# Supplementary material for: Motivations behind Gen Z’s news sharing on social media: a PLS-SEM study in Vietnam
Source: Front Psychol. 2025 Jun 18;16:1604723. doi: 10.3389/fpsyg.2025.1604723 (PMC12213723; doi:10.3389/fpsyg.2025.1604723)
Supplement: Supplementary file 1 [file Data_Sheet_1.zip]

Archive with 6 entries (5 files):
- Data manuscript/
- Data manuscript/1. SEM - Version 1.xlsx
- Data manuscript/2. SEM - Version 2.xlsx
- Data manuscript/3. Bootstrap N=5000.xlsx
- Data manuscript/4. Q2.xlsx
- Data manuscript/DATA 24_01_2025_Model_3.csv
