# Supplementary material for: Motivations behind Gen Z’s news sharing on social media: a PLS-SEM study in Vietnam
Source: Front Psychol. 2025 Jun 18;16:1604723. doi: 10.3389/fpsyg.2025.1604723 (PMC12213723; doi:10.3389/fpsyg.2025.1604723)
Supplement: Supplementary file 1 [file Data_Sheet_1.zip › Data manuscript/1. SEM - Version 1.xlsx]

## Sheet: Navigation
	SmartPLS Report
	Please cite the use of SmartPLS: Ringle, C. M., Wende, S., and Becker, J.-M. 2015. "SmartPLS 3." Boenningstedt: SmartPLS GmbH, http://www.smartpls.com.
		Complete
	Final Results
	Path Coefficients	show
	Indirect Effects	show
	Total Effects	show
	Outer Loadings	show
	Outer Weights	show
	Latent Variable	show
	Residuals	show
	Simple Slope Analysis	show
	Quality Criteria
	R Square	show
	f Square	show
	Construct Reliability and Validity	show
	Discriminant Validity	show
	Collinearity Statistics (VIF)	show
	Model_Fit	show
	Model Selection Criteria	show
	Interim Results
	Stop Criterion Changes	show
	Base Data
	Setting	show
	Inner Model	show
	Outer Model	show
	Indicator Data (Original)	show
	Indicator Data (Standardized)	show
	Indicator Data (Correlations)	show

## Sheet: Complete
	SmartPLS Report
	Please cite the use of SmartPLS: Ringle, C. M., Wende, S., and Becker, J.-M. 2015. "SmartPLS 3." Boenningstedt: SmartPLS GmbH, http://www.smartpls.com.
	back to navigation
	Final Results
	Path Coefficients
		AR	FM	FM*IS	FM*SSE	INC	INS	IS	PT	SI	SNB	SNE	SS	SSE
	AR						0.078928
	FM						0.214884
	FM*IS						0.0662073
	FM*SSE						0.0753951
	INC										0.253286
	INS					0.342501					0.400071
	IS						0.140388
	PT						0.0240802
	SI						0.0870754
	SNB
	SNE						0.0858225
	SS						0.124679
	SSE						0.186869
	Indirect Effects
	Total Indirect Effects
		AR	FM	FM*IS	FM*SSE	INC	INS	IS	PT	SI	SNB	SNE	SS	SSE
	AR					0.0270329					0.0384239
	FM					0.0735979					0.10461
	FM*IS					0.0226761					0.0322311
	FM*SSE					0.0258229					0.036704
	INC
	INS										0.0867508
	IS					0.0480829					0.0683437
	PT					0.00824748					0.0117227
	SI					0.0298234					0.0423902
	SNB
	SNE					0.0293943					0.0417802
	SS					0.0427026					0.0606963
	SSE					0.0640027					0.0909718
	Specific Indirect Effects
		Specific Indirect Effects
	FM -> INS -> INC	0.0735979
	FM*IS -> INS -> SNB	0.0264876
	SSE -> INS -> INC	0.0640027
	FM -> INS -> INC -> SNB	0.0186413
	AR -> INS -> INC	0.0270329
	SNE -> INS -> INC	0.0293943
	IS -> INS -> INC -> SNB	0.0121787
	SSE -> INS -> SNB	0.0747608
	IS -> INS -> INC	0.0480829
	AR -> INS -> SNB	0.0315768
	INS -> INC -> SNB	0.0867508
	SS -> INS -> INC	0.0427026
	PT -> INS -> SNB	0.00963377
	SS -> INS -> SNB	0.0498803
	PT -> INS -> INC	0.00824748
	SS -> INS -> INC -> SNB	0.010816
	SI -> INS -> INC -> SNB	0.00755386
	FM*SSE -> INS -> INC -> SNB	0.00654059
	AR -> INS -> INC -> SNB	0.00684707
	IS -> INS -> SNB	0.056165
	FM*IS -> INS -> INC -> SNB	0.00574353
	FM -> INS -> SNB	0.0859687
	FM*SSE -> INS -> INC	0.0258229
	SI -> INS -> INC	0.0298234
	SSE -> INS -> INC -> SNB	0.016211
	FM*IS -> INS -> INC	0.0226761
	SNE -> INS -> INC -> SNB	0.00744517
	FM*SSE -> INS -> SNB	0.0301634
	PT -> INS -> INC -> SNB	0.00208897
	SI -> INS -> SNB	0.0348364
	SNE -> INS -> SNB	0.0343351
	Total Effects
		AR	FM	FM*IS	FM*SSE	INC	INS	IS	PT	SI	SNB	SNE	SS	SSE
	AR					0.0270329	0.078928				0.0384239
	FM					0.0735979	0.214884				0.10461
	FM*IS					0.0226761	0.0662073				0.0322311
	FM*SSE					0.0258229	0.0753951				0.036704
	INC										0.253286
	INS					0.342501					0.486822
	IS					0.0480829	0.140388				0.0683437
	PT					0.00824748	0.0240802				0.0117227
	SI					0.0298234	0.0870754				0.0423902
	SNB
	SNE					0.0293943	0.0858225				0.0417802
	SS					0.0427026	0.124679				0.0606963
	SSE					0.0640027	0.186869				0.0909718
	Outer Loadings
		AR	FM	FM*IS	FM*SSE	INC	INS	IS	PT	SI	SNB	SNE	SS	SSE
	AR1	0.763447
	AR2	0.824603
	AR3	0.447881
	AR4	0.825245
	AR5	0.825615
	FM1		0.887854
	FM2		0.905993
	FM3		0.911788
	INC1					0.868519
	INC2					0.861807
	INC3					0.649105
	INC4					0.857083
	INS1						0.827643
	INS2						0.851198
	INS3						0.849447
	INS4						0.798927
	INS5						0.855559
	IS * FM			1.23509
	IS1							0.856612
	IS2							0.872413
	IS3							0.869068
	IS4							0.839511
	PT1								0.545841
	PT2								0.847835
	PT3								0.568434
	PT4								0.846825
	PT5								0.854714
	SI1									0.821557
	SI2									0.717597
	SI3									0.846223
	SNB1										0.882247
	SNB2										0.881597
	SNB3										0.907449
	SNE1											0.823288
	SNE2											0.651639
	SNE3											0.856357
	SNE4											0.864176
	SS1												0.867273
	SS2												0.86317
	SS3												0.88139
	SSE * FM				1.41232
	SSE1													0.848081
	SSE2													0.877287
	SSE3													0.651219
	SSE4													0.869127
	SSE5													0.864015
	Outer Weights
		AR	FM	FM*IS	FM*SSE	INC	INS	IS	PT	SI	SNB	SNE	SS	SSE
	AR1	0.296505
	AR2	0.280658
	AR3	0.130489
	AR4	0.278657
	AR5	0.307407
	FM1		0.371749
	FM2		0.377242
	FM3		0.35991
	INC1					0.321232
	INC2					0.32012
	INC3					0.271525
	INC4					0.313709
	INS1						0.238793
	INS2						0.243273
	INS3						0.235422
	INS4						0.224842
	INS5						0.252094
	IS * FM			1
	IS1							0.288657
	IS2							0.28729
	IS3							0.295235
	IS4							0.292455
	PT1								0.190157
	PT2								0.291899
	PT3								0.263707
	PT4								0.290972
	PT5								0.295328
	SI1									0.455159
	SI2									0.27661
	SI3									0.505265
	SNB1										0.380807
	SNB2										0.347277
	SNB3										0.394377
	SNE1											0.345144
	SNE2											0.262175
	SNE3											0.313167
	SNE4											0.320328
	SS1												0.372381
	SS2												0.385111
	SS3												0.391005
	SSE * FM				1
	SSE1													0.257343
	SSE2													0.249457
	SSE3													0.195472
	SSE4													0.250584
	SSE5													0.252105
	Latent Variable
	Latent Variable
	Case ID	AR	FM	FM*IS	FM*SSE	INC	INS	IS	PT	SI	SNB	SNE	SS	SSE
	1	0.247296	0.894168	1.15544	0.923027	0.106189	0.987072	1.2922	0.941132	0.211584	0.366436	0.902583	-0.174149	1.03227
	2	0.417029	1.70842	0.822979	1.79659	0.786205	0.685248	0.48172	1.11189	-0.0667374	1.31359	0.56517	0.865017	1.05161
	3	-0.38735	-0.699881	1.67149	0.817565	-0.231576	-0.578738	-2.38825	-0.231525	-2.18048	-1.01852	-1.52672	-1.21331	-1.16815
	4	0.209988	0.110467	0.0516292	3.90291e-05	0.792484	0.046301	0.467373	0.165025	0.247987	0.753888	0.172265	-0.21278	0.00035331
	5	0.216617	0.110467	-0.0839821	-0.00568977	0.124163	-0.262811	-0.760247	-0.0332502	-0.678544	-0.132316	-0.322351	-0.719451	-0.0515066
	6	-0.572573	-1.08231	-0.965221	0.0557461	-0.532531	-0.262811	0.891815	-1.16953	-1.29035	-0.132316	0.172265	0.865017	-0.0515066
	7	-0.180309	-1.08231	-0.965221	0.0557461	-1.56104	-0.262811	0.891815	-1.50312	-1.29035	-0.132316	0.666882	0.865017	-0.0515066
	8	0.399508	0.137113	-0.0480103	0.175399	0.461031	0.989777	-0.350152	0.160685	-0.642142	-0.636366	0.0911149	0.865017	1.27924
	9	-0.180309	-1.89656	1.44186	0.0976853	0.124163	1.30314	-0.760247	-1.80149	0.823391	1.31359	-1.29102	0.865017	-0.0515066
	10	-0.179294	-1.08231	-0.965221	-1.43003	-0.555853	-0.262811	0.891815	-1.50312	-0.0854983	0.371734	0.00223223	0.865017	1.32127
	11	0.211954	0.110467	-0.0839821	-0.00568977	0.124163	-0.262811	-0.760247	-0.0332502	-0.678544	-0.132316	-0.322351	-0.719451	-0.0515066
	12	-0.572573	0.110467	-0.0839821	-0.125449	-2.22402	-1.20864	-0.760247	-0.857992	-0.0667374	1.31359	0.0833828	-0.719451	-1.13563
	13	1.20389	-0.673235	-0.600401	-0.3604	-0.887339	0.0459671	0.891815	0.607541	0.211584	-0.132316	-0.322351	0.865017	0.535325
	14	2.17465	-1.89656	-2.46915	1.49245	0.485317	1.30314	1.30191	1.13467	0.823391	-1.13512	-1.10043	1.90418	-0.786923
	15	1.01866	1.2727	1.13501	-0.698449	-0.887339	-1.51998	0.891815	-0.650861	-0.36382	-0.636366	0.00223223	-0.186956	-0.548795
	16	1.01866	-2.27509	-4.86862	-0.444679	-1.56735	0.0531163	2.13997	-1.43604	-0.417864	0.809537	-0.322351	0.358346	0.195456
	17	-0.572573	0.920814	-0.700047	-0.047428	0.124163	-0.262811	-0.760247	-0.0332502	-0.678544	-0.132316	-0.322351	-0.719451	-0.0515066
	18	1.20389	0.110467	0.281014	-0.157336	-0.869366	-0.923149	2.54388	-0.0332502	0.230345	-0.132316	0.666882	-0.719451	-1.42429
	19	0.624069	-0.703783	-0.635262	-0.363144	1.46084	-0.899525	0.90264	-0.962429	1.71352	-0.636366	0.902583	0.319715	0.515989
	20	1.20389	-0.673235	-0.328477	0.369468	-2.22402	0.366615	0.487908	-1.18273	1.3988	-0.636366	0.0705538	0.332522	-0.548795
	21	-0.607915	2.09085	0.977205	3.25769	0.827534	0.357646	0.467373	1.08871	0.247987	-0.132316	1.6329	-0.719451	1.55807
	22	0.00622964	-1.05957	-0.944938	-0.492824	-1.89884	0.682681	0.891815	-1.80149	0.211584	-0.187966	0.489117	-0.719451	0.465118
	23	0.60888	-0.677137	-1.15507	0.0633415	1.46084	0.975201	1.70582	-0.0332502	-0.36382	0.870485	-0.139489	0.865017	-0.0935431
	24	1.20389	2.49602	4.26655	6.00307	1.46084	2.86909	1.70934	1.45529	1.3988	1.31359	1.68839	1.41032	2.40505
	25	0.398192	-1.48748	-0.711311	1.67558	0.792484	0.0459671	0.478197	-0.646521	0.211584	-0.132316	-0.646935	0.332522	-1.12645
	26	-0.780629	0.110467	-0.1286	-0.0925109	-0.881027	-1.19933	-1.16415	-0.0332502	-0.36382	-0.132316	0.800871	-0.186956	-0.837454
	27	1.01866	0.110467	0.00859574	-0.00568977	-1.21251	0.675727	0.0778129	-0.0332502	0.211584	-0.132316	0.172265	1.41032	-0.0515066
	28	-0.572573	-2.27509	-1.11003	-2.41338	-1.20713	0.0459671	0.487908	-1.94998	-0.049096	-0.132316	1.70122	-0.21278	1.06078
	29	0.808277	1.30324	2.24639	1.38202	2.14717	1.29632	1.72369	2.58176	2.32533	2.31639	1.53119	2.44948	1.06044
	30	1.63914	1.68177	2.89293	3.10578	2.12919	1.93256	1.72016	1.6349	1.4352	2.31639	2.50759	1.90418	1.84673
	31	-0.572573	-1.08231	-0.965221	0.173221	-1.55569	-0.571923	0.891815	-0.0332502	-0.36382	-0.132316	-0.646935	-0.719451	-0.160048
	32	-0.572573	0.110467	-0.0839821	-0.00568977	0.124163	0.0532551	-0.760247	0.552501	-0.678544	-0.132316	-0.322351	-0.719451	-0.0515066
	33	-0.588063	-0.703783	0.826146	0.399602	0.135857	-0.571923	-1.17387	-0.326126	-0.36382	-0.575418	-0.646935	-0.174149	-0.567792
	34	-0.179294	0.110467	-0.0839821	-0.00568977	0.124163	-0.262811	-0.760247	-0.0332502	1.13812	-0.132316	-0.322351	-0.719451	-0.0515066
	35	-0.162488	-1.86601	-0.892322	3.9451	-0.212705	-1.82876	0.478197	-0.813916	-3.05297	-2.52007	-2.5688	0.358346	-2.11419
	36	1.20389	1.30324	1.16225	1.72194	1.46084	1.30314	0.891815	1.43662	0.823391	1.31359	1.7901	0.865017	1.32127
	37	-0.572573	0.928619	-0.70598	-0.04783	0.124163	-0.262811	-0.760247	-0.0332502	-0.678544	0.865187	-0.322351	-0.719451	-0.0515066
	38	1.20389	1.30324	1.16225	1.72194	1.46084	1.30314	0.891815	1.43662	1.4352	1.31359	1.29549	0.865017	1.32127
	39	-1.56217	0.141015	-0.107206	-0.136648	-1.2062	-1.50811	-0.760247	0.782636	-0.327418	-0.132316	1.12545	-0.21278	-0.969034
	40	2.42468	1.30324	2.25445	3.13437	1.12397	1.61448	1.72988	2.9065	1.69588	-0.132316	1.29549	2.44948	2.40505
	41	-0.364216	-2.27509	-2.94788	-0.604407	-1.89884	0.0459671	1.29572	-0.849136	0.175182	-0.132316	-1.44557	0.358346	0.265663
	42	-0.159141	-0.673235	-0.600401	0.410557	-1.89884	0.366615	0.891815	-0.650861	-0.36382	-1.07417	-0.322351	-0.186956	-0.609828
	43	-1.58101	0.485092	-0.36879	-0.661139	-0.910695	-0.262811	-0.760247	-0.528741	-0.975627	-0.132316	-0.241201	0.332522	-1.36291
	44	1.20389	1.30324	0.627799	1.72194	1.46084	1.30314	0.48172	1.7295	0.823391	1.31359	1.29549	-0.719451	1.32127
	45	2.79512	2.49602	-1.89759	-4.7089	-2.21232	1.30314	-0.760247	0.756272	0.823391	-3.02412	0.0782859	-0.719451	-1.88656
	46	2.00857	1.30324	3.31529	2.78338	1.46084	1.30314	2.54388	1.43662	1.71352	1.31359	1.29549	0.319715	2.13573
	47	-1.93793	0.137113	-0.10424	0.063727	-0.201011	-0.583125	-0.760247	-0.678381	-1.25395	-1.13512	0.463459	0.865017	0.464779
	48	-0.179294	-1.08231	0.822824	1.0488	-0.544192	-0.887988	-0.760247	-0.528917	-1.55103	-1.57822	-1.44557	-0.174149	-0.969034
	49	-0.177978	-0.677137	-0.330381	0.034877	-0.206393	-0.262811	0.487908	-0.524401	0.823391	-1.57822	-0.322351	-0.174149	-0.0515066
	50	-1.15006	-1.08231	-0.0842177	1.0488	1.46084	-0.878685	0.0778129	-1.21025	-0.975627	-1.57822	-1.94019	0.319715	-0.969034
	51	1.20389	1.30324	1.16225	1.72194	1.46084	1.30314	0.891815	1.43662	0.247987	1.31359	1.29549	0.865017	1.32127
	52	0.809292	-2.27509	-2.02896	0.870317	-0.910695	-0.262811	0.891815	-0.799592	-1.25395	0.809537	0.172265	2.44948	-0.382542
	53	0.625386	-1.46474	-0.714659	2.81511	-1.56735	0.99436	0.487908	-1.95884	-0.36382	-0.631068	-0.864728	0.865017	-1.92191
	54	1.22069	-0.264159	-0.227297	-0.427701	-1.21879	-0.25094	0.860455	0.128649	0.562711	1.31359	-0.702427	0.319715	1.61911
	55	-0.572573	-0.673235	-0.0500148	0.410786	-0.555853	-0.262811	0.0742904	0.0297084	-0.678544	-0.132316	-1.44557	-0.186956	-0.610168
	56	0.214285	-1.08231	-0.965221	0.0557461	-1.57367	0.0485338	0.891815	-0.849136	0.823391	-0.636366	-0.322351	0.865017	-0.0515066
	57	1.20389	0.928619	0.828156	-0.04783	-0.237889	-0.262811	0.891815	-1.50312	0.823391	-0.132316	-0.322351	0.865017	-0.0515066
	58	0.810608	-2.27509	-1.06331	1.92693	0.100807	0.0483168	0.467373	-2.09437	0.823391	-0.631068	-1.12099	0.865017	-0.846967
	59	-0.177978	0.110467	-0.0839821	-0.00568977	0.124163	-0.262811	-0.760247	-0.0332502	-1.30799	-0.132316	-0.322351	-0.719451	-0.0515066
	60	2.40053	1.30715	2.2612	2.4689	2.12288	1.63107	1.72988	1.33768	1.17452	1.30829	1.3972	1.41032	1.88877
	61	-0.965851	0.13321	0.118799	-0.111557	-1.21251	-0.892237	0.891815	-1.50312	0.823391	-0.132316	-1.53446	-0.174149	-0.837454
	62	2.42468	-2.27509	-5.78755	-6.12921	-1.89884	0.0532551	2.54388	-0.781838	1.71352	1.31359	2.91333	2.44948	2.69405
	63	0.809292	0.924717	0.445454	1.52792	0.792484	0.991793	0.48172	1.39591	1.08407	0.809537	0.970904	0.865017	1.65231
	64	1.20389	0.110467	0.098516	-0.00568977	0.124163	-0.262811	0.891815	-1.50312	2.32533	-0.132316	-0.322351	0.865017	-0.0515066
	65	0.625386	-1.08231	-0.965221	1.54152	-0.870263	-0.262811	0.891815	-1.21025	-0.400222	-1.07947	-1.12099	0.358346	-1.42429
	66	0.810608	-1.08231	-0.0842177	0.660391	-0.887339	-0.262811	0.0778129	-1.16953	-0.36382	0.310786	-0.796407	0.358346	-0.610168
	67	1.20389	-0.325255	-0.0186298	-0.0771351	-0.550471	0.0554879	0.0572774	-1.50312	-0.327418	-2.52007	-0.96644	0.826385	0.237153
	68	1.20389	1.30324	1.16225	-3.64526	1.46084	0.994026	0.891815	1.7295	0.823391	1.31359	-0.322351	0.865017	-2.79707
	69	0.0250664	1.30324	-0.464399	-1.22618	-2.20604	-1.20392	-0.35634	1.7295	-0.049096	-0.187966	-1.85131	0.865017	-0.940864
	70	1.20389	1.30324	1.7013	-1.85619	-0.892688	0.0459671	1.30543	-1.7014	0.823391	-1.57822	-0.958689	0.865017	-1.42429
	71	1.20389	0.110467	0.098516	-0.00568977	-0.562165	-1.19933	0.891815	-0.0332502	0.823391	-1.57822	0.00223223	1.39751	-0.0515066
	72	1.20389	-0.264159	-0.235581	-0.349026	0.455616	0.366615	0.891815	-0.853652	2.32533	0.809537	1.29549	0.865017	1.32127
	73	1.20389	0.114369	0.148898	0.120272	-0.54954	1.30314	1.30191	-0.0332502	1.13812	0.371734	0.577999	0.865017	1.05161
	74	0.792787	0.114369	0.00725851	-0.0627652	-1.88087	0.0578376	0.0634656	-1.16953	-1.29035	0.366436	-0.322351	0.865017	-0.548795
	75	0.230791	-1.08231	-0.965221	0.101243	-1.21251	0.0459671	0.891815	-1.50312	2.32533	-1.57822	-1.12099	-0.186956	-0.0935431
	76	0.625386	-1.08231	-0.942995	-0.256673	-1.21251	0.0552709	0.87128	-0.853652	0.823391	0.371734	0.991465	1.37169	0.237153
	77	0.810608	1.30324	0.623208	-2.36715	-1.544	0.0668076	0.478197	1.13467	0.526309	1.31359	1.62007	-1.21331	-1.81635
	78	-0.572573	0.110467	-0.0839821	-0.00568977	0.124163	-0.262811	-0.760247	-0.0332502	-0.678544	-0.132316	0.463459	-0.719451	-0.0515066
	79	0.418345	-0.677137	-0.0503048	0.762763	-0.526218	0.373904	0.0742904	-0.520061	1.13812	0.809537	0.395137	0.865017	-1.12645
	80	-0.572573	-2.27509	-1.11003	3.85388	0.449337	-1.81708	0.487908	1.7295	-0.327418	1.31359	0.970904	-0.186956	-1.69395
	81	-2.34903	-1.08231	2.17372	0.122171	0.124163	-0.571923	-2.0084	-1.19705	-1.29035	-0.132316	-0.322351	0.865017	-0.11288
	82	1.80021	2.09085	-1.58956	3.92995	0.124163	2.86909	-0.760247	1.79773	0.508667	1.31359	2.91333	1.43614	1.87959
	83	0.212969	1.2766	0.0869392	0.605047	1.46715	1.61664	0.0681022	1.42777	0.508667	1.31888	0.902583	-0.186956	0.473952
	84	0.233122	0.515641	-0.386433	-0.0265589	0.786205	0.373904	-0.749423	0.173881	-0.0667374	0.814835	0.800871	-0.745275	-0.0515066
	85	1.6163	2.49602	6.34957	5.32998	2.79751	2.86909	2.54388	2.9065	2.32533	1.31359	1.29549	1.90418	2.13539
	86	0.441178	1.30324	3.31529	2.11009	0.46731	2.86909	2.54388	1.39157	0.823391	-0.132316	0.476288	0.332522	1.61911
	87	-0.572573	0.110467	-0.0839821	0.0538877	0.124163	-0.262811	-0.760247	0.291485	-0.678544	-0.132316	-0.322351	-0.719451	0.487818
	88	-0.948331	0.924717	-0.323791	1.01163	0.46731	0.0390129	-0.350152	1.74816	-0.0667374	0.310786	0.577999	0.358346	1.09399
	89	-0.572573	0.110467	-0.0839821	0.0581598	0.124163	-0.262811	-0.760247	-0.0332502	-0.678544	-0.132316	-0.322351	-0.719451	0.526491
	90	-0.572573	0.110467	-0.0839821	-0.00568977	0.124163	-0.262811	-0.760247	-0.0332502	0.247987	-0.132316	-0.322351	-0.719451	-0.0515066
	91	0.42001	0.515641	-0.397596	0.425055	1.44914	0.366949	-0.771072	1.92777	0.230345	1.30829	0.496849	0.877824	0.824324
	92	1.20389	0.110467	0.098516	0.0591357	0.461031	0.991793	0.891815	0.625077	-0.10314	1.31359	0.395137	-0.719451	0.535325
	93	-0.572573	0.110467	-0.0839821	-0.00568977	0.124163	-0.262811	-0.760247	0.607541	0.211584	-0.132316	-0.322351	-0.21278	-0.0515066
	94	1.63812	-0.707685	-0.631124	0.177602	-1.24849	-0.262811	0.891815	-1.60322	0.247987	-0.636366	-0.30179	0.865017	-0.250961
	95	-0.572573	0.110467	-0.0839821	0.026235	0.124163	-0.262811	-0.760247	-0.0332502	-0.678544	-0.132316	-0.322351	-0.719451	0.237492
	96	-0.572573	0.110467	-0.0839821	-0.0354785	0.124163	-0.583459	-0.760247	0.791492	0.508667	-0.132316	-0.322351	-0.719451	-0.321169
	97	0.214285	0.894168	-0.309945	0.212358	0.449337	0.046301	-0.34663	-0.551921	-0.400222	-0.575418	-0.796407	-0.186956	0.237492
	98	-0.572573	-0.294707	0.22405	0.0151793	0.460998	0.0554879	-0.760247	0.45356	1.71352	-0.0713681	-0.33518	-0.719451	-0.0515066
	99	-0.572573	0.867523	0.0581137	-0.0446831	0.124163	-0.262811	0.0669881	-0.0332502	-0.678544	-0.132316	-0.322351	-0.719451	-0.0515066
	100	1.59848	-0.264159	-0.342276	0.103385	-1.22421	0.99436	1.29572	-0.624497	0.823391	1.30829	-0.634106	1.39751	-0.391376
	101	1.20389	-1.45694	-1.29932	2.07509	1.46084	0.987072	0.891815	-1.01197	0.211584	1.31359	-1.29102	0.865017	-1.42429
	102	0.399508	-0.264159	-0.562727	0.0136059	1.46084	1.30314	2.13026	-0.0696264	1.71352	-0.132316	0.0833828	1.39751	-0.0515066
	103	-0.572573	0.110467	0.098516	-0.00568977	-1.89884	0.362033	0.891815	-0.0332502	-0.36382	-0.132316	-0.322351	-0.719451	-0.0515066
	104	0.399508	-0.673235	-0.314651	0.034676	-0.881027	-0.262811	0.467373	-1.50312	0.823391	-0.132316	0.172265	0.332522	-0.0515066
	105	-0.947015	-1.45694	-1.2903	-0.358882	-2.22402	-0.276697	0.885627	-1.15634	-1.02967	-1.07417	0.172265	0.865017	0.246327
	106	0.792787	-0.264159	0.197966	0.531254	-2.22402	0.362367	-0.749423	-0.781838	0.823391	-2.07697	-2.00851	0.865017	-2.01112
	107	2.03242	2.09085	4.45405	5.0286	2.45437	2.55997	2.13026	2.25251	2.0106	2.25544	2.41871	1.91699	2.40505
	108	1.01866	1.71232	2.92091	3.14649	1.46084	2.23933	1.70582	2.09061	1.13812	1.31359	2.41871	0.865017	1.83756
	109	-1.56217	-0.673235	1.62405	0.216222	-0.537879	-1.20392	-2.41231	-0.971256	-0.678544	-0.132316	-1.05267	-0.719451	-0.321169
	110	0.0237501	1.68177	1.4757	0.79708	0.798797	0.0532551	0.877468	-0.0332502	-0.10314	0.366436	0.476288	0.319715	0.473952
	111	-0.180309	0.488995	0.238584	0.252316	0.792484	0.671145	0.487908	1.11189	0.508667	0.814835	0.496849	0.319715	0.515989
	112	-0.572573	0.110467	-0.0839821	-0.00568977	-0.555853	-0.578877	-0.760247	-0.0332502	0.211584	-1.57822	-0.322351	-0.719451	-0.0515066
	113	2.42468	2.49602	6.34957	6.72441	0.124163	2.86909	2.54388	2.9065	2.0106	2.75949	2.91333	2.44948	2.69405
	114	-0.38735	-1.08231	2.16321	1.0488	0.124163	-0.262811	-1.99869	0.259625	-0.678544	-0.132316	-1.44557	0.865017	-0.969034
	115	0.232107	-1.08231	-0.965221	1.0488	1.46084	-2.14044	0.891815	-1.88702	-1.01203	-1.19607	1.29549	1.39751	-0.969034
	116	-0.572573	-0.673235	-0.0427272	0.216222	-0.887339	0.0459671	0.0634656	-0.231525	-0.400222	-0.132316	-0.322351	-0.719451	-0.321169
	117	1.41194	0.519543	0.248444	0.231603	1.11769	0.675727	0.478197	0.819012	1.13812	0.814835	1.12545	0.319715	0.445781
	118	2.56925	-2.27509	-2.02896	4.80996	1.78601	-2.44651	0.891815	0.552501	-2.21688	-1.57292	1.62007	-3.38172	-2.11419
	119	0.399508	-0.642687	-0.573158	0.556544	1.46084	0.982489	0.891815	0.46224	1.71352	-1.07417	0.0911149	-0.186956	-0.865964
	120	-0.177978	-0.268061	-0.239061	0.0138069	-1.89253	1.30314	0.891815	-1.50312	0.823391	-0.132316	-0.322351	0.865017	-0.0515066
	121	1.18505	-2.27509	-0.130311	6.36357	1.11772	-0.262811	0.0572774	-2.09437	-0.6245	-2.08227	1.62007	0.865017	-2.79707
	122	-0.180309	0.110467	0.098516	-0.0422207	-1.21251	-0.574155	0.891815	-1.17839	0.823391	-1.57822	-0.322351	0.865017	-0.382202
	123	-0.553736	-0.298609	0.349475	0.0363449	-2.2177	-0.262811	-1.17034	-0.772981	0.823391	-0.132316	-0.816968	-0.186956	-0.121714
	124	0.0250664	-0.673235	-0.600401	0.034676	-0.881027	0.366615	0.891815	-0.0332502	-0.049096	-0.132316	-0.322351	0.865017	-0.0515066
	125	-0.572573	-0.646589	-0.311475	0.987791	-0.212739	-2.15446	0.48172	0.647319	-0.36382	-0.132316	0.00223223	0.865017	-1.5277
	126	1.20389	-2.27509	-2.02896	6.36357	-1.89253	0.99436	0.891815	0.841798	-1.64148	2.75949	0.476288	0.865017	-2.79707
	127	-0.571558	0.519543	-0.181919	-0.0267599	0.124163	-0.262811	-0.350152	0.625077	-0.678544	-0.132316	-0.322351	-0.745275	-0.0515066
	128	2.00725	0.924717	1.59964	-0.047629	0.786205	0.991793	1.72988	0.3633	2.32533	0.870485	1.37664	0.319715	-0.0515066
	129	0.00491334	0.110467	0.281014	0.026235	-0.857705	1.6165	2.54388	0.165025	0.247987	0.371734	0.577999	-0.719451	0.237492
	130	1.98943	0.110467	0.236396	-0.17937	-1.56197	1.30314	2.13997	0.453384	0.562711	-0.132316	1.11263	0.865017	-1.62374
	131	-1.34161	0.515641	0.0383071	0.122461	-0.887339	0.357646	0.0742904	0.287145	0.211584	-1.57822	0.00223223	0.319715	0.237492
	132	-0.571257	-2.27509	1.72963	3.24038	1.13566	-1.19933	-0.760247	0.552501	1.13812	-0.132316	-1.29102	-0.719451	-1.42429
	133	2.40053	0.924717	0.824676	2.49123	-0.532497	2.86909	0.891815	1.6349	1.4352	-0.132316	2.91333	0.865017	2.69405
	134	-0.198131	-1.08231	-0.965221	0.906753	-0.562165	-0.274347	0.891815	-1.17839	-0.400222	-1.57822	-1.12099	-0.719451	-0.837793
	135	-0.572573	-1.08231	-0.965221	1.44497	-1.89253	0.366615	0.891815	-1.04741	-0.049096	-0.132316	-1.12099	0.319715	-1.33508
	136	1.20389	0.110467	-0.0839821	-0.0212009	-1.21255	-0.256074	-0.760247	-0.48484	-3.05297	1.31359	0.577999	0.865017	-0.191921
	137	-0.572573	0.110467	-0.129284	-0.00568977	0.124163	-0.262811	-1.17034	-0.0332502	-0.36382	-0.132316	-0.322351	-0.719451	-0.0515066
	138	-0.572573	0.110467	-0.0839821	-0.00568977	0.124163	-0.262811	-0.760247	-0.0332502	0.472265	-0.132316	-0.322351	-0.719451	-0.0515066
	139	-0.553736	0.0838211	-0.0998207	-0.0944205	0.455683	-1.19933	-1.19088	1.43662	-0.36382	-0.631068	-0.545223	-0.732258	-1.12645
	140	0.810608	0.519543	0.463336	0.127977	-0.555853	0.683015	0.891815	0.165025	0.823391	0.809537	0.496849	0.865017	0.246327
	141	-0.572573	0.110467	-0.0839821	0.0261975	0.124163	-0.262811	-0.760247	-0.0332502	-0.678544	-0.132316	-0.322351	-0.719451	0.237153
	142	-0.572573	0.110467	-0.0839821	-0.00568977	0.124163	-0.262811	-0.760247	0.980911	0.545069	1.31359	-0.322351	-0.719451	-0.0515066
	143	-0.202127	0.110467	-0.0839821	0.026235	0.124163	-0.262811	-0.760247	-0.0332502	-0.678544	-0.132316	-0.322351	-0.719451	0.237492
	144	1.20389	1.30324	1.16225	1.72194	1.46084	1.30314	0.891815	1.43662	1.13812	1.31359	1.29549	1.41032	1.32127
	145	0.211954	0.110467	-0.0839821	0.0194553	0.124163	-0.262811	-0.760247	-0.0332502	-0.678544	-0.132316	-0.322351	-0.719451	0.176119
	146	-0.572573	0.110467	-0.0839821	0.0194553	0.124163	-0.262811	-0.760247	-0.0332502	-0.10314	-0.132316	-0.322351	-0.719451	0.176119
	147	-0.572573	0.110467	-0.0839821	-0.00568977	0.124163	0.355413	-0.760247	-0.0332502	0.823391	-0.132316	-0.322351	0.865017	-0.0515066
	148	-0.180309	0.519543	-0.394981	0.268078	0.124163	0.355079	-0.760247	0.4579	0.193943	0.371734	-0.322351	0.319715	0.515989
	149	-0.572573	0.110467	-0.0839821	-0.00568977	0.455649	-0.262811	-0.760247	-0.0332502	-0.678544	0.366436	-0.322351	-0.719451	-0.0515066
	150	-0.572573	0.110467	-0.0839821	-0.00568977	0.455649	-0.262811	-0.760247	-0.0332502	-0.678544	-0.132316	-0.322351	0.293891	-0.0515066
	151	-1.95677	-0.673235	0.226075	0.564032	0.460998	-1.51998	-0.335805	-1.22869	-0.714947	-2.07697	-2.25194	-0.719451	-0.837793
	152	-0.572573	0.110467	-0.0839821	-0.00568977	0.124163	0.046301	-0.760247	0.616221	-0.678544	-0.132316	-0.322351	-0.719451	-0.0515066
	153	-0.572573	0.110467	-0.0839821	0.0591357	0.124163	-0.262811	-0.760247	-0.0332502	-0.678544	-0.132316	-0.322351	-0.719451	0.535325
	154	-0.179294	0.110467	-0.0386802	-0.0772574	0.786205	0.0459671	-0.350152	-0.889852	-0.714947	-0.631068	0.0833828	-1.25195	-0.699372
	155	0.810608	-1.08231	-0.965221	0.0557461	-0.236991	-0.574155	0.891815	0.467518	1.13812	-0.132316	-0.322351	0.865017	-0.0515066
	156	0.399508	-1.86601	-1.66414	0.0961119	-1.24849	-1.20358	0.891815	-1.18273	-1.29035	-1.57822	-1.14155	0.319715	-0.0515066
	157	2.42468	2.09085	5.31886	5.63285	0.124163	2.86909	2.54388	2.9065	2.32533	2.75949	2.91333	2.44948	2.69405
	158	-0.965851	-1.86601	-3.95489	-2.46551	-0.562199	-1.50372	2.11943	-1.53911	0.562711	0.753888	-0.458994	1.37169	1.32127
	159	0.0072446	-0.298609	-0.139562	0.250173	-1.21251	-0.571923	0.467373	-1.18273	0.823391	-0.132316	-0.322351	-0.719451	-0.837793
	160	0.399508	1.30324	1.16225	0.60572	-1.24849	-0.894804	0.891815	-1.53043	-0.049096	-1.57822	-0.30179	0.358346	0.464779
	161	0.0237501	0.488995	-0.1695	0.257285	0.449337	0.373904	-0.34663	0.625077	-0.36382	-0.132316	0.476288	-0.719451	0.526152
	162	0.0214188	-1.48748	-2.53738	-0.352761	0.810491	-0.560386	1.70582	-1.23303	1.13812	-1.07947	-1.44557	0.358346	0.237153
	163	1.01866	-0.642687	-1.63492	0.0331026	-0.550471	2.86909	2.54388	0.782636	0.823391	-0.132316	0.407966	2.44948	-0.0515066
	164	-0.572573	-1.08231	-0.965221	1.54152	-1.21251	-1.82876	0.891815	-0.908298	-1.29035	1.31359	-1.29102	2.44948	-1.42429
	165	0.233122	-1.04786	-0.511259	-0.550978	-1.57367	-0.887988	0.487908	-0.0332502	0.526309	0.310786	1.05979	-0.186956	0.525812
	166	-0.572573	0.110467	-0.0386802	-0.00568977	0.124163	-0.262811	-0.350152	-0.0332502	-0.678544	-0.132316	-0.322351	-0.719451	-0.0515066
	167	1.20389	-0.264159	-0.451537	-0.0650693	-0.887339	0.0505496	1.70934	-0.0332502	-0.36382	-1.57822	-0.322351	0.865017	0.246327
	168	-0.572573	0.110467	-0.0839821	-0.00568977	-1.21251	-1.82876	-0.760247	0.3633	-0.678544	-1.57822	-0.322351	-0.719451	-0.0515066
	169	0.811623	1.71232	2.21869	2.38266	0.786205	1.9348	1.29572	1.10303	0.823391	1.31359	1.7901	0.319715	1.39148
	170	1.20389	1.30324	1.16225	1.72194	1.46084	1.30314	0.891815	1.43662	0.823391	1.31359	1.29549	0.865017	1.32127
	171	0.213984	0.110467	-0.0839821	-0.00568977	0.124163	-0.262811	-0.760247	-0.0332502	-0.678544	-0.132316	0.172265	-0.719451	-0.0515066
	172	-1.93895	1.30324	-2.02946	-0.534817	0.12506	-0.913628	-1.55724	-0.556261	0.823391	0.427384	-1.29102	-1.30338	-0.410373
	173	0.400523	0.898071	1.16681	1.68831	0.798797	0.373904	1.29924	1.1526	-0.0667374	0.870485	1.68839	0.319715	1.87993
	174	-0.572573	0.110467	-0.0839821	0.024099	0.124163	-0.262811	-0.760247	-0.0332502	-0.36382	-0.132316	-0.322351	-0.719451	0.218156
	175	-0.572573	0.110467	-0.0839821	-0.0354785	-0.207324	-0.262811	-0.760247	-0.231525	-1.29035	-0.132316	-0.728085	-1.25195	-0.321169
	176	-0.572573	0.110467	0.0535085	-0.00568977	0.124163	-0.262811	0.484386	-0.0332502	-0.678544	-0.132316	-0.322351	-0.719451	-0.0515066
	177	-0.983673	0.110467	-0.0386802	0.0581223	0.449337	0.991793	-0.350152	0.300341	-0.678544	0.809537	0.00223223	-0.719451	0.526152
	178	-1.97859	-1.08231	-2.75327	1.54152	-1.21251	-1.20607	2.54388	-1.10657	0.823391	1.31359	-1.94019	-2.30392	-1.42429
	179	1.38911	-2.27509	1.72963	3.91797	-0.561235	0.366615	-0.760247	0.995235	-0.678544	-0.132316	0.646321	-1.7456	-1.72212
	180	-1.99611	-1.46474	1.11357	1.91671	0.485317	1.30314	-0.760247	-1.13431	0.823391	-2.02662	1.93958	0.332522	-1.30856
	181	1.99075	2.09085	2.70916	3.93066	1.78601	1.9329	1.29572	1.77021	1.13812	1.75669	1.68839	1.41032	1.87993
	182	1.20389	2.11749	1.03314	1.55589	1.13566	0.991793	0.487908	1.11189	-0.0667374	1.31359	2.91333	0.358346	0.73478
	183	-0.572573	0.110467	-0.0839821	-0.00568977	0.124163	-0.262811	-0.760247	1.23835	0.526309	-0.132316	-0.322351	-0.719451	-0.0515066
	184	-0.572573	0.519543	-0.394981	-0.0267599	0.124163	-0.262811	-0.760247	-0.0332502	-0.678544	-0.692015	-0.322351	-0.719451	-0.0515066
	185	-0.572573	0.110467	-0.0839821	0.0194553	0.124163	-0.262811	-0.760247	0.259625	-0.678544	-0.132316	-0.322351	-0.719451	0.176119
	186	-0.983673	-0.294707	-0.140928	-0.155061	0.46731	-1.19204	0.478197	-0.921712	2.32533	-0.636366	-0.728085	0.332522	0.526152
	187	-0.572573	0.110467	-0.0839821	-0.00568977	0.124163	-0.262811	-0.760247	-0.0332502	-0.678544	-0.132316	-0.322351	-0.719451	-0.0515066
	188	-1.17522	-0.677137	-0.0290696	0.265015	-0.218985	-0.899525	0.0429301	-0.218329	-1.29035	-1.57822	-1.14155	0.865017	-0.391376
	189	-0.572573	1.30324	1.16225	1.72194	1.46084	1.30314	0.891815	1.43662	1.13812	1.31359	1.29549	2.44948	1.32127
	190	2.00958	0.920814	1.57968	1.73076	0.769162	2.86909	1.71553	1.43228	0.508667	0.809537	0.00223223	1.43614	1.87959
	191	-0.179294	0.110467	-0.0839821	-0.00568977	0.124163	-0.262811	-0.760247	-0.0332502	0.472265	-0.132316	-0.322351	-0.719451	-0.0515066
	192	-0.572573	0.110467	-0.0386802	0.0261975	0.124163	-0.262811	-0.350152	-0.0332502	-0.678544	-0.132316	-0.322351	-0.719451	0.237153
	193	-0.572573	0.110467	0.0554826	-0.00568977	0.124163	-0.262811	0.502255	-0.0332502	-0.678544	-0.132316	-0.322351	-0.719451	-0.0515066
	194	1.0378	0.519543	-0.608043	-0.280356	1.79229	-0.262811	-1.17034	2.9065	1.4352	2.75949	2.52042	0.839193	-0.539621
	195	0.810608	1.30324	0.0827112	1.72194	0.147518	1.30314	0.0634656	1.43662	0.823391	1.31359	1.29549	0.865017	1.32127
	196	0.216617	0.110467	-0.0839821	-0.00568977	0.124163	-0.262811	-0.760247	-0.0332502	-0.0667374	-0.132316	-0.322351	-0.719451	-0.0515066
	197	0.811623	-1.08231	-0.965221	2.71487	0.124163	-0.262811	0.891815	-2.09437	0.823391	-0.132316	-1.61561	-1.79725	-2.50841
	198	2.19379	0.928619	2.36229	-0.0692247	-0.893652	1.01062	2.54388	2.9065	1.17452	2.75949	2.11469	1.39751	-0.0745459
	199	-0.572573	0.110467	-0.129284	-0.00568977	0.124163	-0.262811	-1.17034	-0.0332502	-0.678544	-0.132316	-0.322351	-0.719451	-0.0515066
	200	-0.572573	0.110467	-0.0839821	-0.0354785	0.124163	-0.262811	-0.760247	-0.0332502	-0.36382	-0.132316	-0.646935	-0.719451	-0.321169
	201	0.810608	0.894168	0.797433	0.977905	1.12397	1.93256	0.891815	0.287145	-0.10314	-0.57012	0.172265	0.865017	1.09365
	202	-0.572573	0.110467	-0.0839821	-0.00568977	0.124163	0.0485338	-0.760247	-0.0332502	-0.36382	-0.132316	-0.322351	-0.719451	-0.0515066
	203	2.42468	2.49602	6.34957	6.72441	2.46065	2.86909	2.54388	2.9065	2.32533	2.75949	2.91333	2.44948	2.69405
	204	1.20389	1.30324	2.23575	1.72194	-2.21232	2.86909	1.71553	1.43662	0.247987	-0.580716	1.68839	0.358346	1.32127
	205	-0.572573	0.110467	-0.0839821	-0.00568977	0.124163	-0.262811	-0.760247	-0.0332502	0.211584	-0.132316	0.0833828	-0.174149	-0.0515066
	206	-0.572573	0.110467	-0.0839821	-0.00568977	0.124163	-0.262811	-0.760247	-0.0332502	0.211584	-0.132316	-0.322351	-0.21278	-0.0515066
	207	-0.572573	0.110467	-0.0839821	-0.00568977	0.124163	0.689969	-0.760247	-0.0332502	-0.36382	-0.132316	-0.322351	-0.719451	-0.0515066
	208	1.20389	0.546189	0.487099	0.721664	-1.21251	-0.262811	0.891815	1.43662	-0.0667374	-0.631068	1.29549	0.865017	1.32127
	209	0.625386	0.515641	-0.392014	0.681302	1.12397	0.0578376	-0.760247	1.11623	0.508667	1.31359	-0.322351	0.865017	1.32127
	210	-0.572573	0.110467	0.00525455	-0.00568977	0.124163	-0.262811	0.0475667	-0.0332502	-0.678544	-0.132316	-0.322351	-0.719451	-0.0515066
	211	-1.95444	0.114369	0.198552	-0.0719571	-0.532497	-1.20864	1.73606	-1.21025	2.32533	-0.132316	-0.322351	0.865017	-0.629165
	212	-0.386034	-0.677137	-0.0363994	0.762763	-1.20713	-1.2083	0.0537549	-1.30485	-0.678544	-1.57822	-1.44557	-0.21278	-1.12645
	213	-0.572573	0.110467	-0.0839821	-0.00568977	0.124163	-0.262811	-0.760247	0.300341	-0.36382	-0.132316	-0.322351	-0.719451	-0.0515066
	214	1.20389	1.30324	1.16225	1.34575	1.46084	1.30314	0.891815	1.43662	0.823391	1.31359	1.29549	0.865017	1.03261
	215	2.0314	2.49602	6.34957	6.72441	0.124163	2.86909	2.54388	2.9065	2.32533	2.75949	2.91333	2.44948	2.69405
	216	-0.364216	-1.45694	-1.29932	0.529167	-1.54938	0.362033	0.891815	-1.1607	-0.10314	-1.57822	-1.44557	0.865017	-0.363205
	217	1.20389	0.110467	0.098516	-0.00568977	0.124163	0.987072	0.891815	-0.0332502	0.823391	0.310786	-0.322351	0.865017	-0.0515066
	218	-0.572573	0.928619	-0.70598	-0.04783	0.124163	-0.262811	-0.760247	0.291485	-0.678544	-0.132316	-0.322351	0.371153	-0.0515066
	219	1.38911	1.30324	-0.990788	2.01859	1.79771	1.30314	-0.760247	0.552501	-0.678544	-0.132316	1.29549	2.44948	1.5489
	220	1.20389	0.519543	-0.809051	0.116007	-1.544	-0.574155	-1.55724	-0.118261	-0.678544	-0.575418	-1.03211	-0.21278	0.223287
	221	1.20389	0.519543	0.0329731	0.38634	0.792484	0.366615	0.0634656	0.611881	-0.36382	0.310786	-0.322351	-0.719451	0.743615
	222	-0.572573	0.515641	-0.392014	0.42488	0.449337	0.355079	-0.760247	0.580021	-0.678544	0.310786	0.407966	-0.719451	0.823985
	223	1.01866	-1.08621	0.825791	1.95789	-1.22417	-1.51269	-0.760247	-2.05365	-1.64148	-1.57822	0.321738	-1.25195	-1.80249
	224	-0.180309	-0.268061	0.203793	0.0138069	0.124163	-0.262811	-0.760247	-0.0332502	-0.678544	-0.132316	-0.322351	-0.719451	-0.0515066
	225	0.810608	1.30324	-0.456334	0.993869	0.780823	0.369182	-0.350152	0.48542	0.823391	0.814835	0.56517	0.332522	0.762612
	226	-0.572573	1.30324	-0.990788	1.72194	2.79751	-2.13586	-0.760247	-0.4298	-2.16284	1.31359	1.62007	1.91699	1.32127
	227	-2.34903	-0.298609	0.470085	0.203065	0.449337	-0.262811	-1.57425	-1.50312	-1.86576	-0.132316	-1.94019	0.865017	-0.680036
	228	-0.202127	0.110467	-0.0839821	0.0272109	0.124163	-0.262811	-0.760247	-0.0332502	-0.678544	-0.132316	-0.322351	-0.719451	0.246327
	229	-0.38735	0.110467	-0.0839821	-0.00568977	0.124163	-0.262811	-0.760247	-0.0332502	-0.678544	-0.132316	-0.322351	-0.719451	-0.0515066
	230	1.20389	2.49602	4.30236	6.72441	0.124163	2.86909	1.72369	1.43662	-0.0126936	1.31359	-0.322351	0.865017	2.69405
	231	-0.780629	-0.677137	-0.330381	0.781839	-1.55566	-2.44665	0.487908	-0.772981	0.823391	-1.57822	-1.54729	0.865017	-1.15462
	232	-0.572573	0.515641	-0.183743	-0.0265589	0.124163	-0.262811	-0.35634	-0.0332502	-0.678544	-0.132316	-0.322351	-0.719451	-0.0515066
	233	-0.572573	0.110467	-0.0839821	-0.00568977	0.46731	-0.262811	-0.760247	-0.0332502	-0.678544	-0.132316	0.666882	-0.719451	-0.0515066
	234	-0.572573	0.110467	-0.0839821	-0.00568977	0.124163	-0.262811	-0.760247	-0.0332502	-0.678544	-0.132316	1.29549	-0.719451	-0.0515066
	235	0.0237501	0.488995	-0.572291	0.116133	0.106189	0.046301	-1.17034	-0.0607702	-1.25395	-0.631068	-0.25403	-1.26475	0.237492
	236	-1.15239	-0.677137	1.06598	0.413167	-0.550471	-0.882933	-1.57425	-0.691577	-1.25395	-1.13512	-1.03984	-1.26475	-0.610168
	237	-0.161473	0.110467	-0.0839821	0.0261975	0.124163	0.987072	-0.760247	-0.0332502	-0.678544	-0.132316	-0.322351	-0.719451	0.237153
	238	-0.572573	-2.27509	1.72963	0.117182	-1.21251	-0.578877	-0.760247	-0.0332502	-0.678544	-0.132316	-0.322351	-0.719451	-0.0515066
	239	0.810608	-1.86991	1.4216	0.0963129	0.124163	-0.262811	-0.760247	-0.0332502	-0.36382	-1.13512	-0.322351	0.358346	-0.0515066
	240	-0.177978	0.110467	-0.0839821	-0.00568977	0.124163	-0.262811	-0.760247	0.165025	-0.049096	-0.132316	-0.322351	-0.719451	-0.0515066
	241	-0.572573	0.110467	-0.0839821	0.145957	0.124163	-0.262811	-0.760247	-0.0332502	0.526309	-0.132316	-0.322351	-0.719451	1.32127
	242	-0.572573	0.110467	-0.0839821	-0.00568977	0.124163	-0.262811	-0.760247	0.259625	-0.10314	-0.132316	-0.322351	-0.719451	-0.0515066
	243	2.42468	2.49602	6.34957	6.72441	0.124163	2.86909	2.54388	2.9065	1.74992	2.75949	2.91333	2.44948	2.69405
	244	-0.572573	0.110467	-0.0839821	-0.00568977	0.124163	-0.262811	-0.760247	-0.0332502	-0.36382	-0.132316	0.172265	-0.719451	-0.0515066
	245	-0.572573	0.110467	-0.0839821	0.024099	0.774511	-0.262811	-0.760247	-0.0332502	-0.36382	-0.132316	-0.322351	-0.719451	0.218156
	246	1.20389	-1.48748	-1.32656	-1.96537	0.124129	-1.199	0.891815	-1.82352	2.32533	-1.07417	0.476288	0.865017	1.32127
	247	-0.572573	0.110467	-0.0839821	-0.00568977	0.124163	-0.262811	-0.760247	-0.0332502	-0.36382	-0.132316	-0.322351	-0.719451	-0.0515066
	248	-0.965851	0.110467	-0.0839821	-0.00568977	0.124163	0.046301	-0.760247	-0.0332502	-0.678544	-0.132316	-0.322351	-0.719451	-0.0515066
	249	-0.572573	-0.298609	0.100274	0.425305	0.124163	-0.262811	-0.335805	-1.63844	-0.678544	-0.132316	-2.08966	-0.719451	-1.42429
	250	0.0122558	1.70842	-0.557105	-0.0155988	0.774544	0.0652425	-0.326094	-0.430562	0.211584	-0.0766661	1.36381	-2.32974	-0.00913053
	251	2.1948	2.49602	3.27383	6.00307	2.45437	2.2512	1.31162	2.5861	2.32533	2.31639	2.18301	1.94281	2.40505
	252	0.809292	1.30324	0.0968185	0.957598	1.13566	0.987072	0.0742904	1.43662	-0.0667374	0.870485	0.395137	0.865017	0.73478
	253	1.20389	-2.27509	1.72963	4.2921	0.485317	-0.262811	-0.760247	1.6349	-3.36769	-0.132316	1.29549	-2.81059	-1.88656
	254	1.20389	1.30324	1.16225	1.07385	1.11769	1.30314	0.891815	1.11623	0.823391	1.31359	1.29549	0.865017	0.823985
	255	-0.572573	-0.673235	-0.0385611	0.16278	-0.194732	-1.82876	0.0572774	1.53122	-0.36382	-0.636366	-0.492384	0.358346	-0.241788
	256	0.398192	0.519543	0.463336	-0.0267599	-1.544	0.0481999	0.891815	-0.737761	-0.36382	-0.132316	-0.702427	0.865017	-0.0515066
	257	-0.572573	0.110467	0.0516292	0.0482307	-1.21251	-0.262811	0.467373	-0.646521	0.211584	-0.57012	-0.322351	0.865017	0.436608
	258	-0.572573	0.110467	-0.0839821	-0.00568977	0.124163	0.359878	-0.760247	-0.0332502	0.211584	-0.132316	-0.322351	0.865017	-0.0515066
	259	-0.38735	0.110467	-0.0839821	-0.00568977	0.124163	-0.262811	-0.760247	-0.0332502	-1.30799	-0.132316	-0.322351	-0.719451	-0.0515066
	260	1.39043	0.924717	0.814666	1.73841	0.780823	2.24168	0.88099	2.29323	1.4352	2.75949	2.58874	1.90418	1.87993
	261	0.0112409	0.137113	-0.100941	0.0227547	0.786205	-0.560052	-0.736189	-0.164227	0.823391	-0.0766661	-0.165147	-0.706644	0.165956
	262	-0.572573	0.928619	-0.70598	0.228744	0.124163	-0.262811	-0.760247	-0.0332502	-0.678544	-0.132316	-0.322351	-0.719451	0.246327
	263	-1.76492	-1.08231	1.70932	1.34985	-0.562165	-0.578877	-1.57932	-0.322547	-0.678544	0.809537	1.29549	-0.770889	-1.24719
	264	0.0412705	2.08695	2.74696	2.90394	2.45437	0.994026	1.31626	1.46414	-1.84699	-0.132316	0.970904	1.91699	1.39148
	265	-0.572573	1.30324	-0.990788	-0.0671256	-1.89884	1.30314	-0.760247	1.43662	-0.0667374	-0.132316	-0.322351	-0.719451	-0.0515066
	266	-0.572573	0.110467	-0.0839821	-0.00568977	0.124163	-0.262811	-0.760247	-0.0332502	0.211584	-0.132316	-0.322351	0.865017	-0.0515066
	267	1.20389	1.30324	1.16225	1.72194	1.46084	1.30314	0.891815	1.77021	0.508667	1.31359	1.29549	0.865017	1.32127
	268	-0.180309	0.110467	-0.0839821	-0.00568977	0.124163	-0.262811	-0.760247	-0.0332502	-1.30799	-0.132316	-0.322351	-0.719451	-0.0515066
	269	-0.572573	0.110467	-0.0839821	0.0194553	0.124163	-0.262811	-0.760247	-0.0332502	-0.678544	-0.132316	-0.322351	-0.719451	0.176119
	270	-0.572573	0.110467	-0.0839821	0.0261975	0.124163	-0.262811	-0.760247	-0.0332502	-0.36382	-0.132316	-0.322351	-0.719451	0.237153
	271	1.20389	1.30324	1.16225	1.72194	1.46084	1.30314	0.891815	1.6349	0.823391	1.31359	1.29549	0.865017	1.32127
	272	2.42468	2.49602	6.34957	6.72441	2.45437	2.86909	2.54388	2.9065	2.32533	2.75949	2.91333	2.44948	2.69405
	273	-0.572573	0.110467	-0.0839821	0.0591357	0.124163	-0.262811	-0.760247	0.607541	-0.678544	-0.132316	-0.322351	-0.719451	0.535325
	274	-1.98092	-0.271963	0.2094	0.140222	-0.194732	-0.262811	-0.769958	-0.389084	-2.21688	-0.132316	1.29549	-0.732258	-0.515592
	275	-0.572573	0.110467	-0.0839821	0.0194553	0.124163	0.355413	-0.760247	-0.0332502	-0.36382	-0.132316	-0.322351	-0.719451	0.176119
	276	-1.17021	1.30324	-1.52177	-0.0671256	0.124163	-0.586026	-1.16768	-0.12351	0.823391	-0.132316	-1.94019	-0.719451	-0.0515066
	277	-0.572573	0.110467	-0.0393638	0.024099	0.124163	0.0604043	-0.35634	-0.0332502	-0.678544	-0.132316	-0.322351	-0.719451	0.218156
	278	-1.36045	0.110467	-0.1286	-0.100304	-0.887339	-0.887988	-1.16415	-0.659717	-0.678544	-0.575418	-0.715256	0.332522	-0.908001
	279	-1.97859	-1.08231	-0.965221	1.0488	-0.562165	-1.82876	0.891815	-1.10657	-2.18048	1.31359	-1.94019	-2.30392	-0.969034
	280	-0.572573	0.110467	-0.0370953	0.0261975	0.124163	-0.262811	-0.335805	-0.0332502	-0.678544	-0.132316	-0.322351	-0.719451	0.237153
	281	0.417029	0.924717	0.824676	0.954875	0.786205	0.685248	0.891815	1.11189	-0.381462	0.870485	0.889754	0.332522	1.03261
	282	-0.177978	0.110467	-0.0839821	-0.00568977	0.124163	-0.571923	-0.760247	-0.0332502	-0.678544	-0.132316	0.172265	-0.719451	-0.0515066
	283	-0.572573	0.110467	-0.0839821	-0.00568977	0.124163	-0.262811	-0.760247	-0.0332502	-0.678544	-0.132316	0.00223223	-0.719451	-0.0515066
	284	-0.572573	0.110467	-0.0839821	0.0194553	0.124163	-0.262811	-0.760247	-0.0332502	-1.56867	-0.132316	-0.322351	-0.186956	0.176119
	285	-0.572573	0.110467	0.098516	-0.00568977	0.124163	-0.262811	0.891815	-1.50312	2.32533	-0.132316	-0.322351	-0.719451	-0.0515066
	286	0.624069	0.0799187	-0.0938138	0.100011	0.112502	-0.262811	-1.17387	-0.366842	-0.678544	-0.193264	-1.05267	-0.758082	1.2514
	287	-0.179294	0.110467	-0.0839821	-0.00568977	0.124163	-0.262811	-0.760247	-0.0332502	-0.678544	-0.132316	0.0705538	-0.719451	-0.0515066
	288	-0.797436	-1.11286	0.846048	0.311013	-1.20623	-1.21087	-0.760247	-0.768641	0.823391	-1.07417	0.889754	-1.21331	-0.279472
	289	-0.572573	0.110467	-0.0382911	0.024099	0.124163	-0.262811	-0.34663	-0.0332502	-0.678544	-0.132316	-0.322351	-0.719451	0.218156
	290	0.230791	1.30324	-0.995379	0.957156	1.12397	0.683015	-0.76377	0.444704	0.562711	0.854393	0.395137	0.865017	0.734441
	291	-0.572573	0.515641	-0.392014	-0.0265589	0.124163	-0.262811	-0.760247	-0.0332502	-0.678544	-0.132316	0.0833828	-0.719451	-0.0515066
	292	1.20389	2.49602	2.22599	2.55453	-1.89884	2.86909	0.891815	0.386262	-0.76899	2.25544	2.91333	2.44948	1.02344
	293	-1.56217	0.110467	-0.0839821	-0.0376146	-0.550471	-1.20392	-0.760247	-0.0332502	-0.678544	-1.57292	-1.05267	0.332522	-0.340505
	294	1.20389	1.30324	1.16225	1.72194	1.46084	1.30314	0.891815	1.43662	1.3988	1.31359	1.29549	0.865017	1.32127
	295	-0.572573	0.110467	-0.0839821	-0.00568977	0.124163	-0.262811	-0.760247	0.633933	-0.678544	-0.132316	0.0833828	-0.174149	-0.0515066
	296	1.20389	-2.27509	1.72963	3.91797	0.774511	-0.262811	-0.760247	-1.55343	-1.56867	-0.132316	0.646321	-2.81059	-1.72212
	297	-0.757796	-0.294707	0.463942	0.179721	-0.218985	-0.262811	-1.57425	-0.231525	-1.29035	-0.132316	-1.44557	-1.26475	-0.609828
	298	-0.572573	-0.298609	0.227017	0.0153803	-0.207324	-1.21087	-0.760247	-0.524401	-0.975627	-0.631068	-0.322351	-0.719451	-0.0515066
	299	-0.572573	0.110467	-0.0839821	-0.00568977	0.124163	-0.262811	-0.760247	0.291485	-0.10314	-0.132316	-0.322351	-0.719451	-0.0515066
	300	-0.572573	0.110467	-0.0839821	-0.00568977	0.124163	-0.262811	-0.760247	-0.357986	0.211584	-0.132316	-0.322351	-0.719451	-0.0515066
	301	1.84618	-0.264159	-0.451537	-0.711657	0.130475	2.86909	1.70934	0.237601	1.71352	0.427384	1.29549	0.890841	2.69405
	302	-0.572573	0.110467	-0.0839821	-0.00568977	0.124163	-0.262811	-0.760247	-0.0332502	-0.678544	-0.132316	0.326816	-0.719451	-0.0515066
	303	-0.572573	0.110467	-0.0839821	-0.00568977	0.124163	-0.262811	-0.760247	-0.0332502	0.211584	-0.132316	-0.322351	0.358346	-0.0515066
	304	1.20389	1.30324	1.16225	1.72194	1.46084	1.30314	0.891815	1.11623	1.71352	1.31359	2.41871	0.865017	1.32127
	305	-0.572573	0.110467	-0.0839821	-0.00568977	0.124163	-0.262811	-0.760247	0.165025	-0.678544	-0.132316	-0.322351	-0.719451	-0.0515066
	306	1.20389	1.30324	1.16225	1.72194	1.46084	1.30314	0.891815	1.43662	0.823391	1.31359	1.68839	0.865017	1.32127
	307	-0.966153	0.110467	-0.174291	-0.0935243	0.124163	-0.262811	-1.57777	-0.691577	0.823391	-0.132316	-0.646935	-1.75862	-0.846628
	308	-1.35943	-0.294707	0.471032	0.255106	0.117884	-0.892571	-1.59831	0.787152	-0.993268	-0.575418	-0.646935	0.865017	-0.865625
	309	1.20389	1.30324	1.68864	1.72194	1.46084	1.30314	1.29572	1.43662	0.823391	1.31359	1.29549	0.865017	1.32127
	310	-0.572573	0.110467	-0.0839821	-0.00568977	0.124163	-0.262811	-0.760247	-0.231525	-1.29035	-0.132316	-0.322351	-0.186956	-0.0515066
	311	2.98035	1.30324	1.16225	1.72194	1.46084	0.99436	0.891815	1.43662	0.823391	-0.132316	1.29549	2.44948	1.32127
	312	-0.572573	0.519543	-0.394981	-0.0267599	0.124163	-0.262811	-0.760247	0.300341	-0.678544	-0.132316	-0.322351	-0.719451	-0.0515066
	313	-0.179294	1.30715	-2.07653	-0.742631	0.135857	-0.892571	-1.5886	-1.34122	-0.678544	-0.575418	-0.728085	-0.199973	-0.568131
	314	-0.757796	-1.86991	1.4216	0.0963129	1.46084	-0.262811	-0.760247	0.454322	-1.29035	-2.52537	-0.322351	-0.719451	-0.0515066
	315	-3.56982	0.110467	-0.0839821	-0.00568977	0.124163	-0.262811	-0.760247	-0.0332502	-0.678544	-0.132316	-0.322351	-2.30392	-0.0515066
	316	-1.35412	0.488995	-0.371757	-0.298369	0.117884	-0.899525	-0.760247	-0.0332502	-0.993268	-1.07417	-0.322351	-1.25195	-0.610168
	317	0.810608	1.30324	0.0700558	1.37051	0.792518	0.673711	0.0537549	0.48542	-0.0667374	0.371734	-0.322351	0.865017	1.05161
	318	-1.17289	0.519543	-0.615497	-0.176731	-0.555853	-0.892237	-1.18469	-0.263385	-1.29035	-1.07947	-0.479555	0.319715	-0.340166
	319	-0.572573	1.30324	-0.990788	-0.0671256	0.124163	1.30314	-0.760247	0.552501	-0.678544	-0.132316	-0.322351	-0.719451	-0.0515066
	320	1.20389	-1.08231	-0.965221	1.54152	-0.881027	-0.897292	0.891815	-0.908298	0.247987	-1.57822	-0.96644	0.332522	-1.42429
	321	-0.367197	-1.86601	-0.118428	3.9451	-1.21883	-0.262811	0.0634656	-2.09437	-0.10314	-1.57822	1.29549	0.358346	-2.11419
	322	0.214285	-1.08231	-0.965221	1.54152	-1.21251	-0.262811	0.891815	-1.50312	-0.714947	0.310786	-0.322351	-0.21278	-1.42429
	323	-0.572573	0.110467	-0.0839821	-0.00568977	0.124163	0.0578376	-0.760247	-0.0332502	-0.36382	-0.132316	-0.322351	-0.719451	-0.0515066
	324	-0.572573	0.110467	-0.0839821	-0.00568977	0.124163	-0.262811	-0.760247	-0.0332502	-0.049096	-0.132316	-0.322351	-0.719451	-0.0515066
	325	-0.572573	0.110467	-0.0839821	-0.00568977	0.124163	-0.262811	-0.760247	0.584361	-0.678544	-0.132316	-0.322351	-0.719451	-0.0515066
	326	-0.572573	-0.677137	0.514792	0.034877	-0.562165	-1.82876	-0.760247	-1.50312	2.32533	-1.57822	-0.322351	-0.719451	-0.0515066
	327	1.59848	-0.677137	-0.316475	0.169935	-1.88087	0.362033	0.467373	-0.371182	0.211584	-0.132316	0.103944	0.358346	-0.250961
	328	0.399508	-0.298609	-0.142794	0.0279328	-1.20085	-0.263145	0.478197	-1.22869	0.562711	-0.132316	-0.646935	-0.719451	-0.0935431
	329	-0.572573	0.110467	0.098516	-0.00568977	-1.21251	1.30314	0.891815	-0.0332502	-0.36382	1.31359	1.29549	0.865017	-0.0515066
	330	-0.572573	0.110467	-0.0839821	-0.00568977	0.124163	-0.262811	-0.760247	-0.0332502	-0.417864	-0.132316	-0.322351	-0.174149	-0.0515066
	331	0.81294	1.30324	-0.990788	-1.99052	-2.22402	0.369182	-0.760247	-2.09437	1.3988	-3.02412	2.58874	1.35888	-1.52736
	332	-0.38735	0.519543	-0.181919	0.241472	0.461031	0.369182	-0.350152	0.625077	0.211584	0.371734	0.00223223	-0.174149	0.464779
	333	-0.572573	-0.673235	-0.598029	0.257312	0.443955	1.30314	0.888293	-0.908298	0.562711	-3.02412	-1.29102	0.358346	-0.382202
	334	-1.54997	0.924717	-0.694034	0.16286	0.118781	-0.586026	-0.750537	0.128649	0.247987	-0.575418	-0.694695	-0.706644	0.176119
	335	0.233122	-0.294707	0.22405	-0.0725941	-0.887339	0.0485338	-0.760247	-0.984453	-0.36382	-0.132316	-0.322351	-0.21278	0.246327
	336	0.417029	1.30324	0.0700558	1.72194	1.11769	0.673378	0.0537549	0.917952	0.211584	0.870485	0.800871	0.319715	1.32127
	337	-0.572573	0.110467	-0.0839821	-0.00568977	0.124163	0.0485338	-0.760247	0.291485	-0.678544	-0.132316	-0.322351	-0.719451	-0.0515066
	338	-0.177978	0.110467	-0.0839821	-0.00568977	0.124163	-0.262811	-0.760247	-0.0332502	0.211584	-0.132316	-0.322351	-0.21278	-0.0515066
	339	-0.79845	-0.294707	0.469994	0.170036	-0.218985	-0.565185	-1.59478	0.413606	2.32533	-1.07947	-1.2227	-1.75862	-0.576965
	340	-0.196815	0.110467	0.098516	0.178858	1.46715	0.0485338	0.891815	1.43662	0.247987	0.371734	0.496849	-0.174149	1.61911
	341	-0.572573	0.488995	-0.371757	-0.0251864	0.124163	-0.262811	-0.760247	-0.0332502	-0.678544	-0.132316	0.00223223	-0.719451	-0.0515066
	342	-0.180309	-0.707685	-0.631124	0.066199	-1.53769	1.30314	0.891815	-1.80149	0.562711	1.31359	-1.44557	0.358346	-0.0935431
	343	0.214285	-0.298609	-0.266304	0.163875	-0.887339	-0.583459	0.891815	-1.16953	0.823391	-0.636366	-0.646935	-0.719451	-0.548795
	344	-0.161473	0.898071	0.0482757	0.714697	0.786205	0.366949	0.0537549	0.917952	0.211584	0.870485	0.577999	0.358346	0.795814
	345	-0.572573	-2.27509	0.763986	4.2921	-0.526185	0.0459671	-0.335805	-1.14317	-0.049096	-1.07947	0.646321	0.865017	-1.88656
	346	1.20389	-2.27509	-0.130311	-2.32842	-1.89884	1.30314	0.0572774	-0.971256	0.211584	-1.57822	1.29549	0.865017	1.02344
	347	-0.572573	0.110467	-0.0839821	-0.00568977	0.124163	-0.262811	-0.760247	-1.50312	2.32533	-0.132316	-0.322351	-0.719451	-0.0515066
	348	1.20389	-0.699881	0.532082	-0.426847	-0.188453	-1.83571	-0.760247	-1.02083	-1.30799	-0.752963	-1.03984	-1.29058	0.609885
	349	0.0237501	0.488995	-0.572291	-0.0157309	0.46731	0.362033	-1.17034	0.300341	-0.049096	0.366436	0.00223223	-0.174149	-0.0321699
	350	-2.16381	-0.264159	0.200826	0.0136059	-1.544	-1.2112	-0.760247	-1.50312	2.32533	-1.57822	-0.322351	0.865017	-0.0515066
	351	-0.178993	-2.27509	1.72963	-1.1655	1.46084	-3.08593	-0.760247	0.15595	0.247987	1.31359	0.326816	-0.719451	0.512286
	352	-0.572573	0.515641	-0.392014	-0.0265589	0.124163	-0.262811	-0.760247	-0.0332502	-0.678544	-0.132316	-0.322351	-0.719451	-0.0515066
	353	0.214285	-1.05176	-0.937978	0.0341922	-1.56735	-0.265377	0.891815	0.782636	0.823391	-0.132316	-0.322351	0.865017	-0.0325094
	354	-1.56217	-0.703783	1.12486	0.065834	-0.537879	-0.887655	-1.59831	-0.844796	-1.60508	-0.575418	-1.20987	0.865017	-0.0935431
	355	0.417029	0.488995	-0.171223	0.393469	0.786205	1.30314	-0.350152	0.48976	0.823391	1.31359	1.29549	-0.174149	0.804648
	356	1.37129	0.898071	-0.301577	0.417404	1.11769	-0.8807	-0.335805	1.13055	-0.0667374	-0.575418	0.970904	0.319715	0.464779
	357	0.625386	-1.86601	0.653388	0.0961119	-1.57367	-0.262811	-0.350152	-1.50312	0.823391	-0.132316	-0.322351	-0.719451	-0.0515066
	358	1.76487	1.73897	2.29505	1.52134	-0.527116	2.55302	1.31978	0.543644	0.472265	0.814835	1.24	0.903648	0.874856
	359	2.23946	1.30324	3.31529	3.51101	1.46084	1.30314	2.54388	1.43662	1.13812	1.31359	1.29549	2.44948	2.69405
	360	-0.572573	0.110467	-0.0839821	-0.00568977	0.124163	-0.262811	-0.760247	-0.0332502	0.786989	-0.132316	-0.322351	-0.719451	-0.0515066
	361	-0.162488	-1.08231	-0.965221	0.0557461	-0.218985	-0.576505	0.891815	-1.50312	2.32533	-1.57822	-0.322351	0.865017	-0.0515066
	362	-0.965851	-1.08231	0.822824	0.0557461	-0.550471	-1.51998	-0.760247	-1.50312	0.489906	1.31359	-0.322351	0.865017	-0.0515066
	363	0.2153	0.137113	0.0655669	-0.0920302	-0.869366	-1.51965	0.478197	-0.714757	0.823391	-1.57822	-1.44557	-0.719451	-0.671201
	364	-0.161473	0.515641	-0.392014	-0.0265589	0.124163	-0.262811	-0.760247	-0.0332502	-0.678544	-0.132316	-0.322351	-0.719451	-0.0515066
	365	-0.179294	0.110467	-0.0839821	-0.00568977	0.124163	-0.262811	-0.760247	-0.0332502	-0.36382	-0.132316	-0.322351	-0.719451	-0.0515066
	366	1.78269	-2.27509	-3.90551	-0.539544	-1.24849	-0.269765	1.71664	-0.628837	2.32533	-0.686717	0.407966	2.44948	0.237153
	367	-0.572573	-0.264159	-0.671987	0.376237	0.449337	-0.262811	2.54388	-1.50312	0.489906	-1.57822	0.00223223	0.865017	-1.42429
	368	-0.572573	0.110467	-0.175487	-0.0674033	-0.550471	-0.571923	-1.5886	-0.659717	0.823391	-1.12982	-0.646935	-0.719451	-0.610168
	369	0.233122	0.110467	0.00701084	-0.103897	0.124163	-0.262811	0.0634656	-0.0332502	-0.678544	-0.132316	-1.94019	-0.719451	-0.940524
	370	0.810608	-1.08231	-0.505842	0.0557461	1.46084	-0.262811	0.467373	-0.971256	-0.10314	-0.132316	-0.322351	0.865017	-0.0515066
	371	-0.572573	0.519543	-0.394981	-0.0267599	0.124163	-0.262811	-0.760247	-0.0332502	-0.678544	-0.132316	-0.322351	-0.719451	-0.0515066
	372	-0.572573	0.867523	-0.659532	-0.0446831	0.124163	-0.262811	-0.760247	0.287145	-0.678544	-0.132316	-0.322351	-0.719451	-0.0515066
	373	-0.180309	0.110467	-0.0839821	-0.00568977	0.124163	-0.262811	-0.760247	-0.0332502	-0.678544	-0.132316	0.00223223	-0.719451	-0.0515066
	374	-0.570242	0.898071	-0.301577	-0.305798	-1.544	0.356978	-0.335805	-0.357986	-1.25395	0.310786	0.00223223	-0.174149	-0.340505
	375	-0.572573	0.110467	-0.0839821	-0.00568977	0.124163	-0.262811	-0.760247	-0.0332502	0.472265	-0.132316	-0.322351	-0.21278	-0.0515066
	376	0.214285	-0.294707	-0.0200702	-0.0518035	0.792518	-0.262811	0.0681022	0.300341	-0.049096	-0.132316	0.00223223	-0.186956	0.17578
	377	0.625386	1.30324	3.31529	-3.64526	-2.22402	2.25153	2.54388	-1.80149	0.562711	1.31359	2.91333	1.94281	-2.79707
	378	-0.572573	0.110467	-0.0839821	-0.00568977	0.124163	-0.262811	-0.760247	-0.0332502	-0.049096	-0.132316	-0.322351	-0.719451	-0.0515066
	379	-0.367197	-1.08231	-0.965221	-2.9158	-1.21251	1.29146	0.891815	2.31167	0.247987	-1.57822	2.91333	2.44948	2.69405
	380	2.23946	0.110467	0.281014	0.155848	-0.887339	2.86909	2.54388	-0.0332502	2.32533	-0.132316	-0.322351	2.44948	1.41082
	381	-0.572573	-0.673235	-0.600401	0.034676	-0.224366	0.0390129	0.891815	-0.0332502	-0.10314	-1.57822	-0.322351	-0.186956	-0.0515066
	382	0.0237501	0.924717	0.0586877	0.735902	0.449337	0.994026	0.0634656	0.620737	-0.36382	0.310786	0.0833828	0.358346	0.795814
	383	1.01866	-1.08231	-0.965221	0.0557461	-1.21251	0.046301	0.891815	-0.984453	0.526309	-0.636366	-1.44557	0.890841	-0.0515066
	384	-0.572573	-2.27509	1.72963	4.80996	0.449337	0.357312	-0.760247	0.552501	-1.90216	0.316084	1.62007	-0.719451	-2.11419
	385	-0.572573	0.110467	-0.0839821	-0.00568977	0.124163	-0.262811	-0.760247	0.291485	-0.678544	-0.132316	-0.322351	-0.719451	-0.0515066
	386	-1.54334	-1.08231	-0.505842	0.593966	-0.893652	0.366615	0.467373	-1.50312	0.823391	0.366436	-1.03984	-0.719451	-0.548795
	387	0.792787	-1.46084	-0.682756	3.65098	-1.2179	0.366615	0.467373	0.259625	0.526309	-1.13512	-2.41425	-0.174149	-2.49923
	388	0.624069	0.519543	0.035382	0.278125	1.13566	0.362033	0.0681022	0.580021	0.211584	0.366436	0.970904	-0.21278	0.535325
	389	-0.572573	0.110467	-0.0839821	-0.00568977	0.787136	-0.262811	-0.760247	-0.0332502	-0.993268	-0.132316	-0.322351	-0.719451	-0.0515066
	390	1.05962	0.110467	0.098516	0.145957	-0.555853	2.86909	0.891815	-0.0332502	2.32533	-1.07417	1.29549	2.44948	1.32127
	391	1.22171	-1.08231	0.822824	1.54152	-1.57367	-0.262811	-0.760247	-0.908298	-1.29035	-1.07417	-1.44557	0.865017	-1.42429
	392	1.20389	-1.04786	-2.66563	1.5912	0.792484	-0.887988	2.54388	-0.840308	1.71352	-1.57822	-1.44557	2.44948	-1.51852
	393	-0.572573	0.110467	-0.0839821	-0.00568977	0.124163	-0.262811	-0.760247	-0.0332502	-0.417864	-0.132316	-0.646935	-0.719451	-0.0515066
	394	1.20389	-1.45694	-1.29932	4.07515	-1.87456	0.684914	0.891815	-0.908298	-0.714947	0.870485	-0.545223	-0.719451	-2.79707
	395	-0.757796	-0.294707	0.463942	-0.0548986	-0.550471	-0.574155	-1.57425	-0.687237	-0.36382	-1.13512	-0.715256	-1.26475	0.186282
	396	1.20389	-2.27509	-4.86862	6.36357	1.46084	-1.51998	2.13997	-0.0739664	-0.939225	-2.52007	1.29549	-0.654995	-2.79707
	397	-0.981342	0.0760163	-0.08841	-0.0456853	1.44918	-0.26516	-1.16304	0.0118061	-0.678544	1.30829	-0.728085	-0.199973	-0.600994
	398	1.20389	1.30324	1.16225	1.72194	1.46084	1.30314	0.891815	1.43662	1.13812	1.31359	0.902583	0.865017	1.32127
	399	-1.37594	0.492897	-1.17716	-0.153949	0.117884	-0.243986	-2.38825	0.778296	-0.381462	0.814835	-0.165147	-0.719451	-0.312335
	400	-0.572573	-1.08231	0.822824	0.0557461	-1.21251	-0.892571	-0.760247	-1.50312	-1.02967	-3.02412	-2.34592	-1.26475	-0.0515066
	401	-1.13457	0.114369	0.0088994	-0.135851	-0.537879	-0.564634	0.0778129	-0.222669	-1.55103	-0.575418	0.496849	-0.693627	-1.18783
	402	-0.179294	0.110467	-0.0839821	-0.00568977	0.124163	-0.262811	-0.760247	-0.0332502	1.10171	-0.132316	-0.322351	-0.719451	-0.0515066
	403	-0.38735	-1.08231	0.817806	-0.267672	0.44937	-0.57631	-0.755611	-0.321786	-0.678544	-1.13512	0.253416	-0.68082	0.247316
	404	-0.572573	0.110467	-0.0839821	-0.00568977	0.124163	-0.262811	-0.760247	-0.0332502	0.211584	0.875783	-0.322351	-0.174149	-0.0515066
	405	1.20389	0.488995	-0.371757	-1.03383	-0.526218	-1.82876	-0.760247	-1.80149	-0.0667374	-1.57822	1.34171	-0.719451	-2.11419
	406	-0.967168	-0.294707	0.22405	0.100349	0.449337	-0.262811	-0.760247	-0.0332502	-0.993268	-0.636366	-0.322351	-0.719451	-0.340505
	407	1.20389	1.30324	1.16225	2.09814	1.46084	1.30314	0.891815	1.43662	0.823391	1.81764	1.29549	0.865017	1.60993
	408	-0.779312	0.894168	0.0695778	-1.11581	-1.53769	-2.4565	0.0778129	-0.525338	-0.902822	-0.132316	0.407966	0.358346	-1.24787
	409	-0.363201	-1.48748	1.76221	2.85831	-1.88715	-1.8403	-1.18469	-1.44924	-0.678544	1.31359	2.91333	-0.174149	-1.92157
	410	-0.572573	0.515641	0.459856	0.127016	-0.917007	0.366949	0.891815	0.165025	1.71352	1.31359	0.172265	2.44948	0.246327
	411	-1.15107	-1.08231	-0.965221	1.0488	-0.538777	-1.82876	0.891815	-1.50312	-0.714947	-1.57822	-1.44557	-0.719451	-0.969034
	412	-0.964836	1.30324	-0.478506	2.80814	1.46084	1.30314	-0.367165	1.43662	1.71352	0.305488	1.29549	-1.22612	2.15473
	413	1.20389	-1.08231	-0.965221	-1.43003	-1.21251	-1.19663	0.891815	-1.50312	0.823391	-1.57822	1.29549	0.865017	1.32127
	414	-0.572573	0.110467	-0.0839821	-0.00568977	0.124163	-0.262811	-0.760247	0.616221	0.211584	-0.132316	-0.322351	-0.21278	-0.0515066
	415	0.0237501	-1.08231	0.822824	1.0488	-1.21251	0.046301	-0.760247	1.04007	1.4352	-0.132316	-0.322351	0.319715	-0.969034
	416	0.625386	-1.08231	-0.528068	1.29516	0.124129	-1.20864	0.487908	-1.50312	2.32533	-1.57822	-1.44557	0.865017	-1.19666
	417	-0.799465	-1.08231	-0.965221	1.0488	-1.21251	1.30314	0.891815	-0.908298	-1.29035	-3.02412	-1.94019	0.358346	-0.969034
	418	-0.180309	-1.08231	2.17372	0.0557461	1.46084	-1.19933	-2.0084	1.43304	-1.29035	-3.02412	-0.322351	0.865017	-0.0515066
	419	2.58707	2.49602	6.34957	3.29793	1.46084	2.55774	2.54388	1.43662	1.71352	-0.132316	1.29549	2.44948	1.32127
	420	-0.1958	-0.673235	-1.15079	0.764543	-1.57367	0.0436174	1.70934	0.584361	-0.049096	-0.132316	-0.322351	0.865017	-1.13563
	421	0.41733	0.110467	0.098516	-0.00568977	0.124163	-0.262811	0.891815	-0.0332502	-0.678544	0.366436	-0.322351	-0.719451	-0.0515066
	422	-0.572573	-1.08231	0.822824	0.0557461	-0.555853	-0.262811	-0.760247	-1.30485	-0.678544	0.310786	-0.322351	0.865017	-0.0515066
	423	0.809292	-1.08231	-0.0842177	1.21917	1.46084	1.30314	0.0778129	-2.03499	0.508667	1.31359	-1.03984	-0.186956	-1.12645
	424	0.233122	0.519543	0.253489	-0.585241	-0.562165	-0.262811	0.487908	0.584361	0.211584	-1.57822	-0.390673	-0.21278	-1.12645
	425	0.0468845	-1.04786	0.796633	1.77502	1.46084	-1.53185	-0.760247	0.0297084	0.526309	-0.132316	-1.52672	-0.186956	-1.69395
	426	-0.572573	-2.27509	1.72963	2.88301	-0.562165	-1.82876	-0.760247	-0.587903	-0.714947	-1.57822	-1.05267	-0.719451	-1.26721
	427	0.399508	0.110467	0.0538977	-0.00568977	-1.89884	-1.82876	0.487908	-0.0332502	-0.049096	-1.57822	-0.322351	-0.719451	-0.0515066
	428	0.233122	-0.673235	-0.0500148	1.68875	1.46084	-1.22017	0.0742904	-0.908298	-0.975627	-0.132316	-1.94019	-0.174149	-2.50841
	429	-0.572573	0.110467	-0.0839821	-0.00568977	0.124163	-0.262811	-0.760247	0.580021	-0.678544	-0.132316	-0.322351	-0.719451	-0.0515066
	430	-0.572573	0.110467	-0.0839821	-0.00568977	0.124163	-0.262811	-0.760247	-0.0332502	-0.36382	0.310786	-0.322351	-0.719451	-0.0515066
	431	0.0468845	-1.86601	-2.41783	-0.0348959	-1.21251	0.362367	1.29572	0.250769	0.526309	-0.187966	1.29549	1.39751	0.0187008
	432	2.98035	2.49602	6.34957	6.72441	2.79751	2.55774	2.54388	2.9065	2.32533	2.75949	2.91333	2.44948	2.69405
	433	0.230791	0.515641	0.0383071	0.261509	0.455649	0.666423	0.0742904	0.4579	0.247987	0.310786	0.577999	0.319715	0.507155
	434	-0.572573	0.110467	-0.0839821	-0.00568977	0.124163	-0.262811	-0.760247	-0.0332502	-0.678544	-0.636366	-0.322351	-0.719451	-0.0515066
	435	-0.572573	0.110467	-0.0839821	-0.00568977	0.124163	-0.262811	-0.760247	1.43662	0.247987	-0.132316	-0.322351	-0.719451	-0.0515066
	436	0.196464	-2.27509	2.64855	0.19272	0.130475	-1.20358	-1.16415	-1.07135	-0.327418	-1.57822	-1.61561	0.332522	-0.0847089
	437	1.22804	-2.27509	-2.02896	0.806226	0.124163	-0.88374	0.891815	0.287145	1.13812	-1.07417	1.29549	2.44948	-0.354371
	438	-0.943018	-2.27509	1.72963	6.36357	1.46084	-0.262811	-0.760247	-2.1799	-0.049096	-1.57292	0.326816	-1.22612	-2.79707
	439	-0.572573	0.110467	-0.0382911	-0.00568977	0.461031	-0.262811	-0.34663	-0.0332502	-0.36382	-0.132316	-0.322351	-0.719451	-0.0515066
	440	-0.572573	-1.08231	0.822824	1.54152	-1.57367	-1.82876	-0.760247	-0.908298	-1.29035	-1.57822	-1.29102	-0.719451	-1.42429
	441	0.0250664	-1.08231	-0.965221	0.101243	-1.89253	-0.262811	0.891815	-0.872316	-0.400222	-0.132316	1.29549	-0.186956	-0.0935431
	442	0.440163	-1.86601	0.664935	2.8507	-1.88715	-0.583459	-0.35634	-1.57136	0.823391	-1.57822	-0.715256	0.865017	-1.5277
	443	-0.572573	0.110467	-0.0839821	-0.00568977	0.124163	-0.262811	-0.760247	0.291485	-0.36382	-0.132316	-0.322351	-0.719451	-0.0515066
	444	-0.965851	-2.27509	1.72963	0.117182	1.46084	-0.262811	-0.760247	-1.26963	-0.714947	-3.02412	-0.728085	0.319715	-0.0515066
	445	-0.572573	0.110467	-0.0839821	-0.00568977	0.124163	-0.262811	-0.760247	-0.0332502	0.526309	0.310786	-0.322351	-0.719451	-0.0515066
	446	0.833441	1.30324	1.16225	1.72194	1.46084	1.30314	0.891815	1.43662	1.13812	1.31359	1.29549	0.865017	1.32127
	447	1.20389	-1.08231	-0.965221	-1.43003	-1.57367	-0.262811	0.891815	-1.50312	-1.02967	-0.132316	1.29549	0.865017	1.32127
	448	-0.177978	1.30324	-0.990788	-2.88047	-1.55566	-0.262811	-0.760247	1.82052	0.823391	-0.132316	0.646321	-0.719451	-2.21023
	449	0.833441	-1.08231	-0.965221	-1.43003	-0.555853	-0.262811	0.891815	-0.971256	0.211584	0.305488	1.29549	0.865017	1.32127
	450	-1.97859	-2.27509	-2.02896	-0.30505	1.46084	-0.262811	0.891815	-0.357224	-2.73824	1.31359	-0.898118	0.865017	0.134083
	451	2.6099	1.30324	3.31529	2.09814	-0.904382	2.86909	2.54388	-1.6341	1.74992	-0.132316	0.577999	2.44948	1.60993
	452	-0.572573	0.110467	-0.0839821	-0.00568977	0.124163	0.0459671	-0.760247	-0.0332502	-0.678544	-0.132316	0.0833828	-0.719451	-0.0515066
	453	0.833441	0.898071	2.28458	-0.429805	-1.53772	1.30314	2.54388	0.291485	0.526309	1.31359	0.577999	0.865017	-0.478587
	454	-0.572573	0.110467	-0.0370953	-0.00568977	0.124163	-0.262811	-0.335805	-0.0332502	-0.678544	-0.132316	-0.322351	-0.719451	-0.0515066
	455	-0.556067	-1.08231	1.73656	1.54152	-1.54938	-1.51741	-1.6045	1.63132	0.247987	-1.07417	-1.44557	0.865017	-1.42429
	456	0.833441	0.515641	0.459856	0.42488	1.46084	0.666423	0.891815	0.611881	0.211584	-0.132316	0.407966	0.865017	0.823985
	457	-0.572573	0.110467	-0.0839821	-0.00568977	0.124163	-0.262811	-0.760247	-0.0332502	-0.678544	0.875783	0.489117	-0.719451	-0.0515066
	458	-0.572573	0.110467	-0.0839821	-0.00568977	0.124163	-0.262811	-0.760247	0.300341	-0.678544	-0.132316	-0.322351	-0.719451	-0.0515066
	459	-0.572573	0.110467	0.098516	-0.00568977	-0.887339	0.046301	0.891815	-0.0332502	0.211584	-0.132316	-0.322351	0.865017	-0.0515066
	460	2.00958	1.2727	3.23758	1.04868	-1.23052	2.86909	2.54388	0.287145	0.472265	-0.132316	0.991465	0.826385	0.823985
	461	-0.572573	-1.45694	-1.88778	1.64117	-2.22402	-0.274681	1.29572	-1.16953	0.823391	-0.132316	-0.322351	-0.719451	-1.12645
	462	-0.572573	-1.45694	-0.0834495	2.21239	0.773613	-1.51998	0.0572774	-1.22869	0.247987	-0.132316	-1.44557	0.332522	-1.51852
	463	0.249628	0.110467	-0.0393638	-0.00568977	0.124163	-0.262811	-0.35634	-0.0332502	-0.678544	-0.132316	-0.322351	-0.719451	-0.0515066
	464	-0.967168	0.110467	-0.0839821	-0.00568977	0.124163	-0.262811	-0.760247	-0.0332502	-0.678544	-0.132316	-0.322351	-0.719451	-0.0515066
	465	-0.38735	2.09085	2.68653	5.01013	1.13566	2.23237	1.2849	0.728723	0.247987	0.809537	2.09413	1.91699	2.39622
	466	0.625386	-1.08231	-0.505842	-0.891808	-1.21251	-1.82876	0.467373	1.04007	0.823391	-0.132316	-0.322351	0.358346	0.823985
	467	-1.56217	-2.27509	2.64054	1.31187	-0.881957	0.0575037	-1.16063	-0.86346	-0.975627	1.31359	-1.94019	-1.79725	-0.576626
	468	-0.572573	0.110467	-0.0839821	-0.00568977	0.124163	-0.262811	-0.760247	-0.0332502	-0.678544	-0.132316	0.0833828	-0.21278	-0.0515066
	469	-2.75882	-1.08231	-0.505842	1.2291	-1.21251	0.366615	0.467373	-1.21025	0.823391	-0.132316	0.240587	0.865017	-1.13563
	470	-1.75139	0.110467	-0.0839821	-0.00568977	0.124163	-0.262811	-0.760247	-0.0332502	1.10171	-0.132316	0.0705538	-0.719451	-0.0515066
	471	0.0072446	-1.08231	0.363445	1.21917	-1.21251	-0.583459	-0.335805	-0.971256	-0.36382	-0.631068	-1.12099	-0.719451	-1.12645
	472	-0.38735	0.110467	-0.0839821	-0.00568977	0.124163	-0.262811	-0.760247	-0.0332502	0.211584	-0.132316	-0.322351	-0.719451	-0.0515066
	473	-0.572573	0.110467	-0.0839821	-0.00568977	0.124163	-0.262811	-0.760247	0.287145	-0.36382	-0.132316	-0.322351	-0.719451	-0.0515066
	474	0.811623	-1.08231	-0.505842	1.29516	-0.562165	0.362367	0.467373	-1.50312	-1.55103	0.310786	-1.12099	0.319715	-1.19666
	475	0.997147	0.898071	0.824913	-1.78052	0.129545	0.666423	0.918539	2.04989	-0.381462	-1.07417	0.646321	1.38449	-1.98261
	476	-0.572573	0.110467	-0.0839821	-0.00568977	0.124163	-0.262811	-0.760247	-0.0332502	0.526309	-0.132316	-0.322351	-0.719451	-0.0515066
	477	-0.572573	-1.08231	2.61087	1.54152	-1.21251	0.046301	-2.41231	1.6349	-1.60508	-1.57822	-0.96644	0.865017	-1.42429
	478	-0.986004	0.110467	0.00632725	0.145957	-0.875645	1.61415	0.0572774	0.706481	2.32533	0.371734	1.29549	0.358346	1.32127
	479	0.833441	-2.27509	0.843347	4.51061	-0.562132	-1.82147	-0.370688	-1.47676	1.3988	2.75949	-2.34592	-0.225587	-1.98261
	480	0.440163	0.110467	0.281014	-0.00568977	0.130409	1.30314	2.54388	-0.0332502	0.247987	-0.132316	-0.322351	2.44948	-0.0515066
	481	0.625386	-1.08231	-0.965221	1.54152	-1.21251	-1.2112	0.891815	-1.50312	-1.02967	-1.57822	-1.94019	0.865017	-1.42429
	482	-0.180309	0.898071	1.9034	-0.0462565	-0.555853	0.369321	2.11943	-0.0332502	-0.417864	1.31359	0.395137	0.332522	-0.0515066
	483	0.0059283	0.110467	-0.0382911	0.0889245	0.449337	-0.262811	-0.34663	1.11623	-0.0667374	0.310786	-0.22064	-0.21278	0.804988
	484	-0.387049	-0.298609	-0.266304	0.0153803	-1.24849	0.0459671	0.891815	-1.18273	-0.0667374	-1.58352	-1.03984	0.865017	-0.0515066
	485	-0.572573	0.110467	-0.0839821	0.0538877	0.124163	-0.262811	-0.760247	-0.0332502	-0.678544	-0.132316	-0.322351	-0.719451	0.487818
	486	-0.177978	-0.673235	-0.600401	0.034676	0.100807	-1.19933	0.891815	-0.0332502	-0.939225	-0.132316	-0.322351	0.358346	-0.0515066
	487	-0.55242	-2.27509	-2.04304	5.70685	0.461928	1.30314	0.898003	-1.77397	0.823391	2.75949	-0.96644	0.865017	-2.50841
	488	-0.572573	0.924717	-0.703013	-0.047629	1.13566	0.3646	-0.760247	1.43662	-0.0667374	-0.132316	1.29549	-0.719451	-0.0515066
	489	1.20389	-2.27509	-2.9946	5.70685	-1.24849	-1.50574	1.31626	0.256047	0.823391	-1.07947	-0.715256	0.865017	-2.50841
	490	0.648219	1.30324	1.16225	1.72194	0.431397	1.30314	0.891815	1.43662	0.823391	1.31359	1.29549	0.865017	1.32127
	491	-0.572573	0.110467	-0.0839821	-0.00568977	0.124163	-0.262811	-0.760247	-0.0332502	-0.36382	0.366436	-0.322351	-0.719451	-0.0515066
	492	0.0072446	-1.08231	0.822824	1.54152	-1.21251	-1.20864	-0.760247	-1.50312	-0.400222	-1.57822	-1.94019	0.332522	-1.42429
	493	-0.572573	-1.08231	0.822824	0.0557461	-0.54954	-1.82876	-0.760247	-0.0332502	0.211584	-1.57822	-0.322351	0.865017	-0.0515066
	494	-0.531918	0.515641	0.251585	0.266065	0.798797	0.683015	0.487908	0.4579	0.247987	0.366436	0.56517	-0.21278	0.515989
	495	0.0478994	-1.05176	-0.0716273	-0.822424	0.443955	-2.77715	0.0681022	-1.40379	1.13812	-0.132316	-0.403502	-0.186956	0.781948
	496	0.648219	1.30324	1.7013	1.72194	1.46084	1.30314	1.30543	1.43662	0.823391	1.31359	1.29549	0.865017	1.32127
	497	-0.572573	0.110467	-0.0839821	-0.00568977	0.124163	-0.262811	-0.760247	-0.0332502	0.211584	0.371734	-0.322351	-0.719451	-0.0515066
	498	-0.573588	-2.27509	-1.11003	0.212046	-0.573826	-0.262811	0.487908	-1.60322	-1.55103	1.31359	-1.44557	0.358346	-0.0932035
	499	0.792787	0.110467	-0.0839821	0.145957	0.124163	-0.571923	-0.760247	-0.0332502	-1.25395	-1.57822	1.29549	0.865017	1.32127
	500	1.01866	1.30324	1.16225	3.12286	2.46065	1.30314	0.891815	1.43662	1.13812	2.75949	2.09413	0.332522	2.39622
	501	0.810608	0.110467	0.098516	-0.0925109	0.124163	0.362367	0.891815	-0.0332502	0.247987	1.31359	-0.322351	0.332522	-0.837454
	502	0.230791	0.110467	0.0538977	-0.0422207	-2.54919	0.366615	0.487908	1.13467	-0.678544	-0.132316	-1.12099	1.94281	-0.382202
	503	1.01897	-2.27509	-2.02896	0.0754398	0.11785	-0.262811	0.891815	1.43662	0.562711	-0.132316	0.970904	2.44948	-0.0331591
	504	-0.572573	0.110467	-0.0839821	-0.00568977	0.455649	-0.262811	-0.760247	-0.0332502	-0.36382	-0.132316	-0.322351	-0.719451	-0.0515066
	505	-0.572573	0.110467	-0.0839821	-0.00568977	0.124163	-0.262811	-0.760247	-0.0332502	0.247987	0.371734	-0.322351	-0.719451	-0.0515066
	506	0.648219	-0.673235	-0.0523863	0.958879	-0.580139	-1.81924	0.0778129	-1.95884	-0.993268	-1.57822	0.476288	0.319715	-1.42429
	507	-1.19406	1.30324	-3.67022	-1.85619	1.46084	0.673711	-2.81622	-1.50312	-1.02967	-0.132316	-1.94019	0.865017	-1.42429
	508	-0.572573	-2.27509	1.72963	-1.03352	1.46084	-0.894943	-0.760247	1.13467	-0.678544	1.31359	-1.76508	-0.719451	0.454276
	509	1.20389	1.30324	1.69671	1.72194	1.46084	1.30314	1.30191	1.43662	0.823391	1.31359	1.29549	0.865017	1.32127
	510	1.20389	1.30324	1.16225	1.34531	1.46084	1.30314	0.891815	1.43662	0.823391	1.31359	1.29549	0.865017	1.03227
	511	1.20389	-0.264159	-0.235581	0.0136059	-0.562165	0.99436	0.891815	0.597557	1.13812	-0.132316	-0.322351	0.865017	-0.0515066
	512	1.20389	-1.08231	-0.965221	0.0557461	-1.57367	0.0459671	0.891815	0.454322	-0.36382	-1.57822	-0.322351	0.865017	-0.0515066
	513	1.20389	1.30324	1.71541	1.72194	1.46084	1.30314	1.31626	1.43662	0.823391	1.31359	1.29549	0.865017	1.32127
	514	-0.967168	-0.677137	0.505077	0.00641254	-0.218985	0.0459671	-0.7459	-0.231525	-0.714947	-0.132316	-0.816968	-0.199973	-0.00947008
	515	0.625386	-1.08231	-0.965221	0.0557461	0.124163	-1.20358	0.891815	-0.0332502	-0.678544	-1.13512	0.00223223	0.865017	-0.0515066
	516	0.43485	0.114369	-0.0400466	0.0792286	0.135824	0.0344304	-0.350152	-0.650861	-0.36382	0.366436	0.0705538	-0.706644	0.692744
	517	-0.964836	0.515641	0.248394	-0.432	-0.562165	0.366615	0.48172	-0.857992	2.32533	-0.132316	-0.715256	-0.719451	-0.837793
	518	0.792787	-1.05176	0.7996	2.03033	-1.53769	-1.51998	-0.760247	0.841798	-0.36382	-1.57822	1.62007	-3.88839	-1.93041
	519	-0.965851	0.924717	-0.310524	1.2218	1.12397	0.67796	-0.335805	0.4579	-0.381462	-0.132316	0.407966	0.865017	1.32127
	520	-0.572573	0.867523	-0.659532	-0.0446831	0.124163	-0.262811	-0.760247	-0.0332502	-0.678544	-0.132316	-0.322351	-0.719451	-0.0515066
	521	0.0072446	1.30324	-0.450291	0.241482	0.461031	-0.262811	-0.345516	0.4579	-0.642142	0.310786	0.185094	0.865017	0.185293
	522	-0.382038	-1.05176	-0.937978	0.81661	0.460998	-0.263145	0.891815	-0.254311	-1.29035	-1.13512	-1.44557	2.44948	-0.77642
	523	-0.572573	0.110467	-0.0839821	-0.00568977	0.124163	0.0578376	-0.760247	-0.0332502	-0.049096	-0.132316	-0.322351	-0.719451	-0.0515066
	524	0.229475	0.924717	0.0586877	0.928511	0.129545	0.366949	0.0634656	1.89233	-0.10314	-1.07947	0.172265	0.358346	1.0041
	525	2.6099	-0.268061	-0.681914	0.0860928	1.46084	0.991793	2.54388	0.941132	2.32533	0.371734	2.91333	2.44948	-0.321169
	526	-0.572573	0.515641	-0.392014	-0.0265589	0.461031	0.0578376	-0.760247	-0.0332502	-0.049096	-0.132316	-0.322351	-0.719451	-0.0515066
	527	0.625386	-1.45694	-1.29932	0.467922	-1.89884	-0.890221	0.891815	-0.353646	0.823391	-1.07417	-1.94019	0.865017	-0.321169
	528	-0.572573	0.110467	-0.0839821	-0.00568977	0.124163	-0.262811	-0.760247	0.552501	-0.678544	-0.132316	-0.322351	-0.719451	-0.0515066
	529	-1.54435	0.110467	-0.0839821	-0.0103334	0.810491	-0.262811	-0.760247	-1.50312	-0.975627	-0.132316	-0.322351	-0.719451	-0.0935431
	530	-0.572573	0.110467	0.0532141	0.0513801	0.124163	-0.262811	0.48172	0.917952	-0.36382	1.31359	-0.322351	-0.719451	0.465118
	531	1.42875	0.519543	0.898744	1.10943	2.12916	2.86909	1.72988	0.291485	0.859794	1.81234	0.978637	1.41032	2.13539
	532	0.41733	-0.268061	-0.125284	0.381796	-0.236991	0.0459671	0.467373	1.04007	0.823391	-0.132316	-1.12099	0.358346	-1.42429
	533	0.214285	-0.673235	-0.600401	0.369696	-0.561235	-0.583459	0.891815	0.291485	0.211584	-1.57292	0.395137	0.865017	-0.549134
	534	-0.572573	0.110467	-0.0839821	0.0194553	0.124163	-0.262811	-0.760247	-0.0332502	-1.56867	-0.132316	-0.322351	-0.174149	0.176119
	535	-0.572573	0.110467	-0.0393638	-0.00568977	0.124163	-0.262811	-0.35634	-0.0332502	-0.36382	-0.132316	-0.322351	-0.719451	-0.0515066
	536	-0.572573	0.110467	-0.0839821	-0.00568977	0.124163	-0.262811	-0.760247	-0.0332502	-0.678544	-0.132316	-0.322351	-0.186956	-0.0515066
	537	-2.99001	1.30324	-0.990788	-2.26954	-1.89253	-1.82876	-0.760247	0.256047	-0.678544	-2.58102	1.29549	-2.83641	-1.74146
	538	-0.572573	0.515641	-0.392014	-0.0265589	0.124163	-0.262811	-0.760247	-0.0332502	-0.678544	-0.132316	0.0705538	-0.719451	-0.0515066
	539	2.56925	-1.08231	-0.102631	0.0667456	-0.893652	-1.51976	0.0948258	0.205741	1.71352	-0.51447	-0.898118	2.44948	-0.0616695
	540	0.810608	0.0838211	-0.0278523	0.0476261	0.44937	-0.262477	-0.332282	0.48976	0.508667	0.809537	0.48402	-0.199973	0.568188
	541	-0.572573	0.110467	0.00701084	-0.00568977	0.124163	-0.262811	0.0634656	-0.0332502	-0.678544	-0.132316	-0.322351	-0.719451	-0.0515066
	542	1.61499	1.30324	1.16225	1.72194	1.46084	1.30314	0.891815	1.43662	0.823391	1.31359	1.29549	0.865017	1.32127
	543	-0.572573	0.110467	-0.0839821	0.026235	0.124163	-0.262811	-0.760247	-0.0332502	-0.0667374	-0.132316	-0.322351	-0.719451	0.237492
	544	0.644222	0.488995	0.842874	0.40741	1.78605	1.30314	1.72369	2.9065	2.32533	2.31639	0.395137	0.332522	0.833159
	545	-1.35943	-0.294707	0.343084	0.0302713	0.106189	-2.76271	-1.16415	-0.461442	2.32533	-1.51727	-0.560706	-1.22612	-0.102717
	546	-0.572573	-0.677137	0.514792	0.034877	0.124163	-0.262811	-0.760247	0.287145	-0.678544	-0.132316	-0.322351	-0.719451	-0.0515066
	547	-0.572573	0.110467	-0.0839821	-0.00568977	0.124163	-0.262811	-0.760247	-0.0332502	-0.678544	-0.132316	-0.322351	-0.174149	-0.0515066
	548	1.20389	-1.08231	2.61087	1.0488	-1.21251	-0.262811	-2.41231	-1.50312	0.823391	-0.580716	-0.96644	-2.30392	-0.969034
	549	1.59848	1.30324	1.16225	1.72194	1.46084	1.30314	0.891815	1.43662	0.823391	1.31359	1.29549	0.865017	1.32127
	550	-0.572573	0.110467	-0.0839821	-0.00568977	0.461031	-0.262811	-0.760247	-0.0332502	-0.36382	-0.132316	-0.322351	-0.719451	-0.0515066
	551	-0.572573	0.488995	-0.164207	-0.0251864	0.124163	-0.262811	-0.335805	-0.0332502	-0.678544	-0.132316	-0.322351	-0.719451	-0.0515066
	552	1.20389	0.924717	0.824676	1.2218	0.124163	-0.262811	0.891815	1.43662	0.823391	-0.132316	1.29549	0.865017	1.32127
	553	1.0375	1.30324	0.609101	1.72194	0.792518	0.675727	0.467373	2.09495	0.823391	0.814835	1.29549	0.865017	1.32127
	554	1.20389	1.30324	1.16225	1.72194	1.46084	1.30314	0.891815	1.43662	1.13812	1.31359	0.970904	0.865017	1.32127
	555	1.20389	1.30324	1.16225	1.72194	1.46084	1.30314	0.891815	1.43662	0.823391	1.31359	-0.322351	0.865017	1.32127
	556	-0.177978	0.110467	-0.0839821	-0.00568977	0.124163	-0.262811	-0.760247	-0.0332502	-0.678544	-0.132316	-0.322351	-0.719451	-0.0515066
	557	-0.572573	0.110467	0.0516292	-0.0673658	-0.887339	-0.262811	0.467373	0.584361	0.526309	0.316084	0.800871	0.332522	-0.609828
	558	-0.572573	0.110467	-0.0839821	-0.091535	0.124163	-0.262811	-0.760247	-0.0332502	-0.678544	-0.132316	-0.715256	-0.719451	-0.82862
	559	2.6099	2.49602	6.34957	6.72441	2.46065	2.55774	2.54388	2.9065	2.32533	2.75949	2.91333	2.44948	2.69405
	560	-0.161473	0.488995	-0.371757	-0.0251864	0.124163	-0.262811	-0.760247	-0.0332502	-0.678544	-0.132316	-0.322351	-0.719451	-0.0515066
	561	1.38911	1.30324	1.16225	1.72194	1.46084	1.30314	0.891815	1.43662	0.823391	1.31359	1.29549	0.865017	1.32127
	562	-1.35943	-0.673235	1.62405	0.410786	-0.869366	-1.82876	-2.41231	-0.687237	-0.678544	-0.132316	-1.12099	-1.75862	-0.610168
	563	-0.177978	0.519543	-0.394981	-0.0267599	0.124163	-0.262811	-0.760247	-0.0332502	-0.678544	-0.132316	-0.322351	-0.719451	-0.0515066
	564	-0.572573	-1.08231	0.378973	-0.901369	1.78063	2.23695	-0.350152	-0.0332502	-0.678544	2.75949	0.00223223	-0.719451	0.832819
	565	-0.572573	0.110467	-0.0839821	-0.00568977	0.124163	0.0532551	-0.760247	-0.0332502	-0.993268	-0.132316	-0.322351	-0.719451	-0.0515066
	566	-0.572573	0.110467	-0.0839821	-0.00568977	-1.21251	-0.262811	-0.760247	-0.0332502	0.211584	-0.57012	0.902583	-0.719451	-0.0515066
	567	0.626401	1.2766	0.614963	1.02765	0.792518	1.30314	0.48172	0.580021	-0.10314	0.870485	2.18301	-0.21278	0.804988
	568	-0.38735	0.110467	0.00525455	-0.00568977	0.124163	-0.262811	0.0475667	-0.0332502	-0.678544	-0.132316	-0.322351	-0.719451	-0.0515066
	569	2.17597	1.30324	3.31529	3.51101	1.46084	2.86909	2.54388	2.9065	2.32533	2.75949	1.29549	2.44948	2.69405
	570	1.20389	1.68177	1.49983	2.22208	0.124163	2.86909	0.891815	1.43662	1.13812	2.75949	1.29549	0.865017	1.32127
	571	-0.38735	0.110467	-0.0839821	-0.00568977	0.124163	-0.262811	-0.760247	0.287145	-0.678544	-0.132316	-0.322351	-0.719451	-0.0515066
	572	-0.572573	0.110467	-0.0839821	-0.00568977	0.797899	-0.262811	-0.760247	-0.0332502	-0.678544	-0.132316	-0.322351	-0.719451	-0.0515066
	573	2.79512	1.30324	-0.990788	-2.45865	-2.2177	1.30314	-0.760247	0.841798	0.823391	1.31359	1.29549	-0.719451	-1.88656
	574	-0.179294	0.110467	-0.0839821	-0.00568977	0.124163	-0.262811	-0.760247	0.259625	-0.678544	-0.132316	-0.322351	-0.719451	-0.0515066
	575	-1.58632	-1.08231	-2.31611	2.17665	-1.544	-1.5061	2.13997	-1.30485	-0.678544	-0.0713681	0.970904	-3.34308	-2.01112
	576	-1.79336	-1.08231	-0.965221	1.86387	-1.21251	-1.2112	0.891815	-1.10657	-2.4952	2.26074	-1.94019	-2.30392	-1.72212
	577	-1.14874	1.68567	-1.28153	-0.0548003	1.46622	-0.260795	-0.760247	-0.687237	0.823391	1.31359	0.172265	0.865017	-0.0325094
	578	-0.572573	0.110467	-0.0839821	-0.00568977	0.124163	-0.262811	-0.760247	-0.0332502	-1.30799	-0.132316	-0.322351	-1.22612	-0.0515066
	579	-0.572573	0.110467	-0.0839821	-0.00568977	0.124163	-0.262811	-0.760247	0.300341	-0.678544	-0.132316	-0.322351	-0.186956	-0.0515066
	580	1.20389	0.924717	0.824676	1.2218	0.124163	-0.262811	0.891815	1.43662	1.3988	1.31359	1.29549	0.865017	1.32127
	581	-0.572573	0.110467	-0.0839821	-0.00568977	0.449337	-0.262811	-0.760247	-0.0332502	-0.678544	-0.132316	0.496849	-0.719451	-0.0515066
	582	1.59615	1.30324	1.16225	1.72194	1.46084	1.30314	0.891815	1.43662	0.823391	1.31359	1.29549	0.865017	1.32127
	583	-0.572573	0.110467	-0.0839821	-0.00568977	0.124163	-0.262811	-0.760247	-0.0332502	-0.36382	-0.132316	0.0705538	-0.719451	-0.0515066
	584	-1.56217	-0.677137	1.06598	0.413167	-0.537879	-0.578877	-1.57425	-0.844796	-0.975627	-0.132316	-1.20987	-1.26475	-0.610168
	585	-0.572573	0.110467	-0.0839821	0.0261975	0.124163	-0.262811	-0.760247	-0.0332502	-0.417864	-0.132316	-0.322351	-0.719451	0.237153
	586	1.20389	0.898071	0.429455	0.944421	1.13566	0.673378	0.478197	1.14375	0.823391	0.814835	0.902583	0.865017	1.05161
	587	-0.179294	0.110467	-0.0839821	-0.00568977	0.124163	-0.262811	-0.760247	-0.0332502	-0.678544	-0.132316	-0.322351	-0.719451	-0.0515066
	588	-0.346695	0.492897	-0.162467	-0.0506288	0.111571	0.0391517	-0.329617	0.119969	-0.0667374	-0.0713681	0.646321	-0.719451	-0.102717
	589	-0.180309	0.110467	-0.0839821	-0.00568977	0.124163	-0.262811	-0.760247	0.291485	-0.678544	-0.132316	-0.322351	-0.719451	-0.0515066
	590	-0.572573	0.110467	-0.0839821	-0.00568977	0.124163	-0.262811	-0.760247	-0.0332502	-0.678544	-0.132316	0.0833828	-0.174149	-0.0515066
	591	-0.177978	-1.49139	1.13382	-0.367368	-0.887339	-0.262811	-0.760247	-1.90926	0.211584	-0.132316	0.00223223	0.358346	0.246327
	592	-0.572573	0.110467	-0.0839821	-0.00568977	0.124163	-0.262811	-0.760247	-0.0332502	-0.36382	0.371734	-0.322351	-0.719451	-0.0515066
	593	1.61499	1.30324	2.76214	2.44957	2.13547	2.24424	2.11943	1.43662	1.3988	1.31359	1.29549	1.94281	1.87959
	594	-1.35811	-0.268061	0.425542	0.0138069	-0.218985	-0.8807	-1.58748	-1.02517	-0.678544	-0.575418	-0.322351	2.44948	-0.0515066
	595	-1.56349	-1.08231	0.822824	1.54152	-0.881027	-0.574155	-0.760247	-1.10657	-1.29035	-1.07417	-1.94019	-0.719451	-1.42429
	596	2.6099	1.30324	-0.990788	-1.30572	1.46084	-0.262811	-0.760247	-1.24211	0.823391	-2.52007	1.61499	0.865017	-1.0019
	597	-0.572573	0.110467	-0.0839821	-0.00568977	0.124163	-0.262811	-0.760247	-0.0332502	-0.678544	-0.132316	0.172265	-0.719451	-0.0515066
	598	-0.365532	0.894168	-0.318628	0.157177	0.124163	-0.262811	-0.35634	-0.0739664	-0.678544	-0.132316	0.0150612	-0.758082	0.17578
	599	-0.572573	0.110467	-0.0839821	-0.00568977	0.124163	-0.262811	-0.760247	-0.0332502	-0.678544	-0.132316	0.0705538	-0.21278	-0.0515066
	600	1.20389	0.110467	-0.0839821	0.0842808	-1.53858	-1.51317	-0.760247	0.791492	0.247987	-0.132316	0.172265	-0.174149	0.762951
	601	-0.572573	0.110467	-0.0839821	0.0580848	0.455649	-0.262811	-0.760247	-0.0332502	-0.678544	-0.132316	-0.322351	-0.719451	0.525812
	602	-0.572573	0.110467	-0.0839821	0.0272109	0.124163	-0.262811	-0.760247	-0.0332502	-0.36382	0.310786	-0.322351	-0.719451	0.246327
	603	-2.94935	-2.27509	1.72963	4.80996	-1.24849	0.0532551	-0.760247	-1.50312	-0.454266	-3.02412	1.29549	-1.23893	-2.11419
	604	-0.572573	0.110467	-0.0839821	-0.0375771	0.124163	-0.262811	-0.760247	-0.0332502	0.823391	-0.132316	-0.322351	-0.719451	-0.340166
	605	-2.34903	-1.08231	-2.75327	1.54152	-0.54954	-1.82876	2.54388	-1.10657	-1.29035	1.31359	-1.94019	-1.22612	-1.42429
	606	-2.34903	-1.08231	-1.41288	1.21917	0.450234	-0.262811	1.30543	-1.10657	-1.86576	-0.132316	-1.94019	-2.30392	-1.12645
	607	-2.34903	-1.08231	-0.965221	1.0488	-1.21251	-0.262811	0.891815	-1.50312	0.823391	-1.57822	-1.94019	0.865017	-0.969034
	608	-0.572573	0.110467	-0.0839821	-0.00568977	0.124163	-0.262811	-0.760247	-0.0332502	1.10171	-0.132316	-0.322351	-0.719451	-0.0515066
	609	-1.37594	0.515641	0.251585	0.527727	0.798797	0.0578376	0.487908	0.287145	1.10171	1.31359	0.00223223	0.358346	1.02344
	610	0.625386	0.519543	0.248444	0.39162	-0.218985	0.673378	0.478197	0.913612	-0.10314	0.870485	0.56517	0.332522	0.753777
	611	-0.160156	-0.646589	-0.0503129	-0.367384	-1.21251	-2.14717	0.0778129	1.33295	-0.400222	-2.13792	0.800871	0.319715	0.568188
	612	-0.572573	0.110467	-0.0839821	-0.103897	0.124163	-0.262811	-0.760247	-0.0332502	-0.678544	-0.132316	-0.322351	-0.719451	-0.940524
	613	-0.572573	0.110467	-0.0839821	-0.00568977	0.449337	-0.262811	-0.760247	-0.0332502	-1.30799	-0.132316	-0.322351	-0.719451	-0.0515066
	614	1.20389	-1.08231	-0.965221	-1.43003	-1.21251	-1.82876	0.891815	-1.50312	-1.02967	-1.57822	-0.96644	0.865017	1.32127
	615	-0.965851	0.110467	0.098516	-0.00568977	0.124163	-0.262811	0.891815	-0.0332502	-0.10314	0.310786	-0.322351	0.865017	-0.0515066
	616	0.232107	0.110467	-0.0382911	-0.0376146	1.12397	-0.262811	-0.34663	-0.0332502	0.823391	-0.132316	-0.322351	-0.21278	-0.340505
	617	0.810608	-2.27509	-2.02896	3.45477	-1.57367	-0.262811	0.891815	-2.1799	-0.049096	-0.132316	-2.5688	0.865017	-1.51852
	618	-0.572573	0.488995	-0.371757	-0.0251864	0.124163	-0.262811	-0.760247	-0.0332502	-0.678544	-0.132316	0.489117	-0.719451	-0.0515066
	619	1.20389	0.110467	-0.0370953	-0.00568977	0.124163	-0.262811	-0.335805	-0.0332502	0.526309	-0.132316	-0.322351	0.865017	-0.0515066
	620	-2.18897	-1.11286	1.77477	1.52769	0.124163	-1.52423	-1.59478	1.62491	0.284389	-2.01602	2.09413	-1.29058	-1.37277
	621	-0.572573	0.110467	-0.0839821	-0.00568977	0.124163	-0.262811	-0.760247	-0.0332502	-0.049096	-0.132316	0.0705538	-0.719451	-0.0515066
	622	0.233122	-0.673235	-0.600401	-0.3604	-1.89253	-1.20864	0.891815	0.259625	-0.678544	-0.636366	0.0833828	0.358346	0.535325
	623	-1.54334	0.110467	-0.129673	-0.094647	0.124163	-0.882933	-1.17387	-1.18273	2.32533	-0.636366	-0.492384	0.865017	-0.856791
	624	1.20389	1.30324	1.16225	2.09814	1.46084	1.30314	0.891815	1.43662	0.823391	1.31359	1.29549	0.865017	1.60993
	625	0.230791	0.515641	-0.392014	0.271305	0.46731	0.0485338	-0.760247	-0.0332502	-0.10314	0.366436	0.395137	-0.719451	0.526152
	626	-0.179294	1.30324	2.24986	1.72194	1.46084	-0.262811	1.72635	0.904756	0.472265	1.31359	-0.322351	0.865017	1.32127
	627	-0.964836	0.106564	-0.125092	-0.0650222	-0.537879	-0.578543	-1.17387	-0.525162	0.508667	-0.631068	-0.167801	-1.22612	-0.610168
	628	-0.572573	0.110467	-0.0839821	0.0601116	0.124163	-1.82876	-0.760247	-0.0332502	-0.36382	-1.57822	-0.322351	-0.719451	0.54416
	629	-0.572573	-1.08231	0.822824	1.0488	-1.544	-0.262811	-0.760247	-0.908298	-1.60508	-0.132316	-1.44557	0.865017	-0.969034
	630	0.810608	0.898071	0.0514392	0.944421	1.11769	0.666423	0.0572774	0.782636	0.823391	0.809537	0.476288	0.865017	1.05161
	631	-1.79336	-1.08231	-0.965221	1.54152	-1.21251	-1.82876	0.891815	-1.10657	-2.18048	0.759186	-1.94019	-2.30392	-1.42429
	632	-0.180309	-0.268061	-0.125284	0.110096	-0.904382	-0.579072	0.467373	-0.56585	-1.29035	-0.132316	-0.646935	0.332522	-0.410713
	633	1.20389	-0.298609	0.227017	0.746294	-0.579208	-0.904108	-0.760247	-0.908298	-1.29035	-1.57822	-1.44557	0.332522	-2.49923
	634	-1.52683	-0.673235	-0.0343951	0.395275	-0.875645	-1.19933	0.0510892	-0.678381	-0.678544	-0.631068	-0.558052	-1.25195	-0.587128
	635	-0.572573	0.110467	-0.0839821	-0.00568977	0.124163	-0.262811	-0.760247	-0.0332502	0.545069	-0.132316	-0.322351	-0.719451	-0.0515066
	636	1.20389	0.515641	0.0401235	0.410354	1.12397	0.366949	0.0778129	0.4579	-0.0667374	0.814835	0.00223223	0.358346	0.795814
	637	1.01866	1.30324	1.69671	2.82621	1.11769	0.99436	1.30191	0.778296	0.823391	0.870485	1.62007	0.358346	2.16859
	638	2.98035	2.49602	6.34957	6.72441	2.79751	2.86909	2.54388	2.9065	2.32533	2.75949	2.91333	1.94281	2.69405
	639	-0.572573	0.110467	-0.0839821	-0.00568977	0.124163	-0.262811	-0.760247	-0.0332502	-0.678544	-0.132316	0.496849	-0.719451	-0.0515066
	640	1.20389	0.488995	0.436093	0.646095	1.46084	1.30314	0.891815	0.300341	-0.10314	1.31359	0.00223223	0.865017	1.32127
	641	0.417029	1.30324	2.78084	1.72194	-0.899034	1.30314	2.13378	1.14375	0.508667	0.809537	1.20661	0.865017	1.32127
	642	-0.572573	0.110467	-0.0839821	-0.00568977	0.810458	-0.262811	-0.760247	-0.0332502	-0.10314	-0.132316	-0.322351	-0.719451	-0.0515066
	643	-0.572573	0.110467	-0.0839821	0.0580848	0.124163	-0.262811	-0.760247	0.3633	-0.678544	-0.132316	-0.322351	-0.719451	0.525812
	644	1.20389	1.30324	1.16225	1.72194	1.78601	1.6192	0.891815	2.09495	0.823391	2.31639	1.62007	0.865017	1.32127
	645	-0.572573	0.488995	-0.371757	0.393635	2.46603	-0.262811	-0.760247	0.341058	0.211584	-0.132316	0.719721	-0.719451	0.804988
	646	1.20389	-1.04786	-0.934498	0.887503	-0.230712	0.3646	0.891815	-1.50312	0.823391	-1.57822	-0.96644	0.865017	-0.846967
	647	-0.572573	-1.08231	-0.517558	0.726448	-1.51975	-0.262811	0.478197	-0.524401	-2.18048	-0.132316	-0.96644	-0.719451	-0.671201
	648	-0.180309	-0.673235	-0.600401	-0.159888	-1.544	0.67796	0.891815	-0.560777	-0.400222	1.31359	1.29549	0.85221	0.237492
	649	2.6099	1.30324	0.0700558	0.321024	-1.86917	0.994026	0.0537549	0.48542	1.71352	0.371734	0.0705538	2.44948	0.246327
	650	-0.572573	0.110467	-0.0839821	-0.00568977	0.124163	-0.262811	-0.760247	-0.0332502	-0.678544	-0.132316	-0.322351	0.332522	-0.0515066
	651	-0.572573	0.110467	-0.0839821	-0.00568977	0.124163	1.30314	-0.760247	-0.0332502	-0.10314	-0.132316	-0.322351	-0.719451	-0.0515066
	652	-0.572573	0.110467	-0.0839821	-0.00568977	0.787136	0.0485338	-0.760247	-0.0332502	-0.36382	-0.132316	-0.322351	-0.719451	-0.0515066
	653	0.810608	-1.86601	-1.66414	-0.44253	-1.57367	-0.578877	0.891815	-0.141047	0.823391	-0.132316	0.00223223	0.865017	0.237153
	654	0.253275	1.30324	1.73613	-2.90567	-0.876542	1.30314	1.33216	-2.09437	2.32533	-3.02412	2.58874	1.91699	-2.22957
	655	-1.35913	-1.86601	-1.66414	5.21936	-1.89884	-0.255523	0.891815	-1.62524	0.211584	-1.57822	0.902583	-0.693627	-2.79707
	656	-0.572573	0.110467	-0.0839821	-0.00568977	-0.562132	-0.262811	-0.760247	-0.0332502	-0.678544	-0.132316	-0.322351	-0.719451	-0.0515066
	657	0.792787	-0.677137	-0.316475	0.217475	-0.881027	0.362033	0.467373	-0.362502	0.823391	0.809537	-1.03984	-0.174149	-0.321169
	658	-0.572573	0.110467	0.098516	-0.0354785	-1.56735	-0.262811	0.891815	-0.980113	-0.36382	0.310786	-0.646935	0.358346	-0.321169
	659	1.20389	-0.673235	-0.600401	-0.554735	-2.20604	0.678294	0.891815	-0.844796	0.823391	1.31359	0.970904	0.865017	0.823985
	660	-0.388365	1.30324	3.31529	-0.794755	-1.21251	2.86909	2.54388	-1.26963	1.13812	-2.52007	-1.53446	2.44948	-0.609828
	661	-0.36983	-0.677137	0.808773	0.259033	0.79883	-0.260578	-1.1944	0.0570101	-1.29035	-0.0766661	0.151704	-0.706644	-0.382542
	662	0.2153	-0.677137	-0.323805	-0.503529	0.130442	0.046301	0.478197	-1.50312	0.823391	-0.132316	-0.22064	0.332522	0.743615
	663	-0.572573	0.110467	-0.0839821	-0.00568977	0.124163	-0.262811	-0.760247	-0.0332502	0.211584	-1.57822	-0.322351	-0.719451	-0.0515066
	664	0.417029	0.488995	0.0262859	0.363624	0.792484	0.355079	0.0537549	1.14375	0.508667	0.814835	0.56517	-0.174149	0.743615
	665	-0.387049	-1.08231	-0.965221	1.21917	-1.57367	-1.83334	0.891815	-0.976534	0.508667	-2.58102	1.29549	0.865017	-1.12645
	666	-1.37695	-1.08231	0.822824	0.736377	-0.869366	-0.583459	-0.760247	-1.50312	0.823391	-0.132316	-1.94019	-0.719451	-0.680375
	667	-0.572573	0.110467	-0.0839821	-0.00568977	-0.212705	-2.46324	-0.760247	-0.0332502	-0.678544	-0.132316	0.463459	-0.719451	-0.0515066
	668	-0.572573	-1.08231	0.822824	0.700442	-0.212705	-1.51741	-0.760247	-0.678381	0.211584	-1.57822	0.00223223	0.865017	-0.647173
	669	-0.572573	-0.646589	0.491568	0.780319	0.124163	-0.262811	-0.760247	-1.03064	-1.30799	0.310786	-0.322351	-0.719451	-1.20682
	670	-0.59141	-2.27509	-2.02896	2.20464	-1.89884	-0.263145	0.891815	-1.77397	-0.36382	-0.132316	-0.33518	0.865017	-0.969034
	671	1.20389	1.30324	1.16225	1.72194	1.46084	1.30314	0.891815	1.43662	0.823391	-1.57822	1.29549	0.865017	1.32127
	672	-1.15107	0.141015	-0.0493767	-0.158847	-1.544	-2.45394	-0.350152	-0.0375902	-0.939225	-0.132316	-1.29102	-0.21278	-1.12645
	673	-1.1689	1.30324	0.635863	-0.443762	0.455649	0.357312	0.487908	-0.0332502	-0.678544	0.809537	0.800871	0.332522	-0.340505
	674	-0.572573	0.928619	-0.70598	-0.04783	0.124163	-0.262811	-0.760247	-0.0332502	-0.678544	-0.132316	0.326816	-0.719451	-0.0515066
	675	0.414697	-0.268061	-0.0199144	0.0227071	-1.57367	0.362367	0.0742904	-1.50312	-0.0854983	-0.132316	-1.03984	-0.719451	-0.0847089
	676	-1.37827	-0.294707	0.22405	0.334677	-0.544159	-0.885422	-0.760247	-0.678381	-0.678544	-2.07697	-0.322351	-0.148325	-1.13563
	677	1.20389	1.30324	1.16225	1.37051	1.46084	1.30314	0.891815	1.43662	0.823391	1.31359	1.29549	0.865017	1.05161
	678	-1.97859	-1.08231	-0.965221	1.54152	-1.21251	-1.82876	0.891815	-1.10657	-2.18048	1.81234	-1.94019	-2.30392	-1.42429
	679	0.810608	-0.673235	-0.600401	0.958879	-0.538777	0.0459671	0.891815	-0.0332502	-0.36382	-1.07947	-0.322351	0.865017	-1.42429
	680	-0.178993	-1.08231	-0.528068	0.563844	-0.899	-0.255857	0.487908	-1.26941	-2.47756	-1.07417	-1.12099	0.865017	-0.520963
	681	0.214285	-0.294707	-0.01688	-0.222143	0.454719	-0.586026	0.0572774	-0.0739664	-0.049096	-0.132316	-0.22064	1.91699	0.753777
	682	-0.572573	0.110467	-0.0839821	-0.00568977	0.46731	-0.262811	-0.760247	-0.0332502	-0.678544	-0.132316	0.172265	-0.719451	-0.0515066
	683	0.399508	-1.08231	-2.29389	0.0557461	-1.21251	-2.75341	2.11943	-0.0332502	-0.36382	-0.132316	-0.322351	0.865017	-0.0515066
	684	0.417029	0.898071	0.432619	0.667818	0.786205	0.685248	0.48172	0.778296	0.823391	0.870485	0.56517	0.319715	0.743615
	685	-0.965851	-0.268061	0.312064	0.152203	-0.537879	-1.20392	-1.16415	-1.01197	0.526309	-1.13512	-1.05267	-0.719451	-0.567792
	686	-0.38735	0.110467	0.00593813	-0.133167	0.124163	-0.262811	0.0537549	-0.0332502	-0.678544	0.366436	-0.322351	0.865017	-1.20549
	687	-0.179294	0.488995	0.0333016	0.0862874	0.798797	0.0508835	0.0681022	0.413606	-1.86576	0.310786	-0.167801	-0.21278	0.176459
	688	-0.968183	0.924717	0.0529654	-2.58649	-2.22402	-0.262811	0.0572774	-2.09437	0.247987	1.31359	-2.24421	-1.2003	-2.79707
	689	0.757444	0.0838211	0.0747529	-0.029282	-2.54919	-0.88374	0.891815	0.652597	-0.049096	-0.132316	0.800871	1.39751	-0.34934
	690	-0.79845	-0.673235	0.797574	0.652388	-0.2244	-1.21087	-1.18469	-1.7014	0.823391	-1.07417	-0.816968	0.865017	-0.969034
	691	1.39311	0.13321	0.285066	0.136156	0.786172	0.99201	2.13997	0.981849	1.10171	2.26074	1.68839	0.839193	1.02211
	692	0.0237501	0.924717	0.0719549	0.954561	0.786205	0.355079	0.0778129	1.11623	-0.642142	0.310786	0.970904	0.865017	1.03227
	693	1.22171	0.898071	0.0698815	0.183162	1.11769	0.362228	0.0778129	1.85596	0.211584	1.31359	-1.15438	0.319715	0.203951
	694	-0.572573	-0.294707	0.22405	0.0151793	-0.550471	-0.8807	-0.760247	-0.646521	-0.678544	-0.575418	-0.322351	-0.719451	-0.0515066
	695	0.230791	0.110467	-0.0839821	-0.00568977	0.124163	-0.262811	-0.760247	-0.0332502	-0.678544	-0.132316	-0.322351	-0.719451	-0.0515066
	696	-1.56217	-0.294707	0.463942	0.179821	-0.550471	-1.19204	-1.57425	-0.691577	-0.36382	-0.575418	-1.05267	-1.26475	-0.610168
	697	0.418345	1.30324	-0.990788	0.642876	0.797866	-0.274681	-0.760247	-0.0332502	-0.678544	1.31359	-0.322351	-0.719451	0.493289
	698	0.624069	0.488995	0.0363276	0.247996	0.455649	0.67796	0.0742904	0.498617	0.823391	0.814835	0.476288	-0.719451	0.507155
	699	1.20389	1.30324	1.68864	1.72194	1.46084	1.30314	1.29572	1.43662	0.823391	1.31359	1.29549	1.39751	1.32127
	700	-1.1689	-0.298609	0.477269	0.0153803	0.124163	-0.262811	-1.59831	-0.0332502	-0.678544	-1.07947	-1.05267	-0.21278	-0.0515066
	701	1.20389	-1.08231	-0.965221	1.0488	-1.21251	-0.883267	0.891815	-1.50312	-0.400222	-1.57822	-1.44557	-0.186956	-0.969034
	702	1.20389	0.110467	0.098516	0.145957	1.46084	1.30314	0.891815	1.43662	0.823391	1.31359	1.29549	0.865017	1.32127
	703	0.624069	0.488995	0.0262859	0.363624	0.792518	0.362033	0.0537549	1.43662	0.247987	0.814835	0.496849	0.319715	0.743615
	704	-0.776632	0.898071	-0.691477	0.684879	0.455649	0.685248	-0.769958	0.778296	0.508667	0.870485	0.56517	0.319715	0.762612
	705	-3.3846	0.110467	-0.0839821	-0.00568977	1.46084	1.30314	-0.760247	-2.09437	1.71352	0.809537	-0.322351	2.44948	-0.0515066
	706	-1.37594	-0.268061	0.314667	0.152203	0.106189	-0.571589	-1.17387	0.00746605	0.211584	-0.631068	-1.05267	-0.719451	-0.567792
	707	0.811623	0.924717	0.815697	0.468974	1.12307	1.30786	0.882104	1.46414	1.13812	1.81764	1.3972	0.85221	0.507155
	708	-0.572573	0.515641	-0.392014	-0.0265589	0.124163	0.99436	-0.760247	0.625077	0.823391	0.809537	-0.322351	-0.719451	-0.0515066
	709	-0.572573	0.110467	-0.0839821	-0.00568977	0.124163	-0.262811	-0.760247	-0.0332502	-0.678544	-0.132316	0.0705538	-0.719451	-0.0515066
	710	-1.1689	-0.294707	0.345946	0.100349	-0.218985	-0.574155	-1.17387	-0.0332502	-0.678544	-0.575418	-0.646935	-1.26475	-0.340505
	711	-0.572573	0.110467	-0.0839821	-0.00568977	0.124163	-0.262811	-0.760247	0.620737	-0.678544	-0.132316	-0.322351	-0.719451	-0.0515066
	712	-0.161473	0.110467	-0.0839821	-0.00568977	0.124163	-0.262811	-0.760247	-0.0332502	-0.36382	-0.132316	-0.322351	-0.719451	-0.0515066
	713	-0.572573	0.110467	-0.0839821	0.0446004	0.124163	0.354745	-0.760247	-0.0332502	-0.678544	-0.132316	-0.322351	-0.719451	0.403745
	714	-0.739974	-0.677137	0.788292	-0.535468	0.44937	-0.585692	-1.16415	-0.024394	-0.049096	0.316084	0.240587	-0.732258	0.790783
	715	-0.572573	0.110467	-0.0839821	0.0581598	0.124163	-0.262811	-0.760247	-0.0332502	-0.678544	-0.132316	0.0833828	-0.719451	0.526491
	716	-0.572573	0.110467	-0.0839821	0.026235	0.124163	0.046301	-0.760247	-0.0332502	-0.678544	-0.132316	-0.322351	-0.719451	0.237492
	717	1.03547	-1.86991	-2.43446	-0.0711269	1.13566	-0.262811	1.30191	-1.76056	-1.90216	-0.575418	-0.829797	0.865017	0.0380375
	718	-0.572573	0.110467	-0.0839821	0.024099	0.124163	-0.262811	-0.760247	-0.0332502	-0.678544	-0.132316	-0.322351	-0.719451	0.218156
	719	-0.572573	0.110467	-0.0839821	-0.00568977	0.124163	-0.262811	-0.760247	-0.0332502	-0.0667374	-0.132316	-0.322351	-0.719451	-0.0515066
	720	-0.572573	0.110467	0.098516	-0.00568977	0.124163	-0.262811	0.891815	-0.0332502	0.211584	-0.132316	-0.322351	0.865017	-0.0515066
	721	-1.37594	0.110467	-0.1286	-0.109145	-0.555853	-1.2083	-1.16415	2.31167	0.823391	-1.13512	-0.322351	0.865017	-0.988032
	722	-0.572573	0.110467	-0.0839821	-0.00568977	0.124163	0.046301	-0.760247	-0.0332502	-0.36382	0.366436	-0.322351	-0.174149	-0.0515066
	723	0.399508	-0.673235	-0.600401	0.034676	0.100807	-1.82876	0.891815	-0.0332502	-0.36382	-1.57822	0.0705538	0.358346	-0.0515066
	724	1.20389	0.110467	-0.0839821	0.145957	0.124163	-0.262811	-0.760247	-0.0332502	1.10171	-0.132316	-0.322351	0.865017	1.32127
	725	-0.964836	0.515641	0.0277182	-0.73442	-1.21883	-0.571589	0.0537549	-2.09437	-0.993268	-1.13512	-0.573535	-1.26475	-1.42429
	726	1.2052	0.894168	1.16413	1.15625	1.12397	0.678294	1.30191	0.913612	-0.10314	0.814835	0.0705538	-0.186956	1.2931
	727	0.214285	0.110467	0.00701084	-0.00568977	0.46731	-0.8807	0.0634656	-0.020054	0.211584	-0.636366	-0.403502	-0.186956	-0.0515066
	728	-0.572573	0.110467	-0.0386802	-0.00568977	0.124163	-0.262811	-0.350152	-0.0332502	-0.049096	-0.132316	-0.322351	-0.719451	-0.0515066
	729	-0.572573	0.110467	-0.0393638	-0.00568977	0.124163	-0.262811	-0.35634	-0.0332502	-0.678544	-0.132316	-0.322351	-0.719451	-0.0515066
	730	0.399508	0.488995	-0.174249	0.115966	0.798797	-0.571589	-0.35634	-0.00139018	-0.10314	0.366436	0.476288	0.332522	0.237153
	731	-0.179294	0.110467	0.098516	-0.00568977	0.124163	-0.262811	0.891815	-0.0332502	-0.36382	0.310786	1.29549	0.358346	-0.0515066
	732	0.810608	-0.268061	-0.12913	0.381796	1.46084	-1.51998	0.48172	-1.21025	0.247987	-1.57822	-0.322351	-0.21278	-1.42429
	733	-0.965851	-2.27509	-0.119762	4.13237	-1.23052	-0.262811	0.0526408	-0.136925	1.3988	-0.132316	0.00223223	-0.161132	-1.81635
	734	1.41326	-1.08231	-0.0804053	0.337676	1.46084	-2.44888	0.0742904	-0.971256	-0.049096	-1.57822	-1.29102	1.39751	-0.311995
	735	-2.34903	-1.08231	1.26667	1.54152	-1.89884	-1.82876	-1.17034	-0.908298	-2.44116	-0.580716	-1.94019	-0.719451	-1.42429
	736	1.20389	-1.08231	-0.0909152	3.02729	-0.887339	-0.262811	0.084001	-1.4811	0.823391	0.371734	1.62007	1.39751	-2.79707
	737	0.810608	0.546189	0.487099	-0.777929	0.124163	1.30314	0.891815	0.476564	0.823391	1.31359	0.970904	0.865017	-1.42429
	738	-1.75139	-2.27509	0.810706	3.58295	-1.89884	-1.18766	-0.35634	-0.786396	0.247987	1.31359	1.62007	-0.719451	-1.57486
	739	0.41733	1.30324	1.16225	-3.25711	-1.544	-0.583459	0.891815	-1.22869	1.13812	-1.57822	-1.37217	0.865017	-2.49923
	740	-0.572573	-1.08231	-0.965221	1.54152	-1.21251	-1.2112	0.891815	-1.50312	-0.400222	-1.57822	-0.728085	-0.719451	-1.42429
	741	-0.572573	0.488995	-0.584056	-0.0644871	1.13566	0.355079	-1.1944	0.823352	2.32533	0.310786	0.395137	-0.719451	-0.131877
	742	-0.572573	0.110467	-0.0839821	-0.00568977	0.124163	0.0532551	-0.760247	-0.0332502	-0.36382	-0.132316	-0.322351	-0.719451	-0.0515066
	743	-0.572573	0.110467	-0.0839821	-0.00568977	0.461031	-0.262811	-0.760247	-0.0332502	-0.678544	-0.132316	0.326816	-0.719451	-0.0515066
	744	1.20389	0.110467	-0.0839821	-0.00568977	0.124163	-0.262811	-0.760247	0.552501	0.211584	-0.132316	-0.322351	0.865017	-0.0515066
	745	-0.180309	0.110467	0.00525455	-0.00568977	0.124163	-0.262811	0.0475667	-0.0332502	-0.678544	-0.132316	-0.322351	-0.719451	-0.0515066
	746	-0.572573	0.110467	-0.0839821	0.024099	0.124163	-0.262811	-0.760247	-0.0332502	-0.0667374	-0.132316	-0.322351	-0.719451	0.218156
	747	-0.965851	-0.298609	0.227017	0.425305	-1.56104	-1.83591	-0.760247	-1.50312	-0.975627	-2.01602	-0.322351	0.358346	-1.42429
	748	1.78269	0.110467	0.0532141	-0.00568977	-0.537879	1.30314	0.48172	1.43662	1.71352	-0.132316	0.476288	0.345539	-0.0515066
	749	-0.964836	-0.294707	0.344908	0.100249	0.106189	-0.887655	-1.17034	-0.844796	-0.0854983	-0.132316	-0.560706	-1.26475	-0.340166
	750	0.810608	-0.673235	-0.600401	0.633422	-1.89253	-0.262811	0.891815	-1.30485	0.823391	-0.132316	-0.322351	0.865017	-0.940864
	751	0.811623	-1.11286	-1.89833	0.900996	0.443955	0.675727	1.70582	-0.966916	-0.36382	0.809537	-0.626374	1.39751	-0.809623
	752	0.00491334	-1.08231	-0.0737077	-0.548531	-0.881027	-0.890221	0.0681022	-0.678381	0.193943	-0.132316	-0.322351	-0.21278	0.506815
	753	-0.345379	-1.08231	-0.965221	0.0557461	0.437676	-0.578738	0.891815	-1.16953	-0.975627	-0.132316	-0.322351	0.332522	-0.0515066
	754	1.20389	1.30324	1.16225	-1.46804	-1.21251	-0.897292	0.891815	-1.50312	1.13812	-1.57822	-1.12099	-0.719451	-1.12645
	755	0.0250664	1.30324	-1.00949	2.74622	1.11766	0.682681	-0.774595	0.850872	-0.0667374	0.809537	0.577999	-0.21278	2.10722
	756	-0.572573	0.110467	-0.0839821	-0.00568977	0.124163	0.378486	-0.760247	0.300341	-0.678544	-0.132316	-0.322351	-0.719451	-0.0515066
	757	0.607564	0.110467	-0.0839821	-0.00568977	1.46084	1.93256	-0.760247	-0.0332502	-0.678544	1.31359	0.902583	-0.21278	-0.0515066
	758	-0.573588	-0.264159	-0.128885	0.376237	-1.21883	-1.2112	0.487908	-0.772981	0.823391	-1.57822	1.29549	-0.719451	-1.42429
	759	-0.967168	-0.677137	0.528697	0.627705	-0.537879	-1.21087	-0.780783	-0.844796	-1.29035	-1.13512	-0.560706	2.44948	-0.926998
	760	1.20389	0.898071	0.800913	0.667818	0.449337	-0.262811	0.891815	-0.0332502	-0.678544	-0.132316	0.0705538	0.358346	0.743615
	761	-0.572573	0.110467	-0.0839821	0.00206582	0.124163	-0.262811	-0.760247	-0.0332502	-0.36382	-0.132316	-0.322351	-0.719451	0.0187008
	762	0.41936	0.546189	-0.176185	0.274069	0.124196	0.684914	-0.322572	0.300341	-1.25395	0.305488	0.240587	-0.225587	0.501784
	763	0.211304	0.462349	0.211084	0.33564	0.793415	0.671006	0.456548	-0.687237	0.823391	0.814835	0.630838	-1.26475	0.725946
	764	-0.177978	0.110467	0.00662172	-0.00568977	0.124163	-0.262811	0.059943	-0.0332502	-0.678544	-0.132316	-0.322351	-0.719451	-0.0515066
	765	1.20389	2.09085	3.58691	2.80301	2.45437	2.55997	1.71553	1.95963	1.4352	2.31639	2.91333	2.44948	1.34061
	766	0.207657	0.110467	-0.0866397	0.00112744	0.455616	0.0415796	-0.784305	0.502957	-0.0667374	0.753888	-0.390673	-1.21331	0.0102062
	767	0.213984	0.110467	-0.0839821	0.0261975	0.124163	-0.262811	-0.760247	-0.0332502	-0.678544	-0.132316	-0.322351	-0.719451	0.237153
	768	-0.572573	0.110467	-0.0839821	-0.00568977	0.124163	-0.262811	-0.760247	-0.0332502	-0.678544	-1.07417	-0.646935	-0.719451	-0.0515066
	769	-0.1958	-0.294707	0.22405	0.100349	-0.218985	-0.583793	-0.760247	-0.366842	-0.36382	-0.575418	-0.322351	-1.22612	-0.340505
	770	-0.572573	0.110467	-0.219593	-0.157336	-0.18935	-1.82876	-1.98787	-1.50312	-0.400222	-0.132316	-0.322351	-0.719451	-1.42429
	771	-0.983673	0.110467	-0.0839821	-0.00568977	0.124163	-0.262811	-0.760247	0.498617	0.247987	-0.132316	0.172265	-0.719451	-0.0515066
	772	0.625386	-1.08231	-0.965221	2.07974	-0.555853	-0.262811	0.891815	-2.09437	0.211584	-0.636366	-1.94019	-0.174149	-1.92157
	773	2.38402	2.09085	5.31886	4.46478	2.12919	2.86909	2.54388	1.10303	1.71352	2.31639	2.18301	0.839193	2.13539
	774	1.20389	0.110467	0.098516	0.0544921	-1.21251	0.671145	0.891815	0.611881	0.526309	-0.132316	1.29549	0.865017	0.493289
	775	-0.572573	0.110467	-0.0839821	-0.00568977	0.124163	0.0532551	-0.760247	-0.0332502	-0.678544	-0.132316	-0.322351	0.293891	-0.0515066
	776	-0.572573	0.110467	-0.0839821	-0.00568977	0.124163	-0.262811	-0.760247	-0.0332502	-0.678544	-0.132316	0.0705538	-0.186956	-0.0515066
	777	-0.38735	0.110467	-0.129673	0.0559863	0.142136	0.362033	-1.17387	0.823352	0.247987	0.310786	0.0705538	-0.174149	0.506815
	778	1.20389	1.30324	1.16225	1.72194	1.46084	1.30314	0.891815	1.43662	0.823391	1.31359	1.29549	1.39751	1.32127
	779	0.214285	0.898071	-0.320019	0.455461	0.449337	0.362367	-0.35634	0.778296	0.247987	-0.132316	0.172265	-0.719451	0.507155
	780	-0.572573	0.110467	-0.0382911	-0.00568977	0.124163	-0.262811	-0.34663	-0.0332502	-0.993268	-0.132316	-0.322351	-0.719451	-0.0515066
	781	-0.572573	-1.05566	0.802566	0.35946	0.124163	-0.262811	-0.760247	-0.0332502	0.211584	-1.57822	-0.96644	-0.719451	-0.340505
	782	-0.572573	0.488995	-0.371757	-0.0251864	0.124163	-0.262811	-0.760247	-0.0332502	-0.678544	-0.132316	-0.322351	-0.719451	-0.0515066
	783	2.6099	2.49602	6.34957	6.72441	1.46084	2.86909	2.54388	2.9065	2.32533	1.31359	2.91333	2.44948	2.69405
	784	-0.553736	0.898071	0.438176	0.722631	0.780823	0.982489	0.487908	0.332201	-0.36382	0.371734	-0.898118	-0.719451	0.804648
	785	-0.572573	0.110467	-0.0839821	-0.00568977	0.46731	-0.262811	-0.760247	-0.0332502	-0.36382	-0.132316	-0.322351	-0.719451	-0.0515066
	786	1.20389	-1.45694	-1.29932	3.64122	-1.22956	-0.262811	0.891815	-0.705901	-0.10314	-0.132316	-1.2227	0.358346	-2.49923
	787	-0.572573	0.515641	-0.392014	-1.09016	0.124163	-0.258228	-0.760247	-1.77397	-0.0667374	-0.132316	1.62007	-0.174149	-2.11419
	788	0.41733	2.49602	2.22599	-3.55505	-1.21251	-0.883267	0.891815	-1.10657	0.823391	0.366436	-0.96644	-1.22612	-1.42429
	789	-0.572573	0.110467	-0.0839821	-0.107046	-1.86917	2.86909	-0.760247	1.13467	-0.36382	1.31359	-1.94019	-0.719451	-0.969034
	790	1.20389	0.546189	0.487099	-0.615256	-0.887339	1.30314	0.891815	1.43662	0.823391	1.31359	-0.322351	-0.186956	-1.12645
	791	-0.180309	-1.08231	1.72605	1.54152	-1.21251	-1.19663	-1.59478	1.43662	2.32533	-1.57822	-0.96644	-0.719451	-1.42429
	792	-0.781945	-1.48748	1.1453	0.139144	-0.2244	0.0481999	-0.769958	0.0613501	1.13812	-2.58102	0.172265	-1.25195	-0.0935431
	793	0.625386	-2.27509	1.72963	3.24038	-1.21251	1.30314	-0.760247	-1.80149	1.13812	-2.52007	-1.29102	0.865017	-1.42429
	794	-0.388365	1.30324	0.101409	1.72194	-2.20604	0.673711	0.0778129	1.43662	0.247987	-0.57012	1.29549	-0.719451	1.32127
	795	0.0468845	-1.08231	-0.0698953	1.0488	-0.555853	-1.51998	0.0645797	-1.15636	0.823391	-1.57822	-1.44557	0.865017	-0.969034
	796	0.417029	1.68177	-0.582952	0.97042	0.792484	1.61448	-0.34663	0.160685	-0.0667374	0.814835	0.237933	0.85221	0.577022
	797	-0.37186	0.519543	-0.812845	0.38634	0.774544	-0.239599	-1.56454	0.319005	-0.36382	-0.0713681	0.970904	-0.21278	0.743615
	798	1.20389	1.30324	1.16225	1.42529	1.46084	1.30314	0.891815	1.43662	0.823391	1.31359	1.29549	0.865017	1.09365
	799	0.0059283	0.519543	0.035382	0.396209	1.11769	0.682681	0.0681022	0.593217	-0.678544	0.371734	0.172265	0.332522	0.762612
	800	0.0072446	0.110467	-0.0386802	-0.00568977	0.124163	0.046301	-0.350152	-0.0332502	-0.678544	0.310786	-0.322351	-0.719451	-0.0515066
	801	1.20389	0.110467	0.098516	0.145957	0.124163	-0.262811	0.891815	-0.0332502	-0.678544	-0.132316	-0.322351	0.865017	1.32127
	802	0.211954	0.110467	-0.0839821	0.024099	0.124163	-0.262811	-0.760247	-0.0332502	-0.678544	-0.132316	-0.322351	-0.719451	0.218156
	803	-0.572573	0.110467	-0.0839821	-0.00568977	0.124163	-1.20864	-0.760247	-0.0332502	-0.678544	-1.57822	-0.322351	-0.719451	-0.0515066
	804	-0.572573	0.110467	-0.0839821	0.0601116	0.124163	-0.262811	-0.760247	-0.0332502	-0.678544	-0.132316	-0.322351	-0.719451	0.54416
	805	0.0455681	-0.699881	0.532082	-1.13318	-1.2179	-0.8807	-0.760247	-0.398702	0.823391	0.310786	0.172265	-0.642188	1.61911
	806	0.230791	0.894168	0.797433	1.16415	0.792518	0.987072	0.891815	1.10303	0.508667	0.814835	0.496849	1.39751	1.30194
	807	-1.54334	1.30324	-0.990788	-2.7553	1.46084	-1.83557	-0.760247	1.82052	-0.678544	-1.57822	-1.29102	-0.719451	-2.11419
	808	0.643207	-0.677137	-0.881572	1.29496	-0.562165	-0.262811	1.30191	-1.20667	-0.400222	-0.132316	1.29549	0.319715	-1.9124
	809	0.212969	1.71232	2.21869	2.26244	1.46712	0.987072	1.29572	0.263965	-0.10314	1.31359	1.62007	0.332522	1.32127
	810	-0.983673	0.110467	-0.0839821	-0.00568977	0.124163	-0.262811	-0.760247	-0.0332502	-0.678544	-0.132316	-0.322351	-0.719451	-0.0515066
	811	-0.180309	-0.673235	-0.328477	0.758367	-1.21251	-0.882933	0.487908	0.381964	0.823391	-0.636366	-0.646935	0.319715	-1.12645
	812	-0.572573	0.110467	0.00739996	-0.00568977	0.124163	-0.262811	0.0669881	-0.0332502	-0.678544	-0.132316	-0.322351	-0.719451	-0.0515066
	813	-0.572573	0.110467	-0.0839821	0.0272109	0.124163	-0.262811	-0.760247	-0.0332502	-0.10314	-0.132316	-0.322351	-0.719451	0.246327
	814	1.82304	0.898071	1.54483	1.24965	0.792518	2.86909	1.72016	0.782636	0.193943	-0.127018	1.46552	2.44948	1.39148
	815	-1.15107	1.30324	0.0700558	-1.73994	-1.21251	-0.899525	0.0537549	-0.583563	-1.29035	-1.57822	-1.03984	-0.186956	-1.33508
	816	1.20389	0.515641	0.459856	0.532457	-0.881027	-0.262811	0.891815	0.778296	0.247987	0.870485	0.56517	0.865017	1.03261
	817	-0.572573	0.110467	-0.0839821	-0.00568977	0.136755	0.0415796	-0.760247	-0.0332502	-1.25395	-0.132316	-0.322351	0.865017	-0.0515066
	818	1.59717	1.30324	1.16225	1.72194	1.46084	1.30314	0.891815	1.43662	0.823391	1.31359	1.29549	0.865017	1.32127
	819	1.61499	1.70842	0.787896	2.25729	0.11785	0.373904	0.461184	0.498617	0.508667	1.31359	0.172265	0.319715	1.32127
	820	0.212969	1.30324	1.16225	-1.09185	-2.54919	-0.583459	0.891815	0.259625	-0.678544	-1.07417	-0.322351	0.865017	-0.837793
	821	2.00958	-2.27509	-0.177031	3.67328	-2.2177	-1.50386	0.0778129	-1.42719	1.08407	-3.02412	0.273977	0.865017	-1.61457
	822	0.417029	0.519543	0.0404271	0.396209	0.792518	-0.26516	0.0778129	0.4579	-0.642142	-0.0713681	0.56517	-0.21278	0.762612
	823	-0.572573	0.110467	-0.0370953	-0.00568977	0.124163	-0.262811	-0.335805	-0.0332502	-0.36382	-0.132316	-0.322351	-0.719451	-0.0515066
	824	0.810608	1.30324	0.0887538	0.309511	1.78601	1.30314	0.0681022	-2.09437	0.823391	-2.52007	-0.322351	-0.719451	0.237492
	825	-1.19173	-1.08231	0.822824	1.54152	-1.21251	-1.20607	-0.760247	-1.10657	-1.29035	-0.132316	-1.94019	-0.719451	-1.42429
	826	-0.572573	0.110467	-0.0839821	0.145957	0.461031	0.362367	-0.760247	-0.0332502	0.211584	-0.132316	-0.322351	0.865017	1.32127
	827	0.399508	-1.08231	-0.965221	0.302108	-1.21251	-0.574489	0.891815	-1.50312	0.823391	-0.132316	-0.322351	0.865017	-0.279132
	828	1.38911	-2.27509	1.72963	6.36357	0.810491	-0.262811	-0.760247	0.756272	0.823391	-0.132316	1.62007	-0.654995	-2.79707
	829	-0.177978	0.110467	-0.0839821	-0.00568977	0.124163	-0.262811	-0.760247	-0.0332502	0.211584	-0.132316	-0.322351	-0.719451	-0.0515066
	830	-1.56451	-1.08231	0.822824	0.0557461	-1.21251	-1.51998	-0.760247	-1.50312	2.32533	-1.07947	-0.322351	0.358346	-0.0515066
	831	1.2052	-1.86601	-0.910442	2.31142	-0.219018	-0.267393	0.487908	0.291485	-0.049096	-0.132316	0.00223223	0.319715	-1.2387
	832	-0.572573	0.110467	0.0516292	-0.00568977	0.135824	0.366615	0.467373	-0.0332502	-0.678544	-0.132316	0.395137	0.865017	-0.0515066
	833	-0.572573	0.110467	-0.0839821	-0.00568977	0.124163	-0.262811	-0.760247	-0.674041	-0.678544	-0.132316	-0.322351	-0.719451	-0.0515066
	834	0.233122	0.110467	0.0532141	-0.00568977	0.461031	0.0578376	0.48172	-0.366842	0.211584	-0.132316	0.0833828	0.358346	-0.0515066
	835	-0.572573	0.920814	-0.700047	-0.047428	0.124163	-0.262811	-0.760247	-0.0332502	-0.678544	0.814835	-0.322351	-0.719451	-0.0515066
	836	0.625386	0.110467	-0.0839821	-0.00568977	-1.21251	-1.19933	-0.760247	-0.0332502	-0.678544	-0.636366	-0.322351	-0.21278	-0.0515066
	837	1.20389	1.30324	0.623208	1.72194	1.46084	1.30314	0.478197	1.43662	0.823391	1.31359	1.29549	0.865017	1.32127
	838	0.232107	-0.677137	-1.17136	0.371609	1.12397	0.0459671	1.72988	-0.560777	-0.139542	-0.132316	0.902583	-0.174149	-0.548795
	839	-0.572573	0.110467	-0.0839821	-0.00568977	0.124163	-0.262811	-0.760247	-0.0332502	-0.0667374	-0.132316	0.00223223	-0.719451	-0.0515066
	840	0.2153	0.519543	-0.181919	0.38634	0.792484	0.0459671	-0.350152	0.291485	-0.10314	0.310786	0.00223223	0.865017	0.743615
	841	-0.389681	1.30324	-0.477054	-0.964081	0.100807	-0.567201	-0.366051	0.399676	0.230345	-0.132316	-1.5139	-2.30392	-0.739755
	842	1.20389	-1.08231	-0.965221	0.4041	-2.54919	0.0578376	0.891815	-1.16953	1.13812	-1.57822	-0.322351	0.865017	-0.373368
	843	-0.179294	0.898071	-0.682756	0.455461	1.13566	0.682681	-0.760247	0.593217	0.526309	1.31359	0.56517	0.319715	0.507155
	844	1.20389	-2.27509	1.72963	4.80996	0.449337	-0.262811	-0.760247	1.7295	0.823391	2.75949	0.326816	-0.719451	-2.11419
	845	-0.572573	0.110467	-0.0839821	-0.00568977	0.124163	-0.262811	-0.760247	0.259625	-0.678544	-0.132316	-0.322351	-0.719451	-0.0515066
	846	0.00491334	0.515641	0.251585	0.11249	0.455649	0.671145	0.487908	0.823352	-0.0667374	0.809537	0.172265	-0.186956	0.218156
	847	1.20389	1.30324	1.16225	1.72194	1.46084	1.30314	0.891815	1.43662	0.823391	1.31359	1.70122	0.865017	1.32127
	848	-0.572573	0.515641	-0.392014	0.122286	0.124163	-0.262811	-0.760247	-0.0332502	-0.678544	-0.132316	-0.322351	-0.719451	0.237153
	849	0.233122	0.894168	0.0664281	-0.0460555	-1.21883	0.682681	0.0742904	0.620737	0.526309	-0.132316	0.172265	0.865017	-0.0515066
	850	1.20389	0.894168	0.797433	1.18144	0.449337	0.357312	0.891815	1.43662	0.247987	0.814835	1.29549	0.865017	1.32127
	851	0.811623	1.30324	0.635863	0.279485	0.118748	-0.585692	0.487908	-1.11109	-0.0667374	0.809537	0.56517	0.319715	0.214453
	852	-0.572573	0.110467	-0.0370953	-0.00568977	0.124163	-0.262811	-0.335805	-0.0332502	-0.049096	-0.132316	-0.322351	-0.719451	-0.0515066
	853	-0.572573	0.110467	-0.0839821	0.0261975	0.124163	-0.262811	-0.760247	-0.0332502	0.823391	-0.132316	-0.322351	-0.719451	0.237153
	854	-0.161473	-1.08231	-0.521371	0.347604	0.118781	0.0459671	0.48172	-0.781838	0.247987	-0.132316	0.395137	0.332522	-0.321169
	855	0.417029	0.515641	0.0277182	0.393233	0.798797	0.355079	0.0537549	0.778296	-0.0667374	0.870485	0.56517	0.319715	0.762612
	856	-0.157476	-2.27509	1.72963	2.00246	0.774511	-1.83111	-0.760247	-0.48484	-2.47756	1.31359	0.00223223	-2.79778	-0.880169
	857	-0.572573	0.110467	-0.0839821	-0.00568977	0.124163	0.0578376	-0.760247	-0.0332502	-0.678544	-0.132316	-0.322351	-0.719451	-0.0515066
	858	-1.79336	-1.08231	-0.965221	1.54152	-1.21251	-1.82876	0.891815	-1.10657	-2.4952	0.870485	-1.94019	-2.30392	-1.42429
	859	0.208973	0.110467	-0.0839821	0.0261975	0.124163	-0.262811	-0.760247	-0.0332502	2.32533	-0.132316	-0.322351	0.865017	0.237153
	860	-0.572573	0.110467	-0.0839821	-0.00568977	0.124163	-0.262811	-0.760247	0.791492	-0.0667374	-0.132316	-0.322351	-0.719451	-0.0515066
	861	-0.572573	0.110467	-0.0839821	-0.00568977	0.449337	-0.262811	-0.760247	-0.0332502	-0.36382	-0.132316	-0.322351	-0.719451	-0.0515066
	862	-0.572573	0.110467	-0.0839821	0.0538877	0.124163	-0.262811	-0.760247	-0.0332502	-0.678544	-0.132316	0.489117	-0.719451	0.487818
	863	0.810608	-1.08231	-0.965221	0.302108	-1.21251	-0.262811	0.891815	-1.17839	-0.714947	-1.07417	-0.322351	0.865017	-0.279132
	864	1.38911	1.30324	-0.990788	-0.831911	1.46084	-1.82876	-0.760247	1.43662	-3.07061	1.31359	0.0833828	-0.719451	-0.638339
	865	1.20389	0.924717	0.0719549	1.2218	0.455649	0.357646	0.0778129	1.11189	0.247987	0.809537	1.29549	0.865017	1.32127
	866	0.231806	0.110467	0.00593813	0.0261975	0.124163	0.0485338	0.0537549	-0.0332502	0.823391	0.310786	-0.322351	-0.719451	0.237153
	867	1.20389	1.30324	1.16225	1.72194	1.46084	1.30314	0.891815	1.43662	0.508667	1.31359	1.29549	0.865017	1.32127
	868	-0.573588	-1.08231	0.822824	0.0557461	-1.21251	-1.20358	-0.760247	-1.50312	2.32533	-0.132316	-1.29102	0.865017	-0.0515066
	869	-0.572573	-0.294707	0.22405	0.0151793	-0.212705	-0.8807	-0.760247	-0.0332502	-1.56867	-1.57822	-0.322351	0.865017	-0.0515066
	870	-0.572573	0.110467	0.00820662	-0.00568977	0.124163	-0.262811	0.0742904	-0.0332502	-0.36382	-0.132316	-0.322351	-0.719451	-0.0515066
	871	-0.572573	0.110467	-0.0839821	-0.00568977	0.124163	-0.262811	-0.760247	-0.0332502	-0.417864	-0.132316	0.00223223	-0.719451	-0.0515066
	872	0.213984	0.110467	-0.0839821	-0.00568977	0.124163	-0.262811	-0.760247	-0.0332502	-0.678544	-0.132316	-0.322351	-0.719451	-0.0515066
	873	1.38911	-1.08231	2.61087	1.54152	-1.21251	-1.82876	-2.41231	-1.50312	0.823391	-1.57822	-1.94019	-2.30392	-1.42429
	874	-0.572573	0.110467	-0.0839821	-0.00568977	0.124163	-0.262811	-0.760247	-0.0332502	0.526309	-0.132316	-0.322351	-0.21278	-0.0515066
	875	-0.572573	-1.08231	-0.965221	0.593966	-0.555853	-0.262811	0.891815	-0.149903	1.13812	-0.575418	-0.322351	-0.719451	-0.548795
	876	0.418345	0.110467	0.00752303	0.11407	0.124163	-0.262811	0.0681022	0.4579	0.508667	-0.132316	0.56517	-0.174149	1.03261
	877	0.249628	0.110467	-0.0839821	-0.00568977	0.124163	-0.262811	-0.760247	-0.0332502	-0.10314	-0.132316	-0.322351	-0.719451	-0.0515066
	878	0.607564	0.898071	0.429455	0.221219	0.46731	-1.51269	0.478197	0.259625	-0.678544	-1.13512	0.0833828	0.319715	0.246327
	879	-0.572573	-1.08231	0.822824	0.0557461	-1.21251	-0.883267	-0.760247	-1.16953	-1.29035	-0.132316	-0.322351	-0.719451	-0.0515066
	880	-0.815257	0.572834	-0.435496	0.927285	-1.2251	0.675727	-0.760247	-0.0959905	-2.75588	0.260434	0.572903	-0.186956	1.61877
	881	1.20389	1.30324	1.16225	1.72194	1.46084	1.30314	0.891815	1.43662	0.823391	1.31359	0.800871	0.865017	1.32127
	882	-0.572573	0.110467	-0.0839821	-0.00568977	0.124163	-0.262811	-0.760247	-0.0332502	0.211584	-0.132316	-0.322351	-0.186956	-0.0515066
	883	-0.160156	-1.86601	-1.66414	2.65774	-1.24218	-0.262811	0.891815	-0.772981	0.823391	-1.07417	-0.492384	-1.22612	-1.42429
	884	-0.572573	-1.08231	0.822824	1.54152	-1.21251	-0.583459	-0.760247	-1.16953	-1.86576	-0.132316	-0.322351	2.44948	-1.42429
	885	-0.572573	0.110467	-0.0839821	-0.00568977	0.124163	-0.262811	-0.760247	0.291485	-0.678544	-0.132316	-0.322351	0.371153	-0.0515066
	886	-0.965851	-1.08231	-0.505842	-1.43003	-1.21251	-0.262811	0.467373	-1.50312	-0.714947	-0.198562	-0.30179	0.332522	1.32127
	887	-0.572573	-2.27509	3.58957	0.773908	0.124163	2.86909	-1.57777	-0.674041	-0.049096	-0.132316	0.0833828	-0.719451	-0.340166
	888	-0.572573	0.110467	-0.0839821	-0.00568977	0.124163	-0.262811	-0.760247	-0.0332502	0.211584	-0.132316	0.00223223	-0.186956	-0.0515066
	889	-0.572573	0.110467	-0.0839821	0.024099	0.124163	0.0532551	-0.760247	-0.0332502	-0.678544	-0.132316	-0.322351	-0.719451	0.218156
	890	-0.180309	0.110467	-0.0839821	-0.00568977	-0.550471	0.0578376	-0.760247	-0.0332502	-0.993268	-0.132316	-0.322351	-0.186956	-0.0515066
	891	-0.572573	0.110467	-0.0386802	-0.00568977	0.124163	-0.262811	-0.350152	-0.0332502	-0.993268	0.371734	-0.322351	-0.719451	-0.0515066
	892	1.20389	-1.49139	-1.33004	-2.81688	-1.21251	-0.262811	0.891815	1.23835	-0.732588	-0.132316	0.800871	0.865017	1.88877
	893	-0.572573	0.110467	-0.0839821	-0.00568977	0.124163	-0.262811	-0.760247	-0.0332502	-0.36382	-0.132316	0.463459	-0.719451	-0.0515066
	894	-0.572573	0.110467	-0.0839821	-0.00568977	0.124163	-0.262811	-0.760247	-0.0332502	-0.049096	-0.132316	0.0833828	-0.719451	-0.0515066
	895	-0.572573	0.515641	-0.392014	-0.0265589	0.124163	-0.262811	-0.760247	-0.0332502	-0.36382	-0.132316	-0.322351	-0.719451	-0.0515066
	896	-0.572573	0.110467	0.098516	0.0194553	0.124163	0.0532551	0.891815	-0.0332502	0.823391	0.371734	-0.322351	-0.719451	0.176119
	897	-0.573588	-1.86601	1.41863	3.02929	1.13566	1.30314	-0.760247	-1.80149	0.823391	-1.57822	-1.27046	0.865017	-1.6234
	898	-3.56982	1.30324	1.16225	1.72194	1.46084	-0.262811	0.891815	-2.1799	-3.68242	-0.132316	0.326816	-0.186956	1.32127
	899	-0.179294	0.110467	-0.0839821	-0.00568977	0.124163	-0.262811	-0.760247	-0.0332502	0.211584	-0.132316	-0.322351	-0.719451	-0.0515066
	900	-1.17522	0.137113	0.0101861	-0.0505502	-0.213603	0.062559	0.0742904	-0.646521	0.823391	0.427384	-1.05267	-0.706644	-0.368676
	901	-1.35943	-0.298609	0.356659	0.182202	0.455649	-1.51741	-1.1944	-0.980113	-0.36382	-0.575418	-1.05267	-1.29058	-0.610168
	902	1.20389	0.110467	0.098516	0.0215914	0.124163	-0.262811	0.891815	-0.0332502	0.823391	-0.132316	0.496849	0.865017	0.195456
	903	-0.572573	0.110467	0.0538977	-0.00568977	0.124163	-0.260244	0.487908	-0.0332502	-0.678544	-0.132316	-0.322351	-0.719451	-0.0515066
	904	1.20389	-1.86601	1.41863	5.21936	-1.55566	-1.82876	-0.760247	1.82959	0.823391	-3.02412	1.62007	-2.83641	-2.79707
	905	-0.179294	0.110467	-0.0839821	0.026235	1.13566	0.362367	-0.760247	1.43662	0.823391	0.371734	0.407966	0.332522	0.237492
	906	-0.572573	0.110467	-0.0839821	-0.00568977	0.124163	-0.262811	-0.760247	-0.0332502	-0.678544	0.371734	-0.322351	-0.719451	-0.0515066
	907	-0.572573	1.30324	-0.990788	-0.0671256	-0.568478	-0.262811	-0.760247	-1.60322	-0.714947	-1.57822	-0.322351	-0.719451	-0.0515066
	908	-1.16991	1.30324	1.16225	-1.26289	1.46084	1.30314	0.891815	-1.60322	-0.400222	-1.57822	2.91333	-0.719451	-0.969034
	909	0.810608	-0.294707	0.102154	0.414148	-1.89884	-0.262811	-0.34663	-0.646521	0.211584	-0.132316	0.0833828	0.319715	-1.40529
	910	-0.572573	0.110467	-0.0839821	-0.00568977	0.124163	-0.262811	-0.760247	-0.0332502	-0.678544	-0.132316	0.0705538	0.345539	-0.0515066
	911	1.20389	1.30324	1.16225	1.72194	1.46084	1.30314	0.891815	1.43662	1.13812	1.31359	0.889754	0.865017	1.32127
	912	1.01866	1.30324	0.623208	1.42529	1.11769	0.99436	0.478197	1.10303	-0.0667374	0.870485	0.902583	0.319715	1.09365
	913	0.216617	0.110467	-0.0839821	-0.00568977	0.124163	-0.262811	-0.760247	-0.0332502	-0.36382	-0.132316	-0.322351	-0.719451	-0.0515066
	914	-0.177978	0.110467	0.098516	-0.00568977	0.124163	-0.262811	0.891815	-0.0332502	-0.36382	-0.132316	-0.322351	0.865017	-0.0515066
	915	-0.161473	0.110467	-0.0839821	-0.00568977	0.124163	-0.262811	-0.760247	-0.0332502	-0.049096	-0.132316	-0.322351	-0.719451	-0.0515066
	916	-0.572573	0.110467	0.0550934	-0.00568977	0.124163	-0.262811	0.498733	-0.0332502	-0.678544	-0.132316	-0.322351	-0.719451	-0.0515066
	917	0.810608	1.30324	0.609101	1.34575	0.792484	0.982489	0.467373	1.11623	0.508667	0.809537	1.29549	0.865017	1.03261
	918	-1.76922	-0.677137	0.248621	-0.166797	-1.21251	-0.255995	-0.367165	-0.822772	1.13812	-1.57822	-1.44557	0.358346	0.246327
	919	-0.572573	0.110467	-0.0839821	-0.00568977	0.124163	-0.262811	-0.760247	-0.0332502	0.472265	-0.132316	-0.322351	-0.186956	-0.0515066
	920	-0.572573	0.110467	-0.0839821	0.0591357	0.124163	-0.262811	-0.760247	-0.0332502	-0.36382	-0.132316	-0.322351	-0.719451	0.535325
	921	-0.345379	-1.51803	1.15408	0.0781886	-1.56735	-1.21087	-0.760247	0.264141	-0.678544	-0.132316	-0.322351	-0.21278	-0.0515066
	922	0.399508	0.515641	0.0327254	0.410354	1.46715	0.666423	0.0634656	0.909096	-0.36382	1.31359	0.902583	-0.186956	0.795814
	923	2.40053	-1.45694	-2.51519	0.786688	-2.54919	0.0340965	1.72635	-1.65634	-1.06607	-1.63917	-0.715256	2.44948	-0.53996
	924	-0.572573	0.110467	-0.0839821	0.0601116	0.124163	-0.262811	-0.760247	-0.0332502	-0.678544	-0.132316	0.0705538	-0.719451	0.54416
	925	-0.572573	0.110467	-0.0386802	-0.00568977	0.124163	-0.262811	-0.350152	-0.0332502	0.211584	-0.132316	-0.322351	-0.719451	-0.0515066
	926	-0.572573	0.110467	-0.0839821	-0.00568977	0.124163	-0.262811	-0.760247	-0.0332502	-1.56867	-0.132316	-0.322351	-0.21278	-0.0515066
	927	-1.34161	-0.677137	-0.603881	0.655939	0.780856	-0.583793	0.891815	-0.691577	0.823391	-0.137614	-1.05267	-2.30392	-0.968695
	928	-0.572573	0.110467	0.098516	-0.00568977	0.124163	-0.262811	0.891815	-0.0332502	-0.678544	-0.132316	-0.322351	-0.719451	-0.0515066
	929	-0.572573	-0.271963	0.206759	-0.218835	-0.887339	0.987072	-0.760247	-1.50312	-0.714947	-0.132316	-0.646935	0.332522	0.804648
	930	-0.572573	-1.46084	1.1106	1.4156	0.449337	-2.44888	-0.760247	1.7295	-2.18048	1.31359	-1.29102	-0.719451	-0.969034
	931	-0.572573	0.110467	-0.0839821	0.0492441	0.124163	-0.262811	-0.760247	-0.0332502	-0.678544	-0.132316	-0.322351	-0.719451	0.445781
	932	-0.965851	-1.08231	-2.75327	1.54152	-1.24218	-0.262811	2.54388	-1.10657	0.823391	-1.57822	-1.29102	-2.30392	-1.42429
	933	0.231806	0.110467	-0.0839821	0.024099	0.112468	0.046301	-0.760247	-0.0332502	-0.678544	0.371734	-0.322351	-0.186956	0.218156
	934	-0.965851	-1.08231	0.822824	0.906753	-0.212705	-0.262811	-0.760247	-1.10657	-0.975627	-0.132316	-1.44557	0.358346	-0.837793
	935	-0.161473	0.110467	-0.0839821	-0.00568977	0.124163	-0.262811	-0.760247	-0.0332502	0.211584	-0.132316	-0.322351	-0.719451	-0.0515066
	936	-0.572573	0.110467	-0.0839821	-0.00568977	0.124163	-1.51998	-0.760247	-0.659717	-0.678544	-0.631068	-0.322351	-0.719451	-0.0515066
	937	-0.572573	0.110467	-0.0839821	-0.00568977	0.124163	-0.262811	-0.760247	0.633933	-0.678544	-0.132316	-0.322351	-0.719451	-0.0515066
	938	-0.572573	0.110467	-0.0839821	-0.00568977	0.124163	-0.262811	-0.760247	0.287145	-0.678544	-0.132316	-0.322351	-0.719451	-0.0515066
	939	0.0250664	-0.264159	0.200826	0.376237	-0.893652	-0.262811	-0.760247	-0.267902	2.32533	-1.57822	-0.322351	0.865017	-1.42429
	940	1.20389	1.30324	1.16225	1.72194	1.46084	1.30314	0.891815	1.43662	0.823391	1.31359	1.29549	1.41032	1.32127
	941	-0.160156	0.110467	0.00820662	-0.157336	-2.54919	-0.583459	0.0742904	0.552501	0.247987	-0.132316	-1.44557	-0.719451	-1.42429
	942	1.20389	1.30324	1.16225	1.72194	1.46084	1.30314	0.891815	1.43662	0.823391	1.31359	1.29549	0.319715	1.32127
	943	-0.572573	0.110467	-0.0839821	-0.00568977	-1.55566	-1.82876	-0.760247	-0.0332502	-0.678544	-1.57822	-0.322351	-1.22612	-0.0515066
	944	-0.572573	0.110467	-0.0839821	-0.00568977	0.124163	-0.262811	-0.760247	-0.0332502	-0.678544	-0.132316	0.666882	-0.719451	-0.0515066
	945	1.20389	-2.27509	-2.02896	-3.00601	1.46084	-0.262811	0.891815	1.43662	1.13812	0.427384	1.29549	0.865017	1.32127
	946	-0.572573	1.30324	0.609101	0.993869	1.46084	1.30314	0.467373	1.43662	-0.381462	1.31359	0.407966	-0.719451	0.762612
	947	-0.572573	0.110467	-0.0839821	-0.00568977	0.124163	0.0459671	-0.760247	-0.0332502	-0.678544	-0.132316	-0.322351	-0.719451	-0.0515066
	948	-1.3568	-1.11286	-0.992464	0.741731	1.46084	-1.53152	0.891815	0.674839	2.32533	-0.132316	-1.23043	-2.27809	-0.666509
	949	-0.572573	0.110467	-0.0839821	0.0272109	0.124163	-0.262811	-0.760247	-0.0332502	-0.678544	-0.132316	-0.322351	-0.719451	0.246327
	950	-0.572573	-0.298609	-0.266304	0.336369	-0.875645	0.987072	0.891815	-1.50312	-0.400222	-0.636366	-0.322351	-0.719451	-1.12645
	951	-0.572573	-1.08231	-0.965221	0.0557461	-0.874748	0.0459671	0.891815	-0.551921	-0.400222	1.31359	-0.322351	0.865017	-0.0515066
	952	-0.572573	0.110467	-0.0839821	0.0580848	0.124163	-0.262811	-0.760247	0.287145	-0.678544	-0.132316	-0.322351	-0.719451	0.525812
	953	0.0059283	0.515641	0.240996	0.681302	0.786205	0.685248	0.467373	1.10303	0.823391	0.371734	0.0833828	0.865017	1.32127
	954	-0.967168	-0.294707	0.462118	-0.0698905	0.124163	-0.583459	-1.56806	0.114501	-0.956866	-0.127018	-1.0655	-2.25248	0.237153
	955	-0.572573	0.110467	-0.0839821	-0.00568977	0.124163	-0.262811	-0.760247	-0.0332502	-0.993268	-0.132316	-0.322351	-0.719451	-0.0515066
	956	-0.572573	0.110467	-0.0839821	-0.00568977	0.124163	0.369321	-0.760247	-0.0332502	-1.25395	-0.132316	-0.322351	-0.719451	-0.0515066
	957	-0.572573	0.110467	-0.0839821	-0.00568977	0.124163	-0.262811	-0.760247	0.3633	-0.678544	0.753888	-0.322351	-0.719451	-0.0515066
	958	0.418345	0.515641	0.0277182	0.410354	0.798797	0.366615	0.0537549	0.625077	-0.36382	0.366436	0.395137	0.865017	0.795814
	959	-0.572573	0.110467	-0.0839821	-0.00568977	0.124163	-0.262811	-0.760247	-0.0332502	-0.678544	-0.132316	-0.322351	0.293891	-0.0515066
	960	-0.572573	0.110467	-0.0839821	-0.00568977	0.461031	-0.262811	-0.760247	-0.0332502	-0.678544	-0.132316	-0.322351	-0.719451	-0.0515066
	961	1.20389	1.30324	1.16225	1.72194	1.46084	1.30314	0.891815	1.43662	0.823391	1.31359	1.29549	1.37169	1.32127
	962	0.233122	0.110467	0.00820662	0.181512	0.792484	0.046301	0.0742904	-0.0332502	-0.36382	0.310786	0.991465	-0.186956	1.64313
	963	-0.572573	0.110467	-0.0839821	-0.00568977	0.124163	-0.262811	-0.760247	-0.0332502	-0.36382	1.31359	-0.322351	-0.719451	-0.0515066
	964	-0.572573	0.110467	-0.0839821	0.0601116	0.449337	-0.262811	-0.760247	-0.0332502	-0.678544	-0.132316	-0.322351	-0.719451	0.54416
	965	-0.572573	0.110467	-0.0839821	-0.00568977	0.124163	-0.262811	-0.760247	-0.0332502	0.211584	-0.132316	-0.322351	-0.719451	-0.0515066
	966	-0.572573	-1.45694	-0.0834495	4.07515	-1.21251	1.30314	0.0572774	-0.0332502	-0.678544	-1.57822	1.61499	-0.174149	-2.79707
	967	2.6099	2.49602	6.34957	6.72441	2.79751	2.86909	2.54388	2.9065	2.32533	2.75949	2.91333	2.44948	2.69405
	968	-0.965851	0.519543	-0.185134	0.531721	0.455649	0.99436	-0.35634	0.611881	0.211584	1.31359	-0.322351	-1.22612	1.02344
	969	-1.95575	-0.294707	0.345946	0.0331664	-0.201011	-0.262811	-1.17387	-0.885512	2.32533	0.371734	-1.44557	-0.719451	-0.11254
	970	-0.572573	-2.27509	1.72963	0.117182	1.46084	1.30314	-0.760247	-1.76078	0.823391	-1.07947	-0.322351	-0.719451	-0.0515066
	971	-0.572573	0.110467	-0.0839821	-0.00568977	0.124163	-0.262811	-0.760247	-0.0332502	-0.678544	-0.132316	-0.322351	0.371153	-0.0515066
	972	-2.34903	-1.08231	-0.965221	1.0488	-1.21251	-1.2112	0.891815	-1.50312	2.32533	-1.57822	-1.94019	0.865017	-0.969034
	973	-0.202127	0.110467	-0.0839821	-0.00568977	0.124163	-0.262811	-0.760247	-0.0332502	-0.678544	-0.132316	-0.322351	-0.719451	-0.0515066
	974	1.20389	1.30324	1.16225	1.72194	0.787102	1.30314	0.891815	-2.1799	1.13812	1.31359	1.29549	0.865017	1.32127
	975	1.20389	0.110467	0.098516	-0.00568977	0.124163	-0.262811	0.891815	-0.0332502	0.211584	-0.132316	-0.322351	0.865017	-0.0515066
	976	0.249628	0.110467	-0.0839821	-0.00568977	0.124163	-0.262811	-0.760247	-0.0332502	-0.678544	-0.132316	-0.322351	-0.719451	-0.0515066
	977	-0.572573	0.110467	-0.0370953	-0.00568977	0.124163	-0.262811	-0.335805	-0.0332502	0.211584	-0.132316	-0.322351	-0.719451	-0.0515066
	978	-0.572573	0.110467	-0.0839821	-0.00568977	0.124163	-0.262811	-0.760247	-0.0332502	0.823391	-0.132316	-0.322351	-0.719451	-0.0515066
	979	0.416014	-1.08231	-0.965221	0.0557461	0.124163	0.0459671	0.891815	-1.50312	0.823391	-0.132316	0.172265	-0.21278	-0.0515066
	980	-0.572573	-0.298609	0.227017	0.0153803	-0.201044	-0.887988	-0.760247	0.0800139	-0.714947	-1.57822	-0.715256	-0.174149	-0.0515066
	981	-0.381023	1.30324	-0.984745	0.216282	0.147518	1.30314	-0.755611	0.322584	-1.64148	-1.57822	0.646321	0.319715	0.165956
	982	-0.572573	0.110467	-0.0839821	-0.00568977	0.810458	0.0532551	-0.760247	-0.0332502	-0.993268	-0.132316	-0.322351	-0.719451	-0.0515066
	983	-0.161473	0.110467	-0.0839821	-0.00568977	0.124163	0.0459671	-0.760247	-0.0332502	-0.10314	-0.132316	-0.322351	-0.719451	-0.0515066
	984	0.398192	2.11749	0.0932633	4.61069	1.13566	1.62379	0.0440442	1.98715	1.4352	0.814835	2.09413	0.865017	2.17743
	985	-1.76922	-0.268061	0.424598	0.246124	-0.875645	0.366949	-1.58396	-0.551921	-1.86576	-1.57822	-2.3331	2.44948	-0.918164
	986	-0.572573	0.110467	-0.0393638	-0.00568977	0.124163	-0.262811	-0.35634	-0.0332502	-0.993268	-0.132316	-0.322351	-0.719451	-0.0515066
	987	0.00491334	-0.703783	-0.343381	0.799235	-1.54938	-0.883267	0.487908	0.0294901	-1.60508	-1.13512	-1.44557	1.39751	-1.13563
	988	-0.180309	0.110467	-0.0839821	0.0194553	0.124163	-0.262811	-0.760247	-0.0332502	-0.10314	-0.132316	-0.322351	-0.719451	0.176119
	989	-0.572573	0.110467	0.00662172	-0.00568977	0.124163	-0.262811	0.059943	-0.0332502	-0.678544	-0.132316	-0.322351	-0.719451	-0.0515066
	990	-1.56217	-1.08231	1.70383	0.312037	1.11231	0.996376	-1.57425	-0.0607702	0.157541	0.809537	-1.23553	-0.148325	-0.288306
	991	-0.572573	0.110467	-0.0839821	-0.00568977	0.124163	-0.262811	-0.760247	0.287145	0.211584	-0.132316	-0.322351	-0.719451	-0.0515066
	992	-0.572573	0.110467	-0.0839821	-0.00568977	0.124163	-0.262811	-0.760247	-0.0332502	-1.25395	-0.132316	-0.322351	2.44948	-0.0515066
	993	-0.572573	0.110467	-0.0382911	-0.00568977	0.124163	-0.262811	-0.34663	-0.0332502	-0.678544	-0.132316	-0.322351	-0.719451	-0.0515066
	994	1.20389	1.30324	1.16225	1.72194	1.46084	1.30314	0.891815	1.43662	0.508667	1.31359	1.29549	1.41032	1.32127
	995	-0.572573	0.110467	-0.0839821	0.0194553	0.124163	-0.262811	-0.760247	-0.0332502	-0.36382	0.753888	-0.322351	-0.719451	0.176119
	996	-0.572573	0.546189	0.487099	-0.0281323	-0.212705	-0.892571	0.891815	0.48976	0.247987	-0.132316	1.29549	0.332522	-0.0515066
	997	1.20389	1.30324	1.16225	1.72194	1.46084	1.62379	0.891815	1.43662	0.823391	1.31359	1.68839	0.865017	1.32127
	998	-0.572573	0.110467	-0.0839821	-0.00568977	0.124163	-0.262811	-0.760247	0.300341	-0.417864	-0.132316	-0.322351	-0.719451	-0.0515066
	999	-0.572573	0.110467	-0.0839821	0.0580848	0.124163	-0.262811	-0.760247	-0.0332502	-0.678544	-0.132316	-0.322351	-0.719451	0.525812
	1000	-0.572573	0.920814	-0.700047	-0.047428	0.124163	-0.262811	-0.760247	0.165025	-0.678544	-0.132316	-0.322351	-0.719451	-0.0515066
	1001	-0.363201	0.488995	-0.171223	0.500457	-0.555853	-0.262811	-0.350152	0.287145	-0.678544	0.814835	0.407966	0.332522	1.02344
	1002	-0.177978	-1.86601	-0.1452	0.0961119	-1.54938	0.0459671	0.0778129	-0.127851	-0.0667374	-0.132316	0.0833828	0.358346	-0.0515066
	1003	0.422341	0.110467	0.098516	-0.0704777	0.124163	-0.262811	0.891815	-0.0332502	0.211584	0.371734	-0.322351	0.319715	-0.637999
	1004	-0.572573	0.110467	-0.0839821	-0.00568977	0.124163	-0.262811	-0.760247	0.616221	0.472265	-0.132316	-0.322351	-0.719451	-0.0515066
	1005	-0.161473	0.110467	-0.0839821	-0.00568977	0.124163	-0.262811	-0.760247	-0.0332502	-0.993268	-0.132316	-0.322351	-0.719451	-0.0515066
	1006	0.418345	1.30324	1.16225	1.72194	1.46084	1.30314	0.891815	0.810156	0.823391	1.31359	1.29549	0.332522	1.32127
	1007	-0.572573	0.110467	-0.0839821	-0.00568977	0.124163	-0.262811	-0.760247	0.165025	-0.049096	-0.132316	-0.322351	-0.719451	-0.0515066
	1008	0.792787	0.110467	0.0516292	0.0272109	0.100807	-0.262811	0.467373	-0.0332502	-0.678544	-0.132316	-0.715256	0.865017	0.246327
	1009	-0.572573	0.110467	-0.0839821	-0.00568977	0.124163	0.355413	-0.760247	-0.0332502	0.545069	-0.132316	-0.322351	-0.719451	-0.0515066
	1010	1.20389	1.30324	1.16225	1.72194	1.12935	-0.262811	0.891815	1.43662	0.823391	1.31359	0.800871	0.865017	1.32127
	1011	-0.965851	-1.08231	-0.0804053	0.0557461	-0.537879	1.30314	0.0742904	-1.50312	2.32533	-1.07417	-0.885289	0.332522	-0.0515066
	1012	0.214285	-1.08231	0.375161	-0.0312396	-1.21251	0.682681	-0.34663	-0.646521	0.211584	-0.132316	-0.715256	0.319715	0.0288638
	1013	-0.161473	0.110467	0.098516	0.145957	0.124163	0.67796	0.891815	-0.0332502	0.211584	1.31359	1.29549	-0.21278	1.32127
	1014	0.230791	1.2727	2.17099	0.591522	2.79751	1.61448	1.70582	0.958669	-0.36382	1.75669	0.407966	0.890841	0.464779
	1015	-0.572573	0.519543	-0.394981	-0.0267599	0.124163	-0.262811	-0.760247	-0.0332502	0.247987	-0.132316	-0.322351	-0.719451	-0.0515066
	1016	0.41733	1.30324	1.68864	2.45001	1.78601	1.92103	1.29572	1.95963	2.0106	1.75669	1.68839	0.865017	1.87993
	1017	-0.180309	0.110467	-0.0839821	-0.00568977	0.124163	-0.262811	-0.760247	-0.0332502	-0.678544	-0.132316	-0.322351	-0.719451	-0.0515066
	1018	1.20389	1.30324	1.16225	1.72194	1.46084	1.30314	0.891815	1.6349	0.508667	1.31359	1.29549	0.865017	1.32127
	1019	-0.572573	-1.08231	0.822824	0.726448	-1.23049	-0.262811	-0.760247	-1.16953	-0.400222	-0.132316	-1.03984	-0.719451	-0.671201
	1020	0.212969	0.110467	0.00859574	0.0842808	-0.230679	-0.262811	0.0778129	-1.50312	2.32533	0.809537	-0.322351	0.319715	0.762951
	1021	-0.572573	0.110467	-0.0839821	0.0581598	0.124163	0.0485338	-0.760247	-0.0332502	-0.678544	-0.132316	-0.322351	-0.719451	0.526491
	1022	-0.572573	0.110467	-0.0839821	-0.00568977	0.124163	-0.262811	-0.760247	0.300341	-0.678544	-0.132316	-0.322351	-0.174149	-0.0515066
	1023	1.20389	1.30324	1.16225	1.72194	1.46084	1.30314	0.891815	1.43662	0.823391	-0.132316	1.29549	-0.719451	1.32127
	1024	-0.572573	0.110467	-0.26648	-0.00568977	0.124163	-0.262811	-2.41231	-0.0332502	-0.678544	-0.132316	-0.322351	0.865017	-0.0515066
	1025	-0.573588	-1.08231	0.822824	1.0488	-1.21251	-1.21054	-0.760247	-1.50312	-0.714947	-0.132316	-1.94019	-0.719451	-0.969034
	1026	1.20389	1.30324	0.0968185	1.72194	1.46084	1.30314	0.0742904	1.43662	0.823391	1.31359	1.29549	0.865017	1.32127
	1027	0.230791	0.110467	-0.0866397	0.0482682	0.455649	-0.262811	-0.784305	0.584361	-1.25395	-0.132316	0.407966	-1.22612	0.436947
	1028	-1.95444	2.49602	-0.901006	-4.12321	0.810491	-1.20392	-0.360977	-0.583563	0.247987	-1.13512	-1.05267	-0.21278	-1.65191
	1029	-0.572573	0.110467	-0.0839821	-0.00568977	0.124163	-0.262811	-0.760247	0.259625	-0.36382	-0.132316	-0.322351	-0.719451	-0.0515066
	1030	-0.572573	0.110467	-0.0839821	0.026235	0.124163	0.359878	-0.760247	-0.0332502	-0.678544	-0.132316	-0.322351	-0.719451	0.237492
	1031	1.20389	-1.08231	-0.965221	-0.28753	-1.54938	1.30314	0.891815	0.0572284	0.823391	1.31359	-0.96644	0.865017	0.265663
	1032	0.811623	-0.677137	1.90935	0.816515	-1.23049	0.350024	-2.81974	0.376278	0.823391	-0.248914	0.225104	-0.719451	-1.20583
	1033	0.416014	0.519543	0.250274	0.396209	0.786205	0.366615	0.48172	0.593217	0.211584	0.814835	0.970904	0.358346	0.762612
	1034	-0.572573	0.110467	-0.0839821	-0.00568977	0.124163	0.046301	-0.760247	-0.0332502	-0.36382	-0.132316	-0.322351	-0.719451	-0.0515066
	1035	1.20389	-1.08231	-0.965221	1.0488	-1.21251	0.0532551	0.891815	-1.50312	2.32533	-0.132316	1.29549	-1.29058	-0.969034
	1036	-0.572573	-1.45694	1.10763	0.0750418	-1.24849	0.0532551	-0.760247	-1.76078	-0.678544	-0.132316	-0.322351	-0.719451	-0.0515066
	1037	2.6099	2.49602	6.34957	6.72441	0.124163	2.86909	2.54388	2.9065	2.32533	2.75949	2.91333	2.44948	2.69405
	1038	-0.572573	0.110467	-0.0839821	-0.00568977	0.124163	0.0485338	-0.760247	-0.0332502	0.211584	-0.132316	-0.322351	-0.719451	-0.0515066
	1039	-1.35811	-1.08231	0.375161	0.736377	-0.544192	-0.566867	-0.34663	-1.15636	-0.10314	-0.132316	-1.44557	-0.719451	-0.680375
	1040	-0.178993	-0.703783	-0.336547	0.798996	-1.544	-0.267393	0.478197	-0.696094	0.526309	-1.07417	-1.61561	0.319715	-1.13529
	1041	-0.572573	0.110467	-0.0393638	-0.00568977	0.124163	0.046301	-0.35634	-0.0332502	-0.36382	-0.132316	-0.322351	-0.719451	-0.0515066
	1042	-0.572573	0.110467	-0.0839821	0.026235	0.124163	-0.262811	-0.760247	-0.0332502	-0.36382	0.366436	-0.322351	-0.719451	0.237492
	1043	1.43007	-2.27509	-2.02896	0.826324	1.78601	0.987072	0.891815	-1.5625	0.823391	1.31359	-0.613545	0.865017	-0.363205
	1044	-1.56217	-1.08231	1.70764	1.54152	-1.21251	-1.19933	-1.57777	-1.10657	-1.29035	1.31359	-1.94019	-0.719451	-1.42429
	1045	-1.97859	0.110467	0.0532141	-0.0375771	0.124163	-0.892237	0.48172	-0.0332502	-0.6245	-0.132316	-0.322351	-2.30392	-0.340166
	1046	-0.572573	0.110467	-0.0839821	-0.00568977	-0.218985	-1.82876	-0.760247	0.291485	-0.678544	-0.132316	-0.322351	-0.719451	-0.0515066
	1047	-0.572573	0.110467	-0.0839821	-0.00568977	-0.201011	-0.262811	-0.760247	-0.0332502	-0.36382	-0.132316	0.00223223	-0.719451	-0.0515066
	1048	-0.572573	-1.08231	-0.517558	0.281547	-1.21251	-0.262811	0.478197	-1.50312	2.32533	0.366436	0.0833828	0.332522	-0.260135
	1049	-2.34903	-1.48748	-1.32656	0.610929	-0.881027	-1.19204	0.891815	-1.71984	-1.60508	1.31359	-1.14155	0.865017	-0.410713
	1050	1.20389	-1.11286	0.846048	0.445756	-0.54954	-0.583459	-0.760247	0.119969	0.193943	0.305488	1.29549	-2.81059	-0.40055
	1051	-0.572573	-0.703783	0.535049	0.0362494	0.124163	-0.262811	-0.760247	-0.849136	-0.714947	0.809537	0.800871	-0.719451	-0.0515066
	1052	-0.177978	-0.298609	0.227017	0.0153803	0.124163	-1.51269	-0.760247	-1.16953	-1.29035	-0.631068	-0.322351	-0.719451	-0.0515066
	1053	-0.799465	-0.294707	0.223012	0.185419	-0.555853	-0.883267	-0.756725	-0.326126	-0.939225	-0.580716	-0.33518	0.332522	-0.629165
	1054	-0.572573	-1.48748	0.499504	0.90711	-0.550471	-0.262811	-0.335805	-1.50312	2.32533	-0.631068	-1.94019	-0.719451	-0.609828
	1055	-0.572573	-1.08231	-0.061992	0.906385	0.124163	-1.51998	0.0572774	0.291485	-0.36382	-0.132316	-0.322351	0.332522	-0.837454
	1056	-0.572573	0.110467	-0.0839821	-0.00568977	0.124163	-0.262811	-0.760247	-0.0332502	-0.36382	-0.132316	0.0833828	-0.719451	-0.0515066
	1057	-0.572573	-1.08231	-0.965221	0.0557461	-1.21251	0.0532551	0.891815	-1.50312	-0.400222	-0.132316	-0.322351	0.865017	-0.0515066
	1058	-0.177978	-1.08231	-0.965221	0.347604	-0.562165	0.357646	0.891815	-0.326126	-0.10314	0.371734	0.00223223	-0.719451	-0.321169
	1059	-1.35913	0.110467	-0.0839821	-0.00568977	0.124163	-0.262811	-0.760247	-0.0332502	-0.36382	-0.132316	-0.322351	-0.719451	-0.0515066
	1060	-0.572573	0.110467	-0.0839821	-0.00568977	0.124163	-0.262811	-0.760247	-0.0332502	-0.678544	-0.132316	0.0833828	-0.719451	-0.0515066
	1061	-0.177978	-1.08231	-0.505842	0.906385	-1.21251	0.355079	0.467373	-1.16953	-1.29035	-0.132316	-1.12099	-0.186956	-0.837454
	1062	0.0059283	0.0838211	-0.0634295	0.0424818	0.130442	-0.262811	-0.756725	0.0118061	-0.417864	-0.132316	0.0705538	-0.719451	0.506815
	1063	1.38911	1.30324	-5.29687	1.72194	1.46084	-1.82876	-4.06437	-2.1799	-3.68242	-0.132316	0.326816	-3.88839	1.32127
	1064	-1.56217	0.488995	-0.174249	-0.0251864	0.46731	0.982489	-0.35634	0.580021	0.211584	0.371734	0.0833828	-0.719451	-0.0515066
	1065	-0.572573	0.110467	-0.0839821	0.024099	0.124163	-0.262811	-0.760247	-0.0332502	-0.417864	-0.132316	-0.322351	-0.719451	0.218156
	1066	-0.572573	0.110467	-0.0839821	0.0261975	0.124163	-0.262811	-0.760247	-0.0332502	-0.049096	-0.132316	0.172265	-0.719451	0.237153
	1067	-0.757796	-0.268061	-0.681914	0.435171	-0.555853	-0.578877	2.54388	0.137505	0.247987	-0.132316	-0.715256	-0.719451	-1.6234
	1068	-0.572573	0.110467	-0.0839821	-0.00568977	0.124163	-0.262811	-0.760247	-0.0332502	-0.36382	-0.132316	0.00223223	-0.719451	-0.0515066
	1069	-0.572573	0.519543	-0.394981	-0.0267599	0.124163	-0.262811	-0.760247	0.165025	-0.678544	-0.132316	-0.322351	-0.719451	-0.0515066
	1070	-1.56217	-0.677137	-0.330381	0.460477	-0.537879	-1.199	0.487908	-0.980113	0.823391	-1.07947	-1.44557	-1.75862	-0.680036
	1071	-0.572573	0.110467	-0.0839821	-0.00568977	0.124163	-0.262811	-0.760247	-0.0332502	-0.417864	-0.132316	-0.322351	-0.719451	-0.0515066
	1072	0.233122	0.898071	0.0698815	0.714697	0.786205	0.685248	0.0778129	0.778296	0.247987	0.366436	0.56517	-0.719451	0.795814
	1073	-0.572573	0.110467	-0.0839821	-0.00568977	0.124163	-0.262811	-0.760247	-0.0332502	-0.10314	-0.132316	-0.322351	-0.719451	-0.0515066
	1074	-0.965851	0.110467	-0.0839821	-0.00568977	0.124163	0.354745	-0.760247	-0.0332502	-0.678544	-0.132316	-0.322351	-0.719451	-0.0515066
	1075	-1.16758	-1.08231	0.385671	1.54152	-1.21251	-0.262811	-0.35634	-1.50312	-0.0854983	0.305488	-1.94019	-0.719451	-1.42429
	1076	-0.981342	0.137113	-0.0466788	0.135774	0.443988	2.86909	-0.340441	0.661453	0.157541	2.75949	-0.796407	0.358346	0.990237
	1077	1.20389	-1.10896	0.843081	0.413673	-0.899	-2.44665	-0.760247	-1.52066	-2.18048	-1.57822	0.646321	-0.706644	-0.373029
	1078	1.20389	-1.89656	1.44186	3.34647	-0.206393	-0.890555	-0.760247	-0.127851	0.823391	-1.08477	-2.09739	-2.79778	-1.7645
	1079	-0.572573	1.30324	-0.990788	-0.0671256	0.461031	-0.262811	-0.760247	0.287145	-0.678544	-0.132316	-0.322351	-0.719451	-0.0515066
	1080	-0.572573	0.515641	-0.392014	-0.0265589	0.124163	-0.262811	-0.760247	0.165025	-0.678544	-0.132316	-0.322351	-0.719451	-0.0515066
	1081	1.20389	1.30324	1.16225	1.72194	1.46084	1.30314	0.891815	1.23835	1.3988	1.31359	1.29549	0.865017	1.32127
	1082	-0.572573	0.110467	-0.0839821	-0.00568977	0.124163	-0.262811	-0.760247	-0.0332502	0.823391	-0.132316	-0.322351	0.865017	-0.0515066
	1083	0.810608	0.110467	-0.0386802	0.0559863	1.11769	0.683015	-0.350152	0.904756	-0.36382	0.870485	0.0833828	0.358346	0.506815
	1084	-0.572573	-1.46084	-0.682756	0.93251	-0.875645	0.357312	0.467373	-1.50312	0.823391	-0.575418	-0.322351	-0.719451	-0.638339
	1085	1.20389	-1.08231	0.822824	1.0488	-1.21251	-1.51998	-0.760247	-0.908298	-1.29035	-1.57822	-0.96644	-0.719451	-0.969034
	1086	-0.572573	0.515641	-0.392014	-0.0265589	0.124163	-0.262811	-0.760247	-0.0332502	1.3988	-0.132316	-1.44557	-0.719451	-0.0515066
	1087	1.20389	1.30324	1.16225	2.01859	1.46084	1.30314	0.891815	1.43662	0.823391	0.809537	1.29549	0.865017	1.5489
	1088	-0.572573	0.110467	-0.0393638	-0.00568977	-0.212705	0.0459671	-0.35634	-0.0332502	-0.36382	-0.132316	0.172265	0.332522	-0.0515066
	1089	1.20389	1.30324	1.16225	1.72194	1.46084	1.30314	0.891815	1.43662	0.211584	1.31359	1.29549	0.865017	1.32127
	1090	-1.36045	-0.294707	0.345946	-0.0519035	-0.550471	0.368848	-1.17387	-0.691577	-0.678544	-1.01852	-1.05267	0.865017	0.176119
	1091	-0.572573	-0.673235	0.511825	0.034676	-1.21251	-1.82876	-0.760247	-0.0332502	-0.10314	-1.13512	-0.322351	-0.719451	-0.0515066
	1092	1.20389	-0.703783	-0.627644	0.68199	-1.57367	1.30314	0.891815	-0.0332502	-0.36382	-1.57822	-0.322351	0.865017	-0.969034
	1093	-0.572573	0.110467	-0.0839821	-0.00568977	0.124163	-0.262811	-0.760247	0.552501	-0.678544	-0.132316	-0.322351	-0.186956	-0.0515066
	1094	0.810608	-1.08231	0.378973	0.0557461	-0.567514	-0.892571	-0.350152	-1.50312	2.32533	-1.07417	-0.715256	-0.719451	-0.0515066
	1095	-2.34903	-1.08231	-2.75327	1.0488	-1.21251	-1.18746	2.54388	-1.10657	-2.18048	0.814835	-1.94019	-2.30392	-0.969034
	1096	-0.161473	0.110467	-0.0839821	-0.00568977	0.124163	-0.262811	-0.760247	-0.0332502	-0.678544	-0.132316	-0.322351	-0.719451	-0.0515066
	1097	2.6099	-1.86601	-0.860576	3.73565	-2.2177	0.360351	0.461184	0.0153846	1.74992	0.875783	2.91333	0.85221	-2.00194
	1098	-0.383354	0.0799187	-0.0276131	0.0776202	0.454719	0.0558218	-0.345516	-0.565117	-0.975627	0.316084	0.496849	-0.21278	0.97124
	1099	-1.00018	-1.45694	1.13755	-0.663335	1.46084	-0.883267	-0.780783	1.7295	-0.678544	0.366436	-0.96644	-0.719451	0.455295
	1100	1.20389	1.30324	1.16225	1.33379	1.46084	1.30314	0.891815	1.43662	0.823391	1.31359	1.29549	0.865017	1.02344
	1101	-0.572573	-1.08231	-0.965221	0.0557461	-0.863087	0.0459671	0.891815	-0.876656	-0.400222	-0.132316	-0.322351	-0.719451	-0.0515066
	1102	0.232107	-1.08231	-0.965221	3.02729	-1.57367	-0.882933	0.891815	-0.908298	0.823391	-1.57822	-1.94019	-0.186956	-2.79707
	1103	-0.38735	0.515641	0.459856	-0.73442	-1.54938	-0.267393	0.891815	-0.650861	0.526309	-1.07417	-1.12099	0.865017	-1.42429
	1104	-0.572573	0.110467	-0.0839821	0.0811314	1.46084	-0.262811	-0.760247	-0.0332502	-0.36382	-0.132316	-0.322351	-0.719451	0.734441
	1105	-0.572573	0.110467	-0.0839821	-0.00568977	0.124163	-0.262477	-0.760247	-0.0332502	0.211584	-1.57822	-0.322351	-0.719451	-0.0515066
	1106	-0.572573	0.110467	-0.0839821	-0.00568977	0.124163	-0.262811	-0.760247	0.616221	-0.678544	-0.132316	-0.322351	-0.719451	-0.0515066
	1107	0.233122	0.110467	0.098516	-0.00568977	-1.21251	-0.262811	0.891815	-0.0332502	-0.36382	-0.132316	0.00223223	0.358346	-0.0515066
	1108	-1.75271	-1.05176	0.3634	-0.802086	-1.89884	1.30314	-0.345516	0.625077	-1.25395	-1.07947	0.902583	-1.26475	0.762612
	1109	-0.572573	0.110467	-0.0839821	-0.00568977	0.124163	-0.262811	-0.760247	0.607541	-0.678544	-0.132316	-0.322351	-0.719451	-0.0515066
	1110	-0.983673	0.894168	-2.15701	-0.553492	1.46084	-1.82876	-2.41231	1.23835	-0.678544	1.31359	-0.322351	0.865017	-0.619002
	1111	0.828129	0.894168	0.449101	1.40196	0.124163	0.685248	0.502255	0.778296	0.823391	0.809537	-0.25403	0.371153	1.5679
	1112	-0.572573	0.110467	-0.0382911	-0.00568977	0.124163	-0.262811	-0.34663	-0.0332502	0.211584	-0.132316	-0.322351	-0.719451	-0.0515066
	1113	-0.572573	0.110467	-0.0839821	-0.00568977	0.124163	-0.262811	-0.760247	-0.0332502	-0.678544	-0.132316	-0.322351	-0.21278	-0.0515066
	1114	1.20389	0.110467	-0.0839821	-0.00568977	0.124163	-0.262811	-0.760247	-0.0332502	0.211584	-0.132316	-0.322351	0.865017	-0.0515066
	1115	0.810608	1.30324	1.16225	1.72194	1.11769	1.30314	0.891815	1.43662	-0.642142	1.31359	1.29549	-0.719451	1.32127
	1116	1.20389	1.30324	1.16225	1.34531	1.46084	1.30314	0.891815	1.43662	0.823391	1.31359	1.70122	0.865017	1.03227
	1117	0.625386	1.30324	1.16225	0.265797	1.46084	0.991793	0.891815	0.778296	-0.381462	1.31359	0.630838	0.319715	0.203951
	1118	0.00491334	0.924717	0.432187	-0.047629	1.46084	0.0459671	0.467373	1.43662	0.508667	1.31359	0.395137	0.332522	-0.0515066
	1119	0.2153	0.110467	0.00752303	0.0821447	0.449337	0.0578376	0.0681022	-0.357986	-0.678544	0.366436	0.496849	-0.719451	0.743615
	1120	-0.967168	-0.703783	1.12486	0.226033	-0.887339	-1.21087	-1.59831	-0.511204	0.823391	-0.692015	-1.20987	-0.719451	-0.321169
	1121	-1.97859	-1.08231	0.822824	1.0488	-0.54954	-1.82876	-0.760247	-0.908298	-2.18048	-0.57012	-1.94019	-2.30392	-0.969034
	1122	-0.202127	-2.27509	1.72963	4.2921	0.485317	0.673711	-0.760247	0.15595	0.823391	1.31359	1.29549	0.865017	-1.88656
	1123	0.0059283	0.110467	-0.0839821	0.0272109	0.124163	-0.262811	-0.760247	0.904756	-0.939225	-0.132316	1.29549	-0.719451	0.246327
	1124	2.98035	1.30324	-0.990788	0.667634	1.46084	-0.262811	-0.760247	1.08986	-3.68242	-0.132316	2.91333	0.865017	0.512286
	1125	1.20389	0.110467	-0.0839821	-0.137811	2.79751	-0.899859	-0.760247	-1.4449	-0.678544	-1.07947	0.970904	-0.199973	-1.24753
	1126	1.01866	-0.681039	0.517758	0.243699	0.479005	-1.22531	-0.760247	0.43038	0.247987	0.310786	1.37664	-1.73279	-0.357834
	1127	1.20389	-1.08231	0.822824	1.54152	-1.21251	0.0485338	-0.760247	-1.50312	0.823391	-0.132316	-0.322351	0.865017	-1.42429
	1128	-0.369528	-1.08231	0.829521	1.54152	-0.212705	0.0485338	-0.766435	-0.857992	2.32533	-0.193264	-1.61561	0.865017	-1.42429
	1129	2.6099	2.49602	6.34957	6.72441	0.124163	2.86909	2.54388	2.9065	2.32533	1.81234	2.91333	1.41032	2.69405
	1130	-0.38735	0.110467	-0.0386802	-0.00568977	0.124163	-0.262811	-0.350152	-0.0332502	-0.678544	-0.631068	0.0833828	-0.21278	-0.0515066
	1131	-0.572573	0.110467	-0.0839821	-0.00568977	0.455649	-0.262811	-0.760247	0.633933	-0.678544	-0.132316	-0.322351	-0.719451	-0.0515066
	1132	-0.572573	0.110467	-0.0839821	-0.00568977	0.455649	0.0459671	-0.760247	-0.0332502	-0.678544	-0.132316	-0.322351	-0.719451	-0.0515066
	1133	-0.572573	0.110467	-0.0839821	-0.00568977	0.124163	-0.262811	-0.760247	-0.0332502	0.211584	-0.132316	-0.322351	-0.174149	-0.0515066
	1134	1.20389	1.30324	1.16225	2.07338	1.46084	1.30314	0.891815	1.43662	0.823391	1.31359	1.29549	0.865017	1.59094
	1135	-0.572573	0.110467	-0.0839821	-0.00568977	0.774511	-0.262811	-0.760247	-0.0332502	-0.993268	-0.132316	-0.322351	-0.719451	-0.0515066
	1136	1.20389	1.30324	1.16225	2.11009	1.46084	1.30314	0.891815	1.43662	0.823391	1.31359	1.29549	0.865017	1.61911
	1137	0.421326	0.898071	-0.677198	0.944421	0.124163	0.369182	-0.754059	0.471097	-1.02967	0.870485	0.970904	2.44948	1.05161
	1138	-0.572573	-1.08231	-0.528068	0.0557461	-0.869366	0.362367	0.487908	-1.50312	-0.714947	-0.132316	-0.322351	-0.21278	-0.0515066
	1139	-0.572573	0.110467	-0.129673	-0.0674033	0.46731	-0.262811	-1.17387	-0.0332502	-1.25395	-0.132316	-0.322351	0.865017	-0.610168
	1140	2.79512	1.30324	-0.990788	-2.45865	1.49682	1.6192	-0.760247	1.13467	0.823391	1.31359	1.29549	-0.719451	-1.88656
	1141	-0.572573	0.488995	-0.371757	-0.0251864	0.124163	-0.262811	-0.760247	-0.0332502	-0.678544	0.865187	0.172265	-0.719451	-0.0515066
	1142	-0.572573	-0.298609	0.227017	-0.070816	0.46731	0.3646	-0.760247	0.259625	-0.678544	-0.132316	0.407966	-0.719451	0.237153
	1143	-0.572573	-1.08231	0.822824	0.0557461	-0.207324	-1.51965	-0.760247	-1.50312	2.32533	1.31359	-0.322351	-0.719451	-0.0515066
	1144	-1.00884	-0.233611	0.183222	0.0294504	0.125094	-1.52638	-0.784305	-0.903049	1.13812	-1.00792	-0.322351	-1.17468	-0.126066
	1145	0.247296	0.894168	1.15544	0.923027	0.106189	0.987072	1.2922	0.620737	0.211584	0.366436	0.902583	-0.174149	1.03227
	1146	0.417029	1.30324	0.627799	1.37051	0.786205	0.685248	0.48172	1.11189	-0.0667374	1.31359	0.56517	0.865017	1.05161
	1147	-0.943018	-0.699881	1.67149	0.817565	-0.231576	-0.894804	-2.38825	-0.231525	-2.18048	-0.0104202	-1.52672	-1.21331	-1.16815
	1148	0.209988	0.110467	0.0516292	-0.0134454	0.792484	0.046301	0.467373	0.165025	0.247987	0.753888	0.172265	-0.21278	-0.121714
	1149	-0.572573	0.110467	-0.0839821	0.0446004	0.124163	-0.262811	-0.760247	-0.0332502	-0.678544	-0.132316	-0.322351	-0.719451	0.403745
	1150	-0.572573	-1.08231	-0.965221	0.0557461	-0.207357	-0.262811	0.891815	-1.16953	-1.29035	-0.132316	0.172265	0.865017	-0.0515066
	1151	-0.180309	-1.08231	-0.965221	0.0557461	-1.56104	-0.262811	0.891815	-1.50312	-1.29035	0.310786	-0.322351	0.865017	-0.0515066
	1152	0.399508	0.137113	-0.0480103	0.112979	0.461031	0.989777	-0.350152	0.160685	-0.642142	-0.636366	0.0911149	-0.719451	0.823985
	1153	-0.180309	-1.89656	1.44186	0.0976853	0.124163	-0.262811	-0.760247	-0.502553	0.823391	1.31359	-1.94019	0.865017	-0.0515066
	1154	0.0059283	-1.08231	-0.965221	-1.43003	-0.555853	-0.262811	0.891815	-1.50312	1.13812	-0.132316	0.00223223	0.865017	1.32127
	1155	-0.572573	0.110467	0.00979152	-0.00568977	0.124163	-0.262811	0.0886377	-0.0332502	-0.678544	-0.132316	-0.322351	-0.719451	-0.0515066
	1156	-0.572573	0.110467	-0.0839821	-0.125449	-2.22402	-0.899859	-0.760247	-0.857992	-1.29035	2.75949	0.0833828	-0.719451	-1.13563
	1157	1.20389	-0.673235	-0.600401	-0.3604	-0.887339	0.0459671	0.891815	-0.0332502	0.211584	0.366436	-0.322351	0.865017	0.535325
	1158	2.17465	-1.1395	-1.48353	0.896702	1.46084	1.30314	1.30191	0.841798	0.823391	-1.57822	-1.10043	1.90418	-0.786923
	1159	1.01866	0.137113	0.122279	-0.0752467	-0.224366	-0.88785	0.891815	-0.650861	-0.36382	-0.636366	0.00223223	-0.186956	-0.548795
	1160	1.01866	-2.27509	-4.86862	0.591058	-1.56735	0.0578376	2.13997	-1.42719	-1.64148	0.809537	-0.322351	0.358346	-0.259796
	1161	-0.572573	0.488995	-0.371757	-0.0251864	0.124163	0.359878	-0.760247	-0.0332502	-0.678544	-0.132316	0.172265	-0.719451	-0.0515066
	1162	1.20389	0.110467	0.281014	-0.157336	-0.869366	0.0250484	2.54388	-0.0332502	-0.993268	-0.132316	0.666882	-0.719451	-1.42429
	1163	0.624069	-0.703783	-0.635262	-0.363144	1.46084	-0.588181	0.90264	-0.962429	0.247987	-0.636366	0.902583	0.319715	0.515989
	1164	1.20389	-0.673235	-0.328477	0.369468	-2.22402	0.366615	0.487908	-0.862332	1.3988	-0.636366	0.0705538	0.332522	-0.548795
	1165	-0.607915	2.09085	0.977205	3.25769	0.827534	0.357646	0.467373	1.08871	0.247987	-0.132316	1.6329	-0.174149	1.55807
	1166	0.00622964	-1.05957	-0.944938	-0.492824	-1.89884	0.682681	0.891815	-1.80149	0.211584	-0.187966	0.0833828	-0.719451	0.465118
	1167	0.60888	-0.677137	-1.15507	0.371609	1.46084	0.975201	1.70582	-0.0332502	-0.36382	0.366436	-0.139489	0.865017	-0.548795
	1168	1.20389	2.49602	4.26655	6.00307	1.46084	2.86909	1.70934	2.08175	1.3988	1.31359	1.68839	1.41032	2.40505
	1169	0.809292	-1.48748	-0.711311	1.67558	0.792484	0.0459671	0.478197	-0.646521	0.211584	-0.132316	-0.646935	0.332522	-1.12645
	1170	-0.780629	0.110467	-0.0832985	-0.0925109	-0.881027	-1.19933	-0.754059	-0.0332502	-0.36382	-0.132316	0.800871	-0.186956	-0.837454
	1171	1.01866	0.110467	0.00859574	-0.00568977	-0.562165	0.675727	0.0778129	-0.0332502	0.211584	-0.132316	0.172265	1.41032	-0.0515066
	1172	-0.38735	-2.27509	-1.11003	-2.41338	-1.20713	0.0459671	0.487908	-1.94998	-0.049096	-0.132316	1.70122	-0.21278	1.06078
	1173	0.808277	1.30324	2.24639	2.08489	2.14717	1.29632	1.72369	2.58176	2.32533	2.31639	1.53119	2.44948	1.59977
	1174	1.82436	1.68177	2.89293	3.10578	2.12919	1.93256	1.72016	1.3145	1.4352	2.31639	2.50759	1.90418	1.84673
	1175	-0.572573	-1.08231	-0.965221	1.54152	-1.23052	-0.571923	0.891815	-0.0332502	-0.36382	-0.132316	-0.646935	-0.719451	-1.42429
	1176	-0.572573	0.110467	-0.0839821	-0.00568977	0.124163	-0.262811	-0.760247	-0.0332502	-0.678544	-0.132316	-0.322351	0.345539	-0.0515066
	1177	-0.588063	-0.703783	0.826146	0.0792039	0.135857	-0.571923	-1.17387	0.205741	-0.36382	-0.575418	-0.646935	-0.174149	-0.11254
	1178	-0.572573	0.110467	-0.0839821	-0.00568977	0.124163	-0.262811	-0.760247	-0.0332502	2.32533	-0.132316	-0.322351	-0.719451	-0.0515066
	1179	-0.162488	-1.86601	-0.892322	3.52035	-0.212705	-1.82876	0.478197	-0.313691	-3.05297	-2.52007	-2.5688	0.358346	-1.88656
	1180	1.20389	1.30324	1.16225	1.72194	1.46084	1.30314	0.891815	1.43662	0.823391	1.31359	1.62007	0.865017	1.32127
	1181	-0.572573	0.110467	-0.0839821	-0.00568977	0.124163	0.0578376	-0.760247	0.607541	-0.678544	-0.132316	-0.322351	-0.719451	-0.0515066
	1182	1.20389	1.30324	1.16225	2.09858	1.46084	1.30314	0.891815	1.43662	0.823391	1.31359	1.29549	0.865017	1.61027
	1183	-1.56217	0.141015	-0.107206	-0.200846	-1.2062	-0.875979	-0.760247	0.782636	0.823391	-0.132316	1.12545	-0.21278	-1.42429
	1184	2.6099	1.30324	2.25445	3.13437	1.12397	1.92326	1.72988	2.9065	1.69588	-0.132316	1.29549	2.44948	2.40505
	1185	-0.364216	-2.27509	-2.02896	-0.604407	-1.89884	0.0459671	0.891815	-0.254311	-0.400222	0.310786	-1.44557	0.358346	0.265663
	1186	-0.159141	-0.673235	-0.600401	0.104066	-1.89884	0.366615	0.891815	-0.650861	-0.36382	-1.07417	-0.322351	-0.186956	-0.154577
	1187	-1.58101	0.485092	-0.36879	-0.661139	-0.579208	-0.262811	-0.760247	0.0660846	-0.975627	-0.132316	-0.241201	0.332522	-1.36291
	1188	1.20389	1.30324	0.627799	1.72194	1.46084	1.30314	0.48172	1.43662	0.823391	1.31359	1.29549	-0.719451	1.32127
	1189	1.38911	1.30324	-0.990788	1.72194	1.46084	2.86909	-0.760247	0.756272	0.823391	-0.132316	2.11469	0.865017	1.32127
	1190	2.00857	1.30324	3.31529	2.78338	1.46084	1.30314	2.54388	1.77021	1.71352	1.31359	1.29549	0.319715	2.13573
	1191	-1.93793	0.137113	0.00933767	0.063727	-0.201011	-0.583125	0.0681022	-0.678381	-1.25395	-1.13512	0.0705538	-0.719451	0.464779
	1192	-0.179294	-1.08231	0.822824	1.54152	-0.219018	-0.887988	-0.760247	-1.10657	-1.55103	2.75949	-1.44557	-0.174149	-1.42429
	1193	-0.177978	-0.677137	-0.330381	-0.368471	-0.537879	-0.262811	0.487908	-0.524401	0.823391	-1.57822	-0.322351	-0.174149	0.54416
	1194	-1.15006	-1.08231	-0.0842177	1.54152	1.46084	-1.51998	0.0778129	-1.21025	-0.975627	-1.57822	-0.45634	0.319715	-1.42429
	1195	1.20389	1.30324	1.16225	1.72194	1.46084	1.30314	0.891815	1.77021	0.247987	1.31359	1.29549	0.865017	1.32127
	1196	0.809292	-2.27509	-2.02896	1.90605	-0.585521	-0.262811	0.891815	-1.44038	-0.6245	0.809537	0.172265	2.44948	-0.837793
	1197	0.440163	-1.46474	-0.714659	1.81487	-1.56735	0.99436	0.487908	-1.95884	-0.36382	-0.631068	-0.864728	1.37169	-1.23904
	1198	1.22069	-0.264159	-0.227297	-0.307442	-0.55582	-0.25094	0.860455	0.128649	0.562711	1.31359	-0.702427	0.319715	1.16385
	1199	-0.572573	-0.673235	-0.0500148	0.410786	-0.555853	0.0459671	0.0742904	-0.366842	-0.678544	-0.132316	-1.44557	-0.186956	-0.610168
	1200	0.214285	0.0532729	0.0475096	-0.0027439	-1.57367	0.046301	0.891815	-0.849136	-0.975627	-0.636366	-0.322351	0.865017	-0.0515066
	1201	1.20389	0.110467	0.098516	-0.00568977	1.11766	-0.262811	0.891815	-1.50312	0.823391	-0.132316	-0.322351	0.865017	-0.0515066
	1202	0.810608	-0.638784	-0.29855	0.541029	0.100807	0.366615	0.467373	-2.09437	0.823391	-0.631068	-1.12099	0.865017	-0.846967
	1203	-0.572573	0.110467	-0.0839821	-0.00568977	0.124163	-0.262811	-0.760247	-0.0332502	-1.30799	-0.132316	-0.322351	-0.719451	-0.0515066
	1204	2.40053	1.30715	2.2612	2.4689	2.12288	1.63107	1.72988	1.33768	1.17452	1.30829	1.72178	1.41032	1.88877
	1205	-0.965851	-1.08231	-0.965221	0.906385	-1.21251	-0.892237	0.891815	-0.908298	0.823391	0.310786	-1.53446	-0.174149	-0.837454
	1206	2.6099	-1.05957	-2.69541	-2.85453	-1.89884	1.30314	2.54388	-0.781838	1.71352	1.31359	2.91333	2.44948	2.69405
	1207	0.809292	0.924717	0.445454	1.52792	0.792484	0.991793	0.48172	0.810156	1.08407	0.809537	0.970904	0.865017	1.65231
	1208	1.20389	0.110467	0.0532141	-0.00568977	0.124163	-0.262811	0.48172	-1.50312	2.32533	-0.132316	-0.322351	0.865017	-0.0515066
	1209	0.625386	-1.08231	-0.965221	1.54152	-0.870263	-0.262811	0.891815	-1.21025	-0.400222	-1.07947	-1.12099	-0.174149	-1.42429
	1210	0.810608	-1.08231	-0.0842177	0.660391	-0.887339	-0.262811	0.0778129	-1.16953	0.247987	-0.132316	-0.796407	0.358346	-0.610168
	1211	1.20389	-0.325255	-0.0186298	-0.0771351	-0.550471	-0.255857	0.0572774	-1.50312	-0.327418	-2.52007	-0.96644	0.826385	0.237153
	1212	1.20389	1.30324	1.16225	-2.7553	-2.54919	1.30314	0.891815	0.259625	0.823391	1.31359	-0.322351	0.865017	-2.11419
	1213	0.0250664	0.110467	-0.0393638	-0.17937	-1.51975	-1.20392	-0.35634	0.259625	-0.049096	-0.187966	-1.85131	0.865017	-1.62374
	1214	1.20389	2.49602	3.25839	-2.41873	-1.55566	-0.262811	1.30543	-1.10657	0.823391	1.31359	-0.309522	0.865017	-0.969034
	1215	1.20389	0.110467	0.098516	-0.00568977	-0.562165	-0.576644	0.891815	-0.0332502	0.823391	-1.57822	0.00223223	1.39751	-0.0515066
	1216	1.20389	-0.264159	-0.235581	-0.349026	0.112468	0.366615	0.891815	-0.853652	2.32533	0.809537	1.29549	0.865017	1.32127
	1217	1.20389	0.114369	0.148898	0.120272	-1.21251	1.30314	1.30191	-0.0332502	1.13812	0.371734	0.577999	0.865017	1.05161
	1218	0.792787	0.114369	0.0558017	-0.0106984	-1.88087	0.0578376	0.487908	-1.16953	-1.29035	0.366436	-0.322351	0.865017	-0.0935431
	1219	0.230791	-1.08231	-0.965221	0.593966	-1.21251	-0.262811	0.891815	-1.50312	2.32533	-1.57822	-1.12099	-0.186956	-0.548795
	1220	0.625386	-1.08231	-0.942995	-0.256673	-1.21251	0.0552709	0.87128	-1.17839	0.823391	0.371734	0.991465	1.37169	0.237153
	1221	0.810608	1.30324	0.623208	-2.36715	-1.544	-0.895138	0.478197	1.13467	0.526309	1.31359	2.58874	-1.21331	-1.81635
	1222	-0.572573	0.110467	-0.0839821	-0.00568977	0.124163	-0.262811	-0.760247	-0.0332502	0.545069	-0.132316	0.172265	-0.719451	-0.0515066
	1223	0.418345	-0.677137	-0.0503048	0.762763	-1.21251	0.373904	0.0742904	-0.520061	1.13812	0.809537	0.395137	0.865017	-1.12645
	1224	-0.572573	-2.27509	-1.11003	2.81814	0.449337	-2.76528	0.487908	1.92777	-0.327418	1.31359	0.970904	-0.186956	-1.2387
	Latent Variable Correlations
		AR	FM	FM*IS	FM*SSE	INC	INS	IS	PT	SI	SNB	SNE	SS	SSE
	AR	1	0.263545	0.280352	0.321204	0.193864	0.481642	0.526437	0.364142	0.406056	0.292687	0.492548	0.507646	0.349763
	FM	0.263545	1	0.436673	0.0633009	0.45201	0.495993	0.143476	0.578659	0.207873	0.404289	0.459913	0.187156	0.550535
	FM*IS	0.280352	0.436673	1	0.480055	0.307406	0.436779	0.17433	0.437867	0.288491	0.315005	0.368116	0.235546	0.357629
	FM*SSE	0.321204	0.0633009	0.480055	1	0.272065	0.331143	0.312749	0.300742	0.185886	0.269964	0.300086	0.228116	0.13337
	INC	0.193864	0.45201	0.307406	0.272065	1	0.342501	0.0461234	0.493085	0.131008	0.390311	0.354608	0.112356	0.473923
	INS	0.481642	0.495993	0.436779	0.331143	0.342501	1	0.448547	0.463236	0.396024	0.486822	0.515593	0.456167	0.539874
	IS	0.526437	0.143476	0.17433	0.312749	0.0461234	0.448547	1	0.181181	0.400796	0.289322	0.358488	0.52983	0.278987
	PT	0.364142	0.578659	0.437867	0.300742	0.493085	0.463236	0.181181	1	0.227937	0.486897	0.528896	0.224831	0.532651
	SI	0.406056	0.207873	0.288491	0.185886	0.131008	0.396024	0.400796	0.227937	1	0.211075	0.321335	0.381225	0.278179
	SNB	0.292687	0.404289	0.315005	0.269964	0.390311	0.486822	0.289322	0.486897	0.211075	1	0.41726	0.220896	0.462159
	SNE	0.492548	0.459913	0.368116	0.300086	0.354608	0.515593	0.358488	0.528896	0.321335	0.41726	1	0.345298	0.513285
	SS	0.507646	0.187156	0.235546	0.228116	0.112356	0.456167	0.52983	0.224831	0.381225	0.220896	0.345298	1	0.347984
	SSE	0.349763	0.550535	0.357629	0.13337	0.473923	0.539874	0.278987	0.532651	0.278179	0.462159	0.513285	0.347984	1
	Latent Variable Covariances
		AR	FM	FM*IS	FM*SSE	INC	INS	IS	PT	SI	SNB	SNE	SS	SSE
	AR	1	0.263545	0.346259	0.453644	0.193864	0.481642	0.526437	0.364142	0.406056	0.292687	0.492548	0.507646	0.349763
	FM	0.263545	1	0.539329	0.0894013	0.45201	0.495993	0.143476	0.578659	0.207873	0.404289	0.459913	0.187156	0.550535
	FM*IS	0.346259	0.539329	1.52544	0.837379	0.379673	0.539459	0.215313	0.540803	0.356311	0.389058	0.454654	0.29092	0.441702
	FM*SSE	0.453644	0.0894013	0.837379	1.99466	0.384244	0.467682	0.441702	0.424745	0.262531	0.381276	0.423818	0.322174	0.188361
	INC	0.193864	0.45201	0.379673	0.384244	1	0.342501	0.0461234	0.493085	0.131008	0.390311	0.354608	0.112356	0.473923
	INS	0.481642	0.495993	0.539459	0.467682	0.342501	1	0.448547	0.463236	0.396024	0.486822	0.515593	0.456167	0.539874
	IS	0.526437	0.143476	0.215313	0.441702	0.0461234	0.448547	1	0.181181	0.400796	0.289322	0.358488	0.52983	0.278987
	PT	0.364142	0.578659	0.540803	0.424745	0.493085	0.463236	0.181181	1	0.227937	0.486897	0.528896	0.224831	0.532651
	SI	0.406056	0.207873	0.356311	0.262531	0.131008	0.396024	0.400796	0.227937	1	0.211075	0.321335	0.381225	0.278179
	SNB	0.292687	0.404289	0.389058	0.381276	0.390311	0.486822	0.289322	0.486897	0.211075	1	0.41726	0.220896	0.462159
	SNE	0.492548	0.459913	0.454654	0.423818	0.354608	0.515593	0.358488	0.528896	0.321335	0.41726	1	0.345298	0.513285
	SS	0.507646	0.187156	0.29092	0.322174	0.112356	0.456167	0.52983	0.224831	0.381225	0.220896	0.345298	1	0.347984
	SSE	0.349763	0.550535	0.441702	0.188361	0.473923	0.539874	0.278987	0.532651	0.278179	0.462159	0.513285	0.347984	1
	LV Descriptives
		Mean	Median	Min	Max	Standard Deviation	Excess Kurtosis	Skewness	Number of Observations Used
	AR	-4.16334e-17	-0.202127	-3.56982	2.98035	1	0.395564	0.354473	1224
	FM	-9.07045e-17	0.110467	-2.27509	2.49602	1	0.122958	-0.150506	1224
	INC	-1.01045e-16	0.124163	-2.54919	2.79751	1	-0.0845845	-0.0817117	1224
	INS	-6.3856e-17	-0.262811	-3.08593	2.86909	1	1.13131	0.565246	1224
	IS	-5.44771e-16	-0.34663	-4.06437	2.54388	1	0.11414	0.489579	1224
	PT	-6.63957e-17	-0.0332502	-2.1799	2.9065	1	0.227433	0.296434	1224
	SI	-2.27442e-16	-0.10314	-3.68242	2.32533	1	0.60165	0.173197	1224
	SNB	1.23721e-16	-0.132316	-3.02412	2.75949	1	0.899318	0.0468141	1224
	SNE	2.90254e-17	-0.322351	-2.5688	2.91333	1	0.695552	0.55333	1224
	SS	4.21458e-16	-0.186956	-3.88839	2.44948	1	0.624722	0.246175	1224
	SSE	-3.12023e-17	-0.0515066	-2.79707	2.69405	1	0.660972	0.0146989	1224
	Residuals
	Outer Model Residual Scores
	Case ID	AR1	AR2	AR3	AR4	AR5	FM1	FM2	FM3	INC1	INC2	INC3	INC4	INS1	INS2	INS3	INS4	INS5	IS * FM	IS1	IS2	IS3	IS4	PT1	PT2	PT3	PT4	PT5	SI1	SI2	SI3	SNB1	SNB2	SNB3	SNE1	SNE2	SNE3	SNE4	SS1	SS2	SS3	SSE * FM	SSE1	SSE2	SSE3	SSE4	SSE5
	1	-0.429367	0.661621	-0.494615	-2.17893	1.99519	-0.759728	0.390289	0.375635	0.0996873	-0.97516	1.01223	0.0168985	-1.03538	0.268502	0.29819	0.242506	0.226883	3.00189e-14	-0.314047	1.06051	-1.76169	1.04663	-0.613378	0.374786	-0.701926	-0.77965	1.41943	0.470656	0.262755	-0.56783	-0.450892	-0.450225	0.831832	0.330547	0.317108	-0.934886	0.298291	-0.443683	0.908045	-0.471806	-1.1127e-15	0.17126	-0.899922	0.291514	0.276549	0.214743
	2	0.767434	-0.875998	0.848819	-0.902939	0.51774	-0.382254	0.726625	-0.366788	0.557758	-0.489268	0.570824	-0.565931	0.538022	-0.745226	0.554573	-0.889669	0.485111	2.01567e-14	0.380219	-1.08734	0.34365	0.34594	0.336111	0.230014	0.311619	-0.92425	0.188603	-0.564869	-0.675314	0.878556	0.0371238	-0.00929752	-0.0276593	0.608335	-0.701061	0.608677	-0.676744	0.0157024	0.0110681	-0.0258556	-3.72218e-15	0.154861	0.241626	0.278922	-0.816392	0.198035
	3	0.055152	-0.212704	1.20909	-0.23913	-0.15547	0.655555	-1.38764	0.777342	1.44172	-1.756	1.23147	-0.750277	1.58415	0.330676	-1.01673	0.120164	-0.977355	4.53268e-14	1.36826	-1.43846	1.43687	-1.38797	-1.01599	0.226173	-0.0353472	0.213386	0.251955	-0.0924919	-0.296292	0.245526	0.77098	-1.78112	0.82395	0.897496	0.662099	-0.109149	-1.40222	-0.903069	1.80502	-0.917756	-7.97665e-16	0.880058	1.03048	0.55998	-1.03941	-1.31905
	4	0.925498	-2.10293	2.361	-0.73208	0.688676	-0.0639154	0.0262756	0.038477	-0.496373	0.577254	0.566748	-0.571313	-0.256758	1.06928	-0.225171	-0.379197	-0.240172	-2.72453e-15	-1.0779	0.352638	0.356119	0.357984	0.852948	-0.110036	-0.26076	-0.122423	-0.0869822	-0.823432	0.236633	0.612229	-0.79272	1.76007	-0.784418	0.931809	-0.445029	-0.309473	-0.337205	0.950446	-0.474572	-0.437756	1.64442e-15	-1.26827	0.00536902	-1.36546	0.0972836	2.25133
	5	-0.405945	-0.710738	-0.480874	2.09457	-0.654114	-0.0639154	0.0262756	0.038477	0.084077	0.0812846	-0.197027	0.00149365	-0.000923851	0.0617597	0.0374029	-0.132239	0.0242909	-6.74728e-15	-0.0263033	-0.00383241	0.0220254	0.00749168	-0.08152	0.0580687	-0.148053	0.0454812	0.0824862	-0.0622347	-0.236283	0.185417	-0.0108702	-0.010527	0.019766	-0.0940507	-0.122717	0.114095	0.0902311	0.0292421	-0.0372288	0.0088183	1.66154e-15	-0.0669464	0.050865	-0.1672	0.142356	0.00614881
	6	0.19656	-0.059969	-0.127411	-0.0862757	-0.00254734	-0.105311	0.0328828	0.0743092	-0.394249	1.71916	0.229237	-1.549	-0.000923851	0.0617597	0.0374029	-0.132239	0.0242909	-3.28882e-14	0.0289268	-0.0176508	-0.012751	0.00166019	-0.503985	1.02145	-0.61276	-0.108326	-0.0312003	0.440399	0.202747	-0.507721	-0.0108702	-0.010527	0.019766	0.931809	-0.445029	-0.309473	-0.337205	0.0157024	0.0110681	-0.0258556	1.47802e-15	-0.0669464	0.050865	-0.1672	0.142356	0.00614881
	7	-0.102913	1.01423	-0.303099	-0.409989	-0.326406	-0.105311	0.0328828	0.0743092	-0.549644	-0.610261	-0.300737	1.44585	-0.000923851	0.0617597	0.0374029	-0.132239	0.0242909	-3.28882e-14	0.0289268	-0.0176508	-0.012751	0.00166019	-0.321897	0.161445	-0.423135	0.174168	0.253925	0.440399	0.202747	-0.507721	-0.0108702	-0.010527	0.019766	1.95767	-0.76734	-0.733042	-0.764641	0.0157024	0.0110681	-0.0258556	1.47802e-15	-0.0669464	0.050865	-0.1672	0.142356	0.00614881
	8	-0.545573	0.536107	0.856667	0.52758	-0.805112	-0.087573	1.07618	-1.03755	0.840178	-0.209031	-0.41569	-0.28723	1.60958	0.266199	0.295892	-1.13297	-1.04737	-5.68022e-15	-0.377596	1.06586	-0.334375	-0.336788	0.855316	-0.106356	-0.258293	-1.23479	1.00161	-1.35632	-0.262406	1.36548	-0.889811	0.433842	0.477165	0.998619	0.845892	-0.239979	-1.5337	0.0157024	0.0110681	-0.0258556	1.12059e-15	-0.0381839	0.0419327	1.29518	-1.01423	0.00136327
	9	-0.102913	1.01423	-0.303099	-0.409989	-0.326406	-0.482785	-0.303454	0.816732	0.084077	0.0812846	-0.197027	0.00149365	0.0266305	-0.000532418	0.0297087	-0.0100072	-0.0435301	3.85149e-14	-0.0263033	-0.00383241	0.0220254	0.00749168	-1.20173	-0.728418	3.07829	-0.689202	-0.575935	-0.0319774	-0.176275	0.125309	0.0371238	-0.00929752	-0.0276593	-0.729626	1.74655	-0.310993	-0.339285	0.0157024	0.0110681	-0.0258556	1.35274e-15	-0.0669464	0.050865	-0.1672	0.142356	0.00614881
	10	1.22269	-0.384268	-0.303553	-0.410827	-0.327244	-0.105311	0.0328828	0.0743092	-0.373993	-0.404607	0.244375	0.584323	-0.000923851	0.0617597	0.0374029	-0.132239	0.0242909	-3.28882e-14	0.0289268	-0.0176508	-0.012751	0.00166019	-0.321897	0.161445	-0.423135	0.174168	0.253925	0.714727	1.61373	-1.5273	0.868071	-0.454896	-0.437633	-0.361276	0.903812	-0.163864	-0.190266	0.0157024	0.0110681	-0.0258556	5.91628e-15	-0.0738342	0.00505468	0.103313	0.0253722	-0.0349569
	11	-0.402385	2.08842	-0.478786	-0.733703	-0.650264	-0.0639154	0.0262756	0.038477	0.084077	0.0812846	-0.197027	0.00149365	-0.000923851	0.0617597	0.0374029	-0.132239	0.0242909	-6.74728e-15	-0.0263033	-0.00383241	0.0220254	0.00749168	-0.08152	0.0580687	-0.148053	0.0454812	0.0824862	-0.0622347	-0.236283	0.185417	-0.0108702	-0.010527	0.019766	-0.0940507	-0.122717	0.114095	0.0902311	0.0292421	-0.0372288	0.0088183	1.66154e-15	-0.0669464	0.050865	-0.1672	0.142356	0.00614881
	12	0.19656	-0.059969	-0.127411	-0.0862757	-0.00254734	-0.0639154	0.0262756	0.038477	0.0261606	-0.0389061	0.129602	-0.0992615	-0.541718	-0.403795	0.840832	0.623407	-0.438439	-6.74728e-15	-0.0263033	-0.00383241	0.0220254	0.00749168	-0.674036	-0.385519	-0.789849	0.743893	0.787405	-0.564869	-0.675314	0.878556	0.0371238	-0.00929752	-0.0276593	-0.428087	-0.387109	-0.233358	1.00622	0.0292421	-0.0372288	0.0088183	2.01928e-15	-0.304865	-0.156562	-0.625692	0.00845906	0.942845
	13	0.166709	-0.127187	0.496401	-0.13623	-0.131902	0.631897	-0.337737	-0.298681	-0.0860911	-0.118929	0.459545	-0.188234	-0.256482	-0.201071	-0.224888	0.99438	-0.239887	-2.20662e-14	0.0289268	-0.0176508	-0.012751	0.00166019	-0.43129	-0.485216	-0.512301	-0.497156	1.70456	0.470656	0.262755	-0.56783	-0.0108702	-0.010527	0.019766	-0.0940507	-0.122717	0.114095	0.0902311	0.0157024	0.0110681	-0.0258556	2.72112e-15	0.592713	0.694556	-0.549356	-0.367675	-0.500883
	14	0.751964	0.469975	1.48107	-0.937349	-0.933379	-0.482785	-0.303454	0.816732	0.819085	0.841973	-2.82663	0.748624	0.0266305	-0.000532418	0.0297087	-0.0100072	-0.0435301	-7.75006e-14	-0.322366	1.05204	-0.369152	-0.342619	-2.80441	0.210696	1.40927	0.172493	0.169128	-0.0319774	-0.176275	0.125309	-0.449789	0.87354	-0.334901	1.9796	1.62235	-1.72883	-1.77061	0.475088	-0.885909	0.420094	-2.81365e-15	1.71409	-1.62099	-2.01727	0.781526	0.641559
	15	0.308117	0.0255487	-0.840096	0.0166244	0.0210209	-1.09581	0.0473448	1.08223	-0.0860911	-0.118929	0.459545	-0.188234	-0.284036	-0.138779	-0.217193	0.872149	-0.172066	2.94127e-14	0.0289268	-0.0176508	-0.012751	0.00166019	0.255597	0.581701	-0.90759	-0.547549	0.610367	-0.320798	0.675664	-0.0809093	-0.889811	0.433842	0.477165	-0.361276	0.903812	-0.163864	-0.190266	-0.432576	-0.496863	0.901343	3.73093e-15	0.354794	0.487129	-1.00785	-0.501572	0.435813
	16	0.308117	0.0255487	-0.840096	0.0166244	0.0210209	-0.146707	0.03949	0.110141	-0.544162	-0.604821	0.900946	0.394595	-1.586	-0.207157	1.09154	-0.384642	1.02594	-1.48678e-13	0.430148	0.320904	0.303495	-1.04618	-1.40121	0.104572	1.75995	0.117363	-0.888291	0.987784	-1.56114	-0.0351762	-0.841817	0.435071	0.42974	-0.0940507	-0.122717	0.114095	0.0902311	-0.905502	0.448411	0.420719	2.97287e-15	-0.276391	0.992719	0.836466	-1.14842	-0.20723
	17	0.19656	-0.059969	-0.127411	-0.0862757	-0.00254734	-0.783385	1.44019	-0.700388	0.084077	0.0812846	-0.197027	0.00149365	-0.000923851	0.0617597	0.0374029	-0.132239	0.0242909	-2.50221e-14	-0.0263033	-0.00383241	0.0220254	0.00749168	-0.08152	0.0580687	-0.148053	0.0454812	0.0824862	-0.0622347	-0.236283	0.185417	-0.0108702	-0.010527	0.019766	-0.0940507	-0.122717	0.114095	0.0902311	0.0292421	-0.0372288	0.0088183	1.78622e-15	-0.0669464	0.050865	-0.1672	0.142356	0.00614881
	18	0.166709	-0.127187	0.496401	-0.13623	-0.131902	-0.0639154	0.0262756	0.038477	-0.101701	0.937515	-0.749708	-0.203639	-2.1016	3.16512	-2.04667	3.14194	-1.95463	4.07991e-15	0.0841568	-0.0314692	-0.0475273	-0.0041713	-0.08152	0.0580687	-0.148053	0.0454812	0.0824862	-0.808939	-2.02629	1.83802	-0.0108702	-0.010527	0.019766	1.95767	-0.76734	-0.733042	-0.764641	0.0292421	-0.0372288	0.0088183	2.11453e-15	-0.0600586	0.0966754	-0.437712	0.259341	0.0472545
	19	0.609369	0.350933	-0.663364	-1.0738	0.346804	-0.441389	-0.310061	0.7809	-0.0281748	0.00126136	0.132916	-0.0874792	-0.797552	0.603729	0.578258	0.376449	-0.702903	-2.31004e-14	1.49006	-0.0270945	-1.42314	-0.00742733	-0.61703	-1.43981	2.60134	-1.39974	0.876668	0.500914	0.322764	-0.627938	-0.889811	0.433842	0.477165	0.330547	0.317108	-0.934886	0.298291	0.488628	-0.934206	0.454768	2.72931e-15	0.609112	-0.446991	-0.536763	0.725266	-0.484176
	20	0.166709	-0.127187	0.496401	-0.13623	-0.131902	0.631897	-0.337737	-0.298681	0.0261606	-0.0389061	0.129602	-0.0992615	-0.521864	-0.474007	-0.497261	0.738206	0.75772	-1.39999e-14	0.374918	0.334723	0.338272	-1.04035	-0.496782	-0.110197	-0.605259	-0.0971509	1.06496	0.759477	-0.589183	-0.361612	-0.889811	0.433842	0.477165	-0.417525	-0.37875	1.03225	-0.249308	0.477521	0.470702	-0.91838	5.40879e-16	0.354794	0.487129	-1.00785	-0.501572	0.435813
	21	0.223542	1.36683	-0.111582	1.35895	-2.648	0.378611	-0.693895	0.336245	1.57054	1.61898	-1.85117	-1.65802	-0.51444	0.804268	0.832854	-0.627938	-0.506546	2.47316e-14	-1.0779	0.352638	0.356119	0.357984	0.348764	0.249667	1.4354	0.211418	-1.96135	-0.823432	0.236633	0.612229	-0.0108702	-0.010527	0.019766	-0.270715	1.07925	-1.5603	0.933788	0.0292421	-0.0372288	0.0088183	-8.08674e-15	0.882681	-0.202686	1.1136	-0.180437	-1.38455
	22	-1.57171	0.860406	1.03281	0.852131	-0.480415	-1.22591	2.16036	-0.998156	-0.256259	-0.319143	1.11612	-0.377962	0.540146	-0.743041	-0.765743	0.485692	0.487307	-3.22865e-14	0.0289268	-0.0176508	-0.012751	0.00166019	-1.20173	-0.728418	3.07829	-0.689202	-0.575935	0.470656	0.262755	-0.56783	0.0382267	1.31447	-1.19439	-0.762123	-0.651502	-0.580811	1.92222	0.0292421	-0.0372288	0.0088183	3.11669e-15	-0.505086	0.756148	0.660857	-0.306656	-0.440223
	23	-0.705417	0.363458	-0.656561	1.77086	-0.977972	-0.465046	0.739839	-0.295123	-0.0281748	0.00126136	0.132916	-0.0874792	-1.02556	0.278606	0.308273	1.6253	-1.0349	-3.85199e-14	-0.668357	0.699665	-0.720174	0.69939	-0.08152	0.0580687	-0.148053	0.0454812	0.0824862	-0.320798	0.675664	-0.0809093	0.428049	-0.894594	0.374433	1.18847	-1.47992	-1.29712	1.19883	0.0157024	0.0110681	-0.0258556	1.45533e-15	-0.031296	0.0877431	1.02467	-0.897244	0.042469
	24	0.166709	-0.127187	0.496401	-0.13623	-0.131902	0.0188764	0.0130612	-0.0331875	-0.0281748	0.00126136	0.132916	-0.0874792	0.0541848	-0.0628245	0.0220145	0.112225	-0.111351	1.22306e-13	-0.671375	-0.73087	0.677743	0.696432	0.14867	-1.20397	-0.994188	1.01703	0.979977	0.759477	-0.589183	-0.361612	0.0371238	-0.00929752	-0.0276593	-0.316401	-0.194956	0.901415	-0.380787	-0.457223	0.956342	-0.50648	-1.62876e-14	0.164373	-0.945732	0.562026	0.159565	0.173637
	25	0.781815	0.537192	0.857256	-0.887395	-0.804025	0.254424	-0.674074	0.443742	-0.496373	0.577254	0.566748	-0.571313	-0.256482	-0.201071	-0.224888	0.99438	-0.239887	-2.53563e-14	0.383237	0.343195	-1.05427	0.348897	0.253228	0.578021	-0.910057	0.564814	-0.478225	0.470656	0.262755	-0.56783	-0.0108702	-0.010527	0.019766	0.173175	-1.14925	0.392055	0.370728	0.477521	0.470702	-0.91838	-3.3607e-15	0.844696	-0.16461	-0.631666	0.000485909	-0.210078
	26	-0.970983	0.111594	1.38523	0.0854213	0.169227	-0.0639154	0.0262756	0.038477	-0.0915737	-0.12437	-0.742139	0.863024	-0.549418	-0.411714	-0.489567	0.615974	0.825541	-8.07083e-15	0.319688	0.348541	0.373048	-1.03452	-0.08152	0.0580687	-0.148053	0.0454812	0.0824862	-0.320798	0.675664	-0.0809093	-0.0108702	-0.010527	0.019766	-1.01879	0.383388	0.406833	0.386188	-0.432576	-0.496863	0.901343	1.92089e-15	0.599601	0.740367	-0.819868	-0.250691	-0.459777
	27	0.308117	0.0255487	-0.840096	0.0166244	0.0210209	-0.0639154	0.0262756	0.038477	0.196329	0.161308	-0.526969	0.0904665	-0.777698	0.533518	-0.759835	0.491248	0.493257	-4.00106e-15	0.726211	-0.734967	0.694672	-0.696069	-0.08152	0.0580687	-0.148053	0.0454812	0.0824862	0.470656	0.262755	-0.56783	-0.0108702	-0.010527	0.019766	0.931809	-0.445029	-0.309473	-0.337205	-0.457223	0.956342	-0.50648	1.66154e-15	-0.0669464	0.050865	-0.1672	0.142356	0.00614881
	28	0.19656	-0.059969	-0.127411	-0.0862757	-0.00254734	-0.146707	0.03949	0.110141	1.24033	0.15667	-0.530462	-0.970815	-0.256482	-0.201071	-0.224888	0.99438	-0.239887	-3.71839e-14	0.374918	0.334723	0.338272	-1.04035	0.964709	0.540306	-0.169127	-0.563462	-0.449023	-0.579362	1.58761	-0.347236	-0.0108702	-0.010527	0.019766	-0.326963	-0.203316	-0.364188	0.874746	0.950446	-0.474572	-0.437756	8.85371e-15	1.30442	0.233578	0.272948	-0.824365	-0.954887
	29	-0.857646	1.59669	0.673587	-1.22582	0.194719	-0.0225195	0.0196684	0.00264473	0.424413	0.481713	-1.51017	0.38095	1.35587	1.27591	-1.287	-0.00456224	-1.30964	6.23804e-14	0.786742	-2.17085	0.665274	0.684388	0.576488	0.126637	0.5867	-1.05294	0.0171644	-0.00172022	-0.116267	0.0652005	0.476043	-0.893364	0.327008	-1.62005	1.14552	-0.218579	1.02168	0.00216261	0.059365	-0.0605296	-2.48378e-15	1.30471	-0.924636	0.273169	-0.82407	0.190402
	30	-0.165581	-0.486095	-2.53745	0.920643	0.846067	-0.358597	-0.323275	0.709236	0.440024	-0.574732	-0.300917	0.396355	-0.494309	-0.536299	-0.504956	0.860437	0.689899	8.15592e-14	0.789759	-0.740313	-0.732643	0.687345	1.09332	-0.213413	0.0143217	-0.25111	-0.258421	-0.534611	-0.615306	0.818448	0.476043	-0.893364	0.327008	0.442232	0.509261	0.199887	-1.08872	0.475088	-0.885909	0.420094	-7.63296e-15	0.637875	-0.455924	0.925616	-0.431318	-0.488961
	31	0.19656	-0.059969	-0.127411	-0.0862757	-0.00254734	-0.105311	0.0328828	0.0743092	-0.554289	0.457064	0.893377	-0.672068	0.25491	-0.945765	0.299977	0.114719	0.288754	-3.28882e-14	0.0289268	-0.0176508	-0.012751	0.00166019	-0.08152	0.0580687	-0.148053	0.0454812	0.0824862	-0.320798	0.675664	-0.0809093	-0.0108702	-0.010527	0.019766	0.173175	-1.14925	0.392055	0.370728	0.0292421	-0.0372288	0.0088183	1.1271e-15	-1.13224	-1.01242	1.06798	2.38896	-1.04507
	32	0.19656	-0.059969	-0.127411	-0.0862757	-0.00254734	-0.0639154	0.0262756	0.038477	0.084077	0.0812846	-0.197027	0.00149365	1.06109	-0.207275	-0.231078	-0.384752	-0.246122	-6.74728e-15	-0.0263033	-0.00383241	0.0220254	0.00749168	-0.401247	-0.438552	1.7402	-0.450547	-0.418163	-0.0622347	-0.236283	0.185417	-0.0108702	-0.010527	0.019766	-0.0940507	-0.122717	0.114095	0.0902311	0.0292421	-0.0372288	0.0088183	1.66154e-15	-0.0669464	0.050865	-0.1672	0.142356	0.00614881
	33	1.53477	-1.44485	-0.120473	1.34257	-1.32707	-0.441389	-0.310061	0.7809	1.1226	0.0712064	-1.4022	-0.00852938	0.25491	-0.945765	0.299977	0.114719	0.288754	2.02506e-14	0.328007	0.357013	-1.01949	0.354728	0.0783435	0.306379	-1.09218	0.293495	0.332811	-0.320798	0.675664	-0.0809093	0.380055	-0.895823	0.421858	0.173175	-1.14925	0.392055	0.370728	-0.443683	0.908045	-0.471806	4.50862e-16	0.370905	0.503795	-0.995477	0.591074	-0.692769
	34	1.22269	-0.384268	-0.303553	-0.410827	-0.327244	-0.0639154	0.0262756	0.038477	0.084077	0.0812846	-0.197027	0.00149365	-0.000923851	0.0617597	0.0374029	-0.132239	0.0242909	-6.74728e-15	-0.0263033	-0.00383241	0.0220254	0.00749168	-0.08152	0.0580687	-0.148053	0.0454812	0.0824862	-0.290541	0.735672	-0.141018	-0.0108702	-0.010527	0.019766	-0.0940507	-0.122717	0.114095	0.0902311	0.0292421	-0.0372288	0.0088183	1.66154e-15	-0.0669464	0.050865	-0.1672	0.142356	0.00614881
	35	-1.4429	0.999531	-0.311081	-0.424697	0.996197	0.590501	-0.33113	-0.262849	-0.672024	0.3716	0.0216363	0.290218	-0.0284782	0.124052	0.0450971	-0.254471	0.092112	-3.07257e-14	0.383237	0.343195	-1.05427	0.348897	-1.74079	0.719945	2.51692	-1.52551	-0.33515	-0.639876	1.46759	-0.227019	0.772083	-0.457355	-0.342783	1.75542	-1.13493	-0.47138	-0.501683	-0.905502	0.448411	0.420719	-1.01401e-14	-0.632306	-0.456594	2.34055	-0.217182	-0.501656
	36	0.166709	-0.127187	0.496401	-0.13623	-0.131902	-0.0225195	0.0196684	0.00264473	-0.0281748	0.00126136	0.132916	-0.0874792	0.0266305	-0.000532418	0.0297087	-0.0100072	-0.0435301	3.02208e-14	0.0289268	-0.0176508	-0.012751	0.00166019	0.158857	-0.045308	0.127028	-0.0832055	-0.0889526	-0.0319774	-0.176275	0.125309	0.0371238	-0.00929752	-0.0276593	1.03293	-0.261235	-0.440304	-0.468684	0.0157024	0.0110681	-0.0258556	-3.49919e-15	-0.0738342	0.00505468	0.103313	0.0253722	-0.0349569
	37	0.19656	-0.059969	-0.127411	-0.0862757	-0.00254734	1.4105	-0.714965	-0.707504	0.084077	0.0812846	-0.197027	0.00149365	-0.000923851	0.0617597	0.0374029	-0.132239	0.0242909	-2.51981e-14	-0.0263033	-0.00383241	0.0220254	0.00749168	-0.08152	0.0580687	-0.148053	0.0454812	0.0824862	-0.0622347	-0.236283	0.185417	-0.890914	-0.889923	1.6439	-0.0940507	-0.122717	0.114095	0.0902311	0.0292421	-0.0372288	0.0088183	1.78742e-15	-0.0669464	0.050865	-0.1672	0.142356	0.00614881
	38	0.166709	-0.127187	0.496401	-0.13623	-0.131902	-0.0225195	0.0196684	0.00264473	-0.0281748	0.00126136	0.132916	-0.0874792	0.0266305	-0.000532418	0.0297087	-0.0100072	-0.0435301	3.02208e-14	0.0289268	-0.0176508	-0.012751	0.00166019	0.158857	-0.045308	0.127028	-0.0832055	-0.0889526	-0.534611	-0.615306	0.818448	0.0371238	-0.00929752	-0.0276593	0.00707273	0.061076	-0.0167351	-0.0412478	0.0157024	0.0110681	-0.0258556	-3.49919e-15	-0.0738342	0.00505468	0.103313	0.0253722	-0.0349569
	39	-0.374314	0.75606	-1.10364	0.730388	-0.522835	1.00937	-0.00140084	-1.0411	0.190846	0.155868	-1.72865	1.14173	-0.29386	-0.148883	-0.227277	-0.510645	1.08972	-7.4362e-15	-0.0263033	-0.00383241	0.0220254	0.00749168	0.51583	-0.633668	0.498776	0.470607	-0.614863	-1.61489	0.649542	1.09915	-0.0108702	-0.010527	0.019766	-1.28601	1.40992	0.128874	0.105691	0.950446	-0.474572	-0.437756	2.05273e-15	-0.446149	-0.302711	1.5948	-0.136331	-0.34609
	40	0.561082	0.263802	-2.88928	0.272379	0.197512	-0.0225195	0.0196684	0.00264473	-0.784275	0.291577	0.351579	0.201245	-0.231052	-0.265548	1.08773	-0.258749	-0.309904	6.26196e-14	0.781441	-0.748785	0.659896	-0.701901	0.399234	-0.148685	0.40211	-0.211892	-0.260391	0.515407	-1.94016	0.597854	-0.0108702	-0.010527	0.019766	0.00707273	0.061076	-0.0167351	-0.0412478	0.00216261	0.059365	-0.0605296	-7.71836e-15	0.164373	-0.945732	0.562026	0.159565	0.173637
	41	-1.28889	1.16588	-1.64018	1.15784	-0.17457	-0.146707	0.03949	0.110141	-0.256259	-0.319143	1.11612	-0.377962	-0.256482	-0.201071	-0.224888	0.99438	-0.239887	-9.17015e-14	-0.317065	-0.370024	-0.363774	1.04367	-0.67887	0.749806	-0.794883	-0.379645	0.779835	1.76475	0.288878	-1.74789	-0.0108702	-0.010527	0.019766	0.830685	-0.628822	-0.178642	-0.205726	-0.905502	0.448411	0.420719	3.45001e-15	0.821409	0.931127	-0.373747	-1.20944	-0.267891
	42	-0.119073	-1.79854	-0.312579	0.988603	0.993434	0.631897	-0.337737	-0.298681	-0.256259	-0.319143	1.11612	-0.377962	-0.521864	-0.474007	-0.497261	0.738206	0.75772	-2.20662e-14	0.0289268	-0.0176508	-0.012751	0.00166019	0.255597	0.581701	-0.90759	-0.547549	0.610367	-0.320798	0.675664	-0.0809093	0.820077	-0.456125	-0.390208	-0.0940507	-0.122717	0.114095	0.0902311	-0.432576	-0.496863	0.901343	4.18136e-16	0.406556	0.540673	0.19639	-0.448526	-0.656449
	43	-0.359933	2.16925	-1.09521	0.745933	-1.8446	-1.49694	0.760909	0.748626	-1.11448	-1.17074	1.67229	0.888452	-0.000923851	0.0617597	0.0374029	-0.132239	0.0242909	-1.51958e-14	-0.0263033	-0.00383241	0.0220254	0.00749168	-0.853755	0.478163	-0.977007	-0.650963	1.59087	0.181836	1.11469	-0.774048	-0.0108702	-0.010527	0.019766	-0.160861	-1.41364	0.0446016	1.28672	0.477521	0.470702	-0.91838	3.61947e-15	-0.112108	1.20134	-1.64217	0.206	-0.00577284
	44	0.166709	-0.127187	0.496401	-0.13623	-0.131902	-0.0225195	0.0196684	0.00264473	-0.0281748	0.00126136	0.132916	-0.0874792	0.0266305	-0.000532418	0.0297087	-0.0100072	-0.0435301	1.43669e-14	0.380219	-1.08734	0.34365	0.34594	-0.00100638	-0.293618	1.07115	-0.33122	-0.339277	-0.0319774	-0.176275	0.125309	0.0371238	-0.00929752	-0.0276593	0.00707273	0.061076	-0.0167351	-0.0412478	0.0292421	-0.0372288	0.0088183	-3.49919e-15	-0.0738342	0.00505468	0.103313	0.0253722	-0.0349569
	45	0.278266	-0.0416688	-0.216283	-0.0333296	-0.108333	0.0188764	0.0130612	-0.0331875	1.06468	-0.0489844	-1.07557	-0.109285	0.0266305	-0.000532418	0.0297087	-0.0100072	-0.0435301	-6.0546e-14	-0.0263033	-0.00383241	0.0220254	0.00749168	1.57291	0.531518	-2.81806	0.492933	0.492553	-0.0319774	-0.176275	0.125309	-0.106858	-0.012986	0.114616	1.00918	0.854252	1.02562	-2.78923	0.0292421	-0.0372288	0.0088183	1.57108e-14	-0.825351	-0.656287	3.35681	-0.415018	-0.698328
	46	-1.774	0.606929	0.136	0.615773	0.541059	-0.0225195	0.0196684	0.00264473	-0.0281748	0.00126136	0.132916	-0.0874792	0.0266305	-0.000532418	0.0297087	-0.0100072	-0.0435301	9.40883e-14	0.0841568	-0.0314692	-0.0475273	-0.0041713	0.158857	-0.045308	0.127028	-0.0832055	-0.0889526	0.500914	0.322764	-0.627938	0.0371238	-0.00929752	-0.0276593	0.00707273	0.061076	-0.0167351	-0.0412478	0.488628	-0.934206	0.454768	-6.66988e-15	0.39278	0.449053	0.737414	-0.682495	-0.738661
	47	-0.0874428	-0.331746	-0.935347	-0.37558	1.12471	-0.087573	1.07618	-1.03755	0.366497	0.361522	-1.18354	0.280195	0.264182	1.60505	0.309493	-1.24964	-0.973602	-7.34819e-15	-0.0263033	-0.00383241	0.0220254	0.00749168	0.270619	0.605034	0.218661	-0.524244	-0.450993	-0.85369	0.176625	0.672338	-0.449789	0.87354	-0.334901	-0.740999	-0.634782	1.9504	-0.588847	0.0157024	0.0110681	-0.0258556	1.45418e-15	-0.504798	-0.402065	0.661078	-0.306361	0.705067
	48	1.22269	-0.384268	-0.303553	-0.410827	-0.327244	-0.105311	0.0328828	0.0743092	-0.384121	0.657278	0.236806	-0.48234	-0.8071	-0.67673	0.568458	0.367232	0.559167	2.01521e-14	-0.0263033	-0.00383241	0.0220254	0.00749168	-0.853659	-0.664521	-0.976907	2.6973	-0.578742	-0.609619	1.5276	-0.287128	-0.0588643	-0.0117565	0.0671912	0.830685	-0.628822	-0.178642	-0.205726	-0.443683	0.908045	-0.471806	-1.48839e-15	-0.446149	-0.302711	1.5948	-0.136331	-0.34609
	49	-0.104692	-0.385353	-0.304143	1.00415	-0.328331	-0.465046	0.739839	-0.295123	-0.677506	0.36616	-1.18005	1.34148	-0.000923851	0.0617597	0.0374029	-0.132239	0.0242909	-1.40564e-14	0.374918	0.334723	0.338272	-1.04035	-0.856124	0.474484	-0.979474	0.4614	0.502279	-0.0319774	-0.176275	0.125309	-0.0588643	-0.0117565	0.0671912	-0.0940507	-0.122717	0.114095	0.0902311	-0.443683	0.908045	-0.471806	1.54036e-15	-0.0669464	0.050865	-0.1672	0.142356	0.00614881
	50	0.63744	-0.981429	-1.28822	0.390292	0.474234	-0.105311	0.0328828	0.0743092	-0.0281748	0.00126136	0.132916	-0.0874792	-0.8148	-0.68465	-0.761941	0.359799	1.82315	-6.75427e-15	0.726211	-0.734967	0.694672	-0.696069	-0.48176	-0.0868647	0.520992	-0.0738462	0.0036004	0.181836	1.11469	-0.774048	-0.0588643	-0.0117565	0.0671912	-0.195174	-0.306511	0.244926	0.22171	0.488628	-0.934206	0.454768	-1.48839e-15	-0.446149	-0.302711	1.5948	-0.136331	-0.34609
	51	0.166709	-0.127187	0.496401	-0.13623	-0.131902	-0.0225195	0.0196684	0.00264473	-0.0281748	0.00126136	0.132916	-0.0874792	0.0266305	-0.000532418	0.0297087	-0.0100072	-0.0435301	3.02208e-14	0.0289268	-0.0176508	-0.012751	0.00166019	0.158857	-0.045308	0.127028	-0.0832055	-0.0889526	-0.823432	0.236633	0.612229	0.0371238	-0.00929752	-0.0276593	0.00707273	0.061076	-0.0167351	-0.0412478	0.0157024	0.0110681	-0.0258556	-3.49919e-15	-0.0738342	0.00505468	0.103313	0.0253722	-0.0349569
	52	0.467961	0.198198	0.673132	-1.22665	0.193882	-0.146707	0.03949	0.110141	-1.11448	-1.17074	1.67229	0.888452	-0.000923851	0.0617597	0.0374029	-0.132239	0.0242909	-6.44427e-14	0.0289268	-0.0176508	-0.012751	0.00166019	-1.74861	-0.435033	1.39817	-1.53764	1.82237	-0.85369	0.176625	0.672338	-0.841817	0.435071	0.42974	0.931809	-0.445029	-0.309473	-0.337205	0.00216261	0.059365	-0.0605296	-9.55243e-16	0.213799	-0.817233	1.21287	-0.646067	0.292168
	53	-0.718018	0.349848	-0.663954	0.341176	0.345717	-0.866177	1.4534	-0.628724	-0.544162	-0.604821	0.900946	0.394595	0.282188	0.262299	0.291999	-1.13663	0.220648	-2.54556e-14	0.374918	0.334723	0.338272	-1.04035	0.969544	-0.59502	-0.164093	0.560076	-0.441453	-0.320798	0.675664	-0.0809093	0.429152	0.429171	-0.7923	0.352482	2.7068	-1.93067	-0.707679	0.0157024	0.0110681	-0.0258556	-6.76465e-15	0.36197	-0.625274	-1.27814	-0.384293	1.62221
	54	-2.49889	1.25661	0.488873	-0.150099	1.19154	1.36911	-0.708358	-0.671672	1.25046	-0.905215	-0.522893	0.0958483	-0.0107484	0.0516555	0.0273195	-1.51503	1.28608	-1.09985e-14	-2.88502	0.00970826	1.41548	1.40908	0.872803	-1.22203	0.870525	1.02442	-1.14077	-1.082	1.14858	0.345903	0.0371238	-0.00929752	-0.0276593	0.218861	0.124955	-2.06966	1.6853	0.488628	-0.934206	0.454768	2.92216e-15	0.83092	-0.25623	-0.0906421	-0.233483	-0.292289
	55	0.19656	-0.059969	-0.127411	-0.0862757	-0.00254734	0.631897	-0.337737	-0.298681	-0.373993	-0.404607	0.244375	0.584323	-0.000923851	0.0617597	0.0374029	-0.132239	0.0242909	-5.73968e-15	0.729228	0.695568	-0.703245	-0.693112	1.9695	-1.13814	-0.183841	-0.00783365	0.0286747	-0.0622347	-0.236283	0.185417	-0.0108702	-0.010527	0.019766	0.830685	-0.628822	-0.178642	-0.205726	-0.432576	-0.496863	0.901343	4.17453e-16	0.406844	-0.61754	0.196611	-0.448231	0.48884
	56	-0.404165	0.688842	-0.47983	0.680434	-0.652189	-0.105311	0.0328828	0.0743092	-0.538679	-0.599381	2.10263	-0.656663	-0.258606	-0.203256	1.09543	-0.380981	-0.242083	-3.28882e-14	0.0289268	-0.0176508	-0.012751	0.00166019	-0.67887	0.749806	-0.794883	-0.379645	0.779835	-0.0319774	-0.176275	0.125309	-0.889811	0.433842	0.477165	-0.0940507	-0.122717	0.114095	0.0902311	0.0157024	0.0110681	-0.0258556	1.47802e-15	-0.0669464	0.050865	-0.1672	0.142356	0.00614881
	57	0.166709	-0.127187	0.496401	-0.13623	-0.131902	1.4105	-0.714965	-0.707504	1.4472	-1.75056	2.43315	-1.80154	-0.000923851	0.0617597	0.0374029	-0.132239	0.0242909	2.03102e-14	0.0289268	-0.0176508	-0.012751	0.00166019	-0.321897	0.161445	-0.423135	0.174168	0.253925	-0.0319774	-0.176275	0.125309	-0.0108702	-0.010527	0.019766	-0.0940507	-0.122717	0.114095	0.0902311	0.0157024	0.0110681	-0.0258556	1.78742e-15	-0.0669464	0.050865	-0.1672	0.142356	0.00614881
	58	-0.859426	0.197112	0.672543	0.188321	0.192795	-0.146707	0.03949	0.110141	-0.944316	-0.970522	1.01572	1.07818	-1.58203	1.06757	-1.54938	0.992503	1.03004	-3.5798e-14	-1.0779	0.352638	0.356119	0.357984	-1.04186	-0.480108	2.13416	-0.441188	-0.32561	-0.0319774	-0.176275	0.125309	0.429152	0.429171	-0.7923	0.563459	0.397707	-0.456602	-0.486223	0.0157024	0.0110681	-0.0258556	-4.11151e-15	-0.549672	-0.409799	-0.813673	-0.242423	1.83844
	59	-0.104692	-0.385353	-0.304143	1.00415	-0.328331	-0.0639154	0.0262756	0.038477	0.084077	0.0812846	-0.197027	0.00149365	-0.000923851	0.0617597	0.0374029	-0.132239	0.0242909	-6.74728e-15	-0.0263033	-0.00383241	0.0220254	0.00749168	-0.08152	0.0580687	-0.148053	0.0454812	0.0824862	0.454893	-2.06018	0.718071	-0.0108702	-0.010527	0.019766	-0.0940507	-0.122717	0.114095	0.0902311	0.0292421	-0.0372288	0.0088183	1.66154e-15	-0.0669464	0.050865	-0.1672	0.142356	0.00614881
	60	0.579518	0.283715	-0.0395521	-1.12375	0.21745	1.07442	-1.05791	-0.00091341	0.445506	-0.569292	0.900766	-0.654904	1.07882	-0.279671	-0.248856	-1.64531	0.947841	6.28198e-14	0.781441	-0.748785	0.659896	-0.701901	1.25556	0.0385771	-0.927338	-1.11546	1.08049	-1.58463	0.70955	1.03904	-1.28184	-0.00462682	1.24181	1.35641	-0.00520326	-1.35845	-0.129145	-0.457223	0.956342	-0.50648	-5.73047e-15	0.602224	-0.492802	-0.266251	0.608282	-0.525281
	61	-0.829575	0.26433	0.0487305	0.238275	0.322149	-1.18452	2.15375	-1.03399	0.196329	0.161308	-0.526969	0.0904665	0.520016	0.597526	0.572067	-1.00268	-0.709138	-7.32016e-16	0.0289268	-0.0176508	-0.012751	0.00166019	-0.321897	0.161445	-0.423135	0.174168	0.253925	-0.0319774	-0.176275	0.125309	-0.0108702	-0.010527	0.019766	-0.52921	-0.570903	-0.102527	1.1377	-0.443683	0.908045	-0.471806	1.97778e-15	0.599601	0.740367	-0.819868	-0.250691	-0.459777
	62	0.561082	0.263802	-2.88928	0.272379	0.197512	-0.146707	0.03949	0.110141	-0.256259	-0.319143	1.11612	-0.377962	1.06109	-0.207275	-0.231078	-0.384752	-0.246122	-1.75937e-13	0.0841568	-0.0314692	-0.0475273	-0.0041713	1.36978	-0.450086	-0.833138	0.679404	-0.362568	0.500914	0.322764	-0.627938	0.0371238	-0.00929752	-0.0276593	0.108196	0.244869	-0.147566	-0.172727	0.00216261	0.059365	-0.0605296	1.99535e-14	-0.0807221	-0.0407557	0.373825	-0.091612	-0.0760626
	63	0.467961	0.198198	0.673132	-1.22665	0.193882	0.313558	0.362612	-0.703946	-0.496373	0.577254	0.566748	-0.571313	0.284312	0.264483	-1.02832	0.238734	0.222844	8.95784e-15	0.380219	-1.08734	0.34365	0.34594	0.181082	-1.15362	1.26078	-0.048726	-0.0541519	1.01804	-1.50113	-0.0952847	-0.841817	0.435071	0.42974	0.274298	-0.965453	0.261224	0.239249	0.0157024	0.0110681	-0.0258556	-2.9196e-15	-0.354579	0.873153	-1.27676	0.813796	-0.320976
	64	0.166709	-0.127187	0.496401	-0.13623	-0.131902	-0.0639154	0.0262756	0.038477	0.084077	0.0812846	-0.197027	0.00149365	-0.000923851	0.0617597	0.0374029	-0.132239	0.0242909	-1.33369e-15	0.0289268	-0.0176508	-0.012751	0.00166019	-0.321897	0.161445	-0.423135	0.174168	0.253925	-0.00172022	-0.116267	0.0652005	-0.0108702	-0.010527	0.019766	-0.0940507	-0.122717	0.114095	0.0902311	0.0157024	0.0110681	-0.0258556	1.66154e-15	-0.0669464	0.050865	-0.1672	0.142356	0.00614881
	65	-0.718018	0.349848	-0.663954	0.341176	0.345717	-0.105311	0.0328828	0.0743092	1.99643	-0.133646	-0.749125	-1.25954	-0.000923851	0.0617597	0.0374029	-0.132239	0.0242909	-3.28882e-14	0.0289268	-0.0176508	-0.012751	0.00166019	-0.48176	-0.0868647	0.520992	-0.0738462	0.0036004	0.97329	0.701786	-1.26097	-0.498886	-0.451454	0.879257	0.563459	0.397707	-0.456602	-0.486223	-0.905502	0.448411	0.420719	-2.96024e-15	-0.0600586	0.0966754	-0.437712	0.259341	0.0472545
	66	-0.859426	0.197112	0.672543	0.188321	0.192795	-0.105311	0.0328828	0.0743092	-0.0860911	-0.118929	0.459545	-0.188234	-0.000923851	0.0617597	0.0374029	-0.132239	0.0242909	-6.75427e-15	0.726211	-0.734967	0.694672	-0.696069	-0.503985	1.02145	-0.61276	-0.108326	-0.0312003	-0.320798	0.675664	-0.0809093	-0.401795	0.874769	-0.382326	0.296234	1.42424	-0.734561	-0.766721	-0.905502	0.448411	0.420719	-3.28159e-16	0.406844	-0.61754	0.196611	-0.448231	0.48884
	67	0.166709	-0.127187	0.496401	-0.13623	-0.131902	-0.777466	-0.653005	1.48749	0.67001	-0.409245	0.240882	-0.476958	1.05924	-1.47982	1.08952	-0.386536	-0.248032	-4.80868e-15	-0.726605	-0.717051	0.712519	0.702264	-0.321897	0.161445	-0.423135	0.174168	0.253925	-1.61489	0.649542	1.09915	0.772083	-0.457355	-0.342783	-0.996851	2.77308	-0.588952	-0.619782	1.40983	-1.37155	0.00819366	1.87496e-15	-0.311753	-0.202372	-0.35518	-0.108525	0.901739
	68	0.166709	-0.127187	0.496401	-0.13623	-0.131902	-0.0225195	0.0196684	0.00264473	-0.0281748	0.00126136	0.132916	-0.0874792	0.282464	-1.00806	0.292283	0.236951	0.220933	3.02208e-14	0.0289268	-0.0176508	-0.012751	0.00166019	-0.00100638	-0.293618	1.07115	-0.33122	-0.339277	-0.0319774	-0.176275	0.125309	0.0371238	-0.00929752	-0.0276593	-0.0940507	-0.122717	0.114095	0.0902311	0.0157024	0.0110681	-0.0258556	1.25335e-14	-0.0531708	0.142486	-0.708224	0.376325	0.0883602
	69	-1.58609	-0.552784	1.02437	0.836586	0.84135	-0.0225195	0.0196684	0.00264473	0.0105502	1.01754	-1.07965	-0.114666	0.777974	-0.407814	-0.485675	0.619635	-0.442479	-1.80319e-14	-0.372295	-0.356206	-0.328997	1.0495	-0.00100638	-0.293618	1.07115	-0.33122	-0.339277	-0.579362	1.58761	-0.347236	0.0382267	1.31447	-1.19439	1.16472	-0.36443	0.168811	-1.12172	0.0157024	0.0110681	-0.0258556	5.30733e-15	0.687301	-0.327425	1.57646	-1.23695	-0.37043
	70	0.166709	-0.127187	0.496401	-0.13623	-0.131902	-0.0225195	0.0196684	0.00264473	-0.0814458	-1.18625	-0.734569	1.92969	-0.256482	-0.201071	-0.224888	0.99438	-0.239887	4.6211e-14	-0.325383	-0.378496	1.02877	-0.345576	-1.25636	0.32955	-0.310429	0.342072	0.423393	-0.0319774	-0.176275	0.125309	-0.0588643	-0.0117565	0.0671912	0.429839	-2.18414	-0.59559	1.90676	0.0157024	0.0110681	-0.0258556	7.1893e-15	-0.0600586	0.0966754	-0.437712	0.259341	0.0472545
	71	0.166709	-0.127187	0.496401	-0.13623	-0.131902	-0.0639154	0.0262756	0.038477	-0.368511	-0.399167	1.44606	-0.466935	-0.549418	-0.411714	-0.489567	0.615974	0.825541	-1.33369e-15	0.0289268	-0.0176508	-0.012751	0.00166019	-0.08152	0.0580687	-0.148053	0.0454812	0.0824862	-0.0319774	-0.176275	0.125309	-0.0588643	-0.0117565	0.0671912	-0.361276	0.903812	-0.163864	-0.190266	-0.446116	-0.448566	0.866669	1.66154e-15	-0.0669464	0.050865	-0.1672	0.142356	0.00614881
	72	0.166709	-0.127187	0.496401	-0.13623	-0.131902	1.36911	-0.708358	-0.671672	-1.25247	0.86757	0.785411	-0.282589	-0.521864	-0.474007	-0.497261	0.738206	0.75772	-1.12443e-14	0.0289268	-0.0176508	-0.012751	0.00166019	-0.676405	-0.389199	-0.792316	1.85626	-0.301187	-0.00172022	-0.116267	0.0652005	-0.841817	0.435071	0.42974	0.00707273	0.061076	-0.0167351	-0.0412478	0.0157024	0.0110681	-0.0258556	2.68714e-15	-0.0738342	0.00505468	0.103313	0.0253722	-0.0349569
	73	0.166709	-0.127187	0.496401	-0.13623	-0.131902	1.03303	-1.0513	0.0349188	-0.379476	-0.410047	-0.957308	1.63558	0.0266305	-0.000532418	0.0297087	-0.0100072	-0.0435301	1.60852e-16	-0.322366	1.05204	-0.369152	-0.342619	-0.08152	0.0580687	-0.148053	0.0454812	0.0824862	-0.290541	0.735672	-0.141018	0.868071	-0.454896	-0.437633	0.597773	-0.709421	-0.656926	0.578789	0.0157024	0.0110681	-0.0258556	1.28527e-15	0.154861	0.241626	0.278922	-0.816392	0.198035
	74	0.480562	0.211808	0.680525	0.203029	-1.12981	1.03303	-1.0513	0.0349188	-0.27187	0.737301	-0.0931364	-0.393367	-0.266306	-0.211176	-0.234971	-0.388414	1.0219	-4.04073e-15	-0.731906	0.705012	0.707141	-0.684024	-0.503985	1.02145	-0.61276	-0.108326	-0.0312003	0.440399	0.202747	-0.507721	-0.450892	-0.450225	0.831832	-0.0940507	-0.122717	0.114095	0.0902311	0.0157024	0.0110681	-0.0258556	1.83203e-15	0.354794	0.487129	-1.00785	-0.501572	0.435813
	75	-0.416766	0.675232	-0.487222	-0.749248	0.671501	-0.105311	0.0328828	0.0743092	0.196329	0.161308	-0.526969	0.0904665	-0.256482	-0.201071	-0.224888	0.99438	-0.239887	-3.28882e-14	0.0289268	-0.0176508	-0.012751	0.00166019	-0.321897	0.161445	-0.423135	0.174168	0.253925	-0.00172022	-0.116267	0.0652005	-0.0588643	-0.0117565	0.0671912	0.563459	0.397707	-0.456602	-0.486223	-0.432576	-0.496863	0.901343	1.34211e-15	-0.031296	0.0877431	1.02467	-0.897244	0.042469
	76	-0.718018	0.349848	-0.663954	0.341176	0.345717	-0.105311	0.0328828	0.0743092	0.196329	0.161308	-0.526969	0.0904665	-0.264182	-0.208991	-1.55529	0.986947	1.02409	-3.22289e-14	-1.42389	0.000264582	0.00509576	1.39999	-0.676405	-0.389199	-0.792316	1.85626	-0.301187	-0.0319774	-0.176275	0.125309	0.868071	-0.454896	-0.437633	1.69044	0.259189	-1.011	-1.04514	0.936907	-0.426275	-0.47243	2.41127e-15	-0.311753	-0.202372	-0.35518	-0.108525	0.901739
	77	-0.859426	0.197112	0.672543	0.188321	0.192795	-0.0225195	0.0196684	0.00264473	0.484231	0.446985	-0.311799	-0.682091	-0.27373	-1.48945	-1.56509	0.97773	2.28616	1.42307e-14	0.383237	0.343195	-1.05427	0.348897	-2.80441	0.210696	1.40927	0.172493	0.169128	0.212093	1.1747	-0.834157	0.0371238	-0.00929752	-0.0276593	-0.260153	1.08761	-0.294694	-0.321745	-0.903069	1.80502	-0.917756	8.71563e-15	0.272448	-0.717879	2.1466	-0.476037	-0.758988
	78	0.19656	-0.059969	-0.127411	-0.0862757	-0.00254734	-0.0639154	0.0262756	0.038477	0.084077	0.0812846	-0.197027	0.00149365	-0.000923851	0.0617597	0.0374029	-0.132239	0.0242909	-6.74728e-15	-0.0263033	-0.00383241	0.0220254	0.00749168	-0.08152	0.0580687	-0.148053	0.0454812	0.0824862	-0.0622347	-0.236283	0.185417	-0.0108702	-0.010527	0.019766	-0.740999	-0.634782	1.9504	-0.588847	0.0292421	-0.0372288	0.0088183	1.66154e-15	-0.0669464	0.050865	-0.1672	0.142356	0.00614881
	79	-0.559953	-0.877083	0.84823	0.512035	0.516653	-0.465046	0.739839	-0.295123	-0.399732	1.71372	-0.972447	-0.497745	0.795704	-0.48021	-0.503452	-0.640927	0.751485	-5.74828e-15	0.729228	0.695568	-0.703245	-0.693112	-0.858493	0.470804	-0.981941	1.57376	-0.586312	-0.290541	0.735672	-0.141018	-0.841817	0.435071	0.42974	-0.684751	0.64778	0.754287	-0.529805	0.0157024	0.0110681	-0.0258556	-6.33961e-16	0.844696	-0.16461	-0.631666	0.000485909	-0.210078
	80	0.19656	-0.059969	-0.127411	-0.0862757	-0.00254734	-0.146707	0.03949	0.110141	-0.198343	-0.198953	0.789487	-0.277207	2.60906	-1.15653	-1.28732	-0.263799	0.0821229	-3.71839e-14	0.374918	0.334723	0.338272	-1.04035	-0.00100638	-0.293618	1.07115	-0.33122	-0.339277	-1.61489	0.649542	1.09915	0.0371238	-0.00929752	-0.0276593	0.274298	-0.965453	0.261224	0.239249	-0.432576	-0.496863	0.901343	-9.86765e-15	0.168637	0.333247	-0.262103	-0.582424	0.280247
	81	0.22641	0.00724851	-0.751223	-0.0363216	0.126807	-0.105311	0.0328828	0.0743092	0.084077	0.0812846	-0.197027	0.00149365	0.25491	-0.945765	0.299977	0.114719	0.288754	6.02247e-14	-0.427525	-0.342388	-0.294221	1.05533	-0.488964	1.04478	0.513491	-0.0850211	-1.09256	0.440399	0.202747	-0.507721	-0.0108702	-0.010527	0.019766	-0.0940507	-0.122717	0.114095	0.0902311	0.0157024	0.0110681	-0.0258556	1.2796e-15	-0.014897	-1.0538	1.03726	0.195698	0.0591762
	82	-0.288552	-0.618917	1.64877	-0.628342	0.713082	0.378611	-0.693895	0.336245	0.084077	0.0812846	-0.197027	0.00149365	0.0541848	-0.0628245	0.0220145	0.112225	-0.111351	-5.14085e-14	-0.0263033	-0.00383241	0.0220254	0.00749168	-0.0382525	0.791362	-1.18885	-0.389004	0.687282	0.226586	-1.08822	0.391636	0.0371238	-0.00929752	-0.0276593	0.108196	0.244869	-0.147566	-0.172727	-1.84025	0.934051	0.83262	-1.00949e-14	-0.547336	-0.484754	-0.260277	0.616255	0.627641
	83	0.923222	0.689928	-0.47924	-0.73454	-0.651102	0.00113806	-1.03023	1.07867	-0.0336573	-0.00417882	-1.06877	0.963779	1.09077	-0.267382	-1.55909	1.11284	-0.311747	-1.6771e-15	0.734529	-0.726495	-0.697867	0.693176	0.163691	-1.18063	0.132062	1.04033	-0.0813831	0.226586	-1.08822	0.391636	1.35609	-0.0139682	-1.29712	0.330547	0.317108	-0.934886	0.298291	-0.432576	-0.496863	0.901343	-1.62836e-16	0.644763	-0.410113	0.655104	-0.314334	-0.447856
	84	-0.418546	-0.724348	-0.488267	0.664889	0.669576	-0.42365	0.733232	-0.330956	0.557758	-0.489268	0.570824	-0.565931	0.795704	-0.48021	-0.503452	-0.640927	0.751485	-1.57191e-14	1.43483	-0.0132761	-1.38836	-0.00159584	0.848113	1.02529	-0.265794	-1.24596	-0.0945518	-0.564869	-0.675314	0.878556	0.477146	0.4304	-0.839725	-1.01879	0.383388	0.406833	0.386188	1.41226	-0.0149381	-1.33028	1.72388e-15	-0.0669464	0.050865	-0.1672	0.142356	0.00614881
	85	-1.47453	-0.467267	0.311687	0.939486	0.864918	0.0188764	0.0130612	-0.0331875	-0.140426	-0.0787619	0.462858	-0.176452	0.0541848	-0.0628245	0.0220145	0.112225	-0.111351	1.84097e-13	0.0841568	-0.0314692	-0.0475273	-0.0041713	0.399234	-0.148685	0.40211	-0.211892	-0.260391	-0.00172022	-0.116267	0.0652005	0.0371238	-0.00929752	-0.0276593	0.00707273	0.061076	-0.0167351	-0.0412478	0.475088	-0.885909	0.420094	-1.4277e-14	0.393068	-0.709161	0.737636	-0.6822	0.406629
	86	0.748997	-0.895911	-2.0009	0.493192	0.497802	-0.0225195	0.0196684	0.00264473	-0.213953	0.857492	-0.419766	-0.292612	0.0541848	-0.0628245	0.0220145	0.112225	-0.111351	9.40883e-14	0.0841568	-0.0314692	-0.0475273	-0.0041713	0.183451	-1.14994	1.26325	-1.16109	1.03444	-0.0319774	-0.176275	0.125309	-0.0108702	-0.010527	0.019766	-0.751561	-0.643142	0.684793	0.666685	0.477521	0.470702	-0.91838	-4.65866e-15	0.83092	-0.25623	-0.0906421	-0.233483	-0.292289
	87	0.19656	-0.059969	-0.127411	-0.0862757	-0.00254734	-0.0639154	0.0262756	0.038477	0.084077	0.0812846	-0.197027	0.00149365	-0.000923851	0.0617597	0.0374029	-0.132239	0.0242909	-6.74728e-15	-0.0263033	-0.00383241	0.0220254	0.00749168	-0.258774	-0.217254	-0.332644	0.886526	-0.19507	-0.0622347	-0.236283	0.185417	-0.0108702	-0.010527	0.019766	-0.0940507	-0.122717	0.114095	0.0902311	0.0292421	-0.0372288	0.0088183	1.48357e-15	-0.524337	-0.422277	-0.518418	1.82589	-0.459836
	88	0.483431	-1.14778	0.0408834	-1.19224	1.645	0.313558	0.362612	-0.703946	-0.213953	0.857492	-0.419766	-0.292612	-1.57433	1.07549	-0.21898	0.999936	-0.233937	-1.38609e-14	-0.377596	1.06586	-0.334375	-0.336788	-0.0111938	-1.45228	-0.0500614	0.769014	0.729652	-0.564869	-0.675314	0.878556	-0.401795	0.874769	-0.382326	0.597773	-0.709421	-0.656926	0.578789	-0.905502	0.448411	0.420719	-1.37736e-15	0.118923	1.36296	-0.913167	0.222913	-0.983575
	89	0.19656	-0.059969	-0.127411	-0.0862757	-0.00254734	-0.0639154	0.0262756	0.038477	0.084077	0.0812846	-0.197027	0.00149365	-0.000923851	0.0617597	0.0374029	-0.132239	0.0242909	-6.74728e-15	-0.0263033	-0.00383241	0.0220254	0.00749168	-0.08152	0.0580687	-0.148053	0.0454812	0.0824862	-0.0622347	-0.236283	0.185417	-0.0108702	-0.010527	0.019766	-0.0940507	-0.122717	0.114095	0.0902311	0.0292421	-0.0372288	0.0088183	1.47081e-15	-0.557136	1.86082	-0.543603	-0.359997	-0.49325
	90	0.19656	-0.059969	-0.127411	-0.0862757	-0.00254734	-0.0639154	0.0262756	0.038477	0.084077	0.0812846	-0.197027	0.00149365	-0.000923851	0.0617597	0.0374029	-0.132239	0.0242909	-6.74728e-15	-0.0263033	-0.00383241	0.0220254	0.00749168	-0.08152	0.0580687	-0.148053	0.0454812	0.0824862	-0.823432	0.236633	0.612229	-0.0108702	-0.010527	0.019766	-0.0940507	-0.122717	0.114095	0.0902311	0.0292421	-0.0372288	0.0088183	1.66154e-15	-0.0669464	0.050865	-0.1672	0.142356	0.00614881
	91	0.765158	1.91686	-1.99142	-0.9054	-0.822038	-0.42365	0.733232	-0.330956	-1.0667	0.0113396	1.33809	-0.0774562	-0.52214	0.796349	-0.497545	-0.635371	0.757434	-1.60503e-14	-1.48744	0.00561127	1.43241	0.0165792	0.933461	-0.461723	0.958449	-0.499124	-0.508746	-0.808939	-2.02629	1.83802	-1.28184	-0.00462682	1.24181	0.664583	0.5815	-0.587432	-0.617702	0.00459509	1.41598	-1.399	3.74829e-16	0.347618	1.59953	-0.737558	-0.618852	-0.750582
	92	0.166709	-0.127187	0.496401	-0.13623	-0.131902	-0.0639154	0.0262756	0.038477	0.840178	-0.209031	-0.41569	-0.28723	0.284312	0.264483	-1.02832	0.238734	0.222844	-1.33369e-15	0.0289268	-0.0176508	-0.012751	0.00166019	-0.440862	0.642749	-0.522269	0.604032	-0.480195	0.72922	-0.649192	-0.301503	0.0371238	-0.00929752	-0.0276593	-0.684751	0.64778	0.754287	-0.529805	0.0292421	-0.0372288	0.0088183	1.46789e-15	0.592713	0.694556	-0.549356	-0.367675	-0.500883
	93	0.19656	-0.059969	-0.127411	-0.0862757	-0.00254734	-0.0639154	0.0262756	0.038477	0.084077	0.0812846	-0.197027	0.00149365	-0.000923851	0.0617597	0.0374029	-0.132239	0.0242909	-6.74728e-15	-0.0263033	-0.00383241	0.0220254	0.00749168	-0.43129	-0.485216	-0.512301	-0.497156	1.70456	0.470656	0.262755	-0.56783	-0.0108702	-0.010527	0.019766	-0.0940507	-0.122717	0.114095	0.0902311	0.950446	-0.474572	-0.437756	1.66154e-15	-0.0669464	0.050865	-0.1672	0.142356	0.00614881
	94	-1.49119	0.912399	-2.53699	0.921481	0.846905	-1.53833	0.767516	0.784458	-0.821099	-0.879618	3.08914	-0.935364	-0.000923851	0.0617597	0.0374029	-0.132239	0.0242909	-2.29776e-14	0.0289268	-0.0176508	-0.012751	0.00166019	-0.26726	-0.896523	2.96558	-0.857106	-0.745403	-0.823432	0.236633	0.612229	-0.889811	0.433842	0.477165	1.32209	1.10192	-1.15813	-1.19416	0.0157024	0.0110681	-0.0258556	1.11401e-15	1.25955	0.225844	-1.2018	-0.760427	0.178481
	95	0.19656	-0.059969	-0.127411	-0.0862757	-0.00254734	-0.0639154	0.0262756	0.038477	0.084077	0.0812846	-0.197027	0.00149365	-0.000923851	0.0617597	0.0374029	-0.132239	0.0242909	-6.74728e-15	-0.0263033	-0.00383241	0.0220254	0.00749168	-0.08152	0.0580687	-0.148053	0.0454812	0.0824862	-0.0622347	-0.236283	0.185417	-0.0108702	-0.010527	0.019766	-0.0940507	-0.122717	0.114095	0.0902311	0.0292421	-0.0372288	0.0088183	1.56617e-15	-0.312041	0.955841	-0.355401	-0.10882	-0.243551
	96	0.19656	-0.059969	-0.127411	-0.0862757	-0.00254734	-0.0639154	0.0262756	0.038477	0.084077	0.0812846	-0.197027	0.00149365	0.264458	0.334695	0.309777	0.123936	-0.973316	-6.74728e-15	-0.0263033	-0.00383241	0.0220254	0.00749168	0.510996	0.501657	0.493742	-0.652931	-0.622432	0.226586	-1.08822	0.391636	-0.0108702	-0.010527	0.019766	-0.0940507	-0.122717	0.114095	0.0902311	0.0292421	-0.0372288	0.0088183	1.75052e-15	0.161749	0.287436	0.00840952	-0.699408	0.239141
	97	-0.404165	0.688842	-0.47983	0.680434	-0.652189	-0.759728	0.390289	0.375635	-0.198343	-0.198953	0.789487	-0.277207	-0.256758	1.06928	-0.225171	-0.379197	-0.240172	-1.34502e-14	-0.380613	-0.364678	1.06354	-0.339745	-0.841102	0.497816	0.146776	0.484704	-0.559081	0.97329	0.701786	-1.26097	0.380055	-0.895823	0.421858	0.296234	1.42424	-0.734561	-0.766721	-0.432576	-0.496863	0.901343	1.01019e-15	-0.312041	0.955841	-0.355401	-0.10882	-0.243551
	98	0.19656	-0.059969	-0.127411	-0.0862757	-0.00254734	0.29582	-0.680681	0.407909	-0.208471	0.862932	0.781918	-1.34387	1.05924	-1.47982	1.08952	-0.386536	-0.248032	2.39014e-15	-0.0263033	-0.00383241	0.0220254	0.00749168	0.695453	-0.354667	0.685834	-1.4828	0.751284	0.500914	0.322764	-0.627938	1.259	-1.34019	-0.0355411	-0.0834888	-0.114357	1.3797	-1.1653	0.0292421	-0.0372288	0.0088183	1.5992e-15	-0.0669464	0.050865	-0.1672	0.142356	0.00614881
	99	0.19656	-0.059969	-0.127411	-0.0862757	-0.00254734	-0.73607	-0.659612	1.45166	0.084077	0.0812846	-0.197027	0.00149365	-0.000923851	0.0617597	0.0374029	-0.132239	0.0242909	-2.53217e-15	-0.734923	-0.725523	2.10506	-0.686982	-0.08152	0.0580687	-0.148053	0.0454812	0.0824862	-0.0622347	-0.236283	0.185417	-0.0108702	-0.010527	0.019766	-0.0940507	-0.122717	0.114095	0.0902311	0.0292421	-0.0372288	0.0088183	1.77802e-15	-0.0669464	0.050865	-0.1672	0.142356	0.00614881
	100	-0.134543	-0.452571	0.319669	0.954194	-0.457685	1.36911	-0.708358	-0.671672	-0.842192	0.171386	0.678208	0.10049	0.282188	0.262299	0.291999	-1.13663	0.220648	-1.44093e-14	-0.317065	-0.370024	-0.363774	1.04367	-0.801487	-0.583485	2.40925	-0.569875	-0.497049	-0.0319774	-0.176275	0.125309	-1.28184	-0.00462682	1.24181	0.162613	-1.15761	-0.873549	1.62626	-0.446116	-0.448566	0.866669	1.33571e-15	-0.93605	0.349028	1.21862	-0.638389	0.299801
	101	0.166709	-0.127187	0.496401	-0.13623	-0.131902	1.32771	-0.70175	-0.63584	-0.0281748	0.00126136	0.132916	-0.0874792	-1.03538	0.268502	0.29819	0.242506	0.226883	-4.27988e-14	0.0289268	-0.0176508	-0.012751	0.00166019	0.452707	-0.254969	0.408286	-0.241751	-0.165868	0.470656	0.262755	-0.56783	0.0371238	-0.00929752	-0.0276593	-0.729626	1.74655	-0.310993	-0.339285	0.0157024	0.0110681	-0.0258556	-4.55412e-15	-0.0600586	0.0966754	-0.437712	0.259341	0.0472545
	102	-0.545573	0.536107	0.856667	0.52758	-0.805112	1.36911	-0.708358	-0.671672	-0.0281748	0.00126136	0.132916	-0.0874792	0.0266305	-0.000532418	0.0297087	-0.0100072	-0.0435301	-2.09487e-14	0.438467	0.329376	-1.08904	0.343065	-0.0616643	-1.05392	0.983231	1.19232	-0.971304	0.500914	0.322764	-0.627938	-0.0108702	-0.010527	0.019766	-0.428087	-0.387109	-0.233358	1.00622	-0.446116	-0.448566	0.866669	1.6039e-15	-0.0669464	0.050865	-0.1672	0.142356	0.00614881
	103	0.19656	-0.059969	-0.127411	-0.0862757	-0.00254734	-0.0639154	0.0262756	0.038477	-0.256259	-0.319143	1.11612	-0.377962	0.805529	-0.470106	-0.493369	0.741867	-0.5103	-1.33369e-15	0.0289268	-0.0176508	-0.012751	0.00166019	-0.08152	0.0580687	-0.148053	0.0454812	0.0824862	-0.320798	0.675664	-0.0809093	-0.0108702	-0.010527	0.019766	-0.0940507	-0.122717	0.114095	0.0902311	0.0292421	-0.0372288	0.0088183	1.66154e-15	-0.0669464	0.050865	-0.1672	0.142356	0.00614881
	104	-0.545573	0.536107	0.856667	0.52758	-0.805112	0.631897	-0.337737	-0.298681	-0.0915737	-0.12437	-0.742139	0.863024	-0.000923851	0.0617597	0.0374029	-0.132239	0.0242909	-1.35898e-14	-1.0779	0.352638	0.356119	0.357984	-0.321897	0.161445	-0.423135	0.174168	0.253925	-0.0319774	-0.176275	0.125309	-0.0108702	-0.010527	0.019766	0.931809	-0.445029	-0.309473	-0.337205	0.477521	0.470702	-0.91838	1.54096e-15	-0.0669464	0.050865	-0.1672	0.142356	0.00614881
	105	-0.843956	-1.14886	0.0402939	0.222731	1.64391	1.32771	-0.70175	-0.63584	0.0261606	-0.0389061	0.129602	-0.0992615	1.33417	0.0735797	1.37169	-0.121145	-2.50771	-4.25314e-14	0.0342276	-1.43971	-0.00737303	1.38795	-0.511188	2.15309	-0.620261	-0.119501	-1.12736	1.49042	-1.12211	-0.728315	0.820077	-0.456125	-0.390208	0.931809	-0.445029	-0.309473	-0.337205	0.0157024	0.0110681	-0.0258556	2.71658e-15	0.837808	-0.21042	-0.361154	-0.116498	-0.251183
	106	0.480562	0.211808	0.680525	0.203029	-1.12981	1.36911	-0.708358	-0.671672	0.0261606	-0.0389061	0.129602	-0.0992615	0.805252	0.80025	-0.493652	-0.63171	-0.510586	1.6164e-15	1.43483	-0.0132761	-1.38836	-0.00159584	1.36978	-0.450086	-0.833138	0.679404	-0.362568	-0.0319774	-0.176275	0.125309	0.381158	0.427942	-0.744875	-0.138926	0.976051	-0.951184	0.280752	0.0157024	0.0110681	-0.0258556	5.75945e-17	-0.719718	-0.547016	-0.0555556	0.769372	0.554286
	107	0.860554	-0.810394	-2.71359	0.596092	0.52137	0.378611	-0.693895	0.336245	0.157604	-0.854969	0.685597	0.117654	0.310019	-1.07035	0.284589	0.359182	0.153112	1.27868e-13	0.438467	0.329376	-1.08904	0.343065	0.756207	-0.737045	0.773858	0.34192	-0.786301	0.256843	-1.02821	0.331527	-0.793823	0.436301	0.382315	-0.917663	0.567181	0.276003	0.254709	0.463981	0.518999	-0.953054	-1.33767e-14	0.164373	-0.945732	0.562026	0.159565	0.173637
	108	0.308117	0.0255487	-0.840096	0.0166244	0.0210209	0.714689	-0.350952	-0.370346	-0.0281748	0.00126136	0.132916	-0.0874792	0.575401	-0.797414	0.556962	0.615357	-0.844495	8.23892e-14	-0.668357	0.699665	-0.720174	0.69939	-0.198116	0.543052	-0.24472	-0.637018	0.436957	-0.290541	0.735672	-0.141018	0.0371238	-0.00929752	-0.0276593	-0.917663	0.567181	0.276003	0.254709	0.0157024	0.0110681	-0.0258556	-7.75455e-15	-0.511686	-0.447876	0.93159	-0.423345	0.663961
	109	-0.374314	0.75606	-1.10364	0.730388	-0.522835	0.631897	-0.337737	-0.298681	-0.389604	0.651838	-0.964877	0.568919	0.777974	-0.407814	-0.485675	0.619635	-0.442479	4.39195e-14	-0.0815333	0.009986	0.0568017	0.0133232	0.430482	0.853344	-0.725466	-0.27623	-0.200669	-0.0622347	-0.236283	0.185417	-0.0108702	-0.010527	0.019766	0.507211	-0.884854	0.739508	-0.545265	0.0292421	-0.0372288	0.0088183	9.98649e-16	0.161749	0.287436	0.00840952	-0.699408	0.239141
	110	-0.258701	-0.551699	1.02496	-0.578388	0.842436	-0.358597	-0.323275	0.709236	-0.501856	0.571814	-0.634935	0.479946	1.06109	-0.207275	-0.231078	-0.384752	-0.246122	3.95189e-14	-1.42919	1.42233	-0.000282179	0.0137049	-0.08152	0.0580687	-0.148053	0.0454812	0.0824862	0.72922	-0.649192	-0.301503	-0.450892	-0.450225	0.831832	-0.751561	-0.643142	0.684793	0.666685	0.488628	-0.934206	0.454768	-7.36471e-16	0.644763	-0.410113	0.655104	-0.314334	-0.447856
	111	-0.102913	1.01423	-0.303099	-0.409989	-0.326406	-0.399993	-0.316668	0.745068	-0.496373	0.577254	0.566748	-0.571313	0.549695	0.537419	-0.755943	0.494909	-0.774763	2.82128e-15	0.374918	0.334723	0.338272	-1.04035	0.336111	0.230014	0.311619	-0.92425	0.188603	0.226586	-1.08822	0.391636	0.477146	0.4304	-0.839725	0.664583	0.5815	-0.587432	-0.617702	0.488628	-0.934206	0.454768	8.90831e-16	0.609112	-0.446991	-0.536763	0.725266	-0.484176
	112	0.19656	-0.059969	-0.127411	-0.0862757	-0.00254734	-0.0639154	0.0262756	0.038477	-0.373993	-0.404607	0.244375	0.584323	-1.06293	0.330794	0.305884	0.120275	0.294704	-6.74728e-15	-0.0263033	-0.00383241	0.0220254	0.00749168	-0.08152	0.0580687	-0.148053	0.0454812	0.0824862	0.470656	0.262755	-0.56783	-0.0588643	-0.0117565	0.0671912	-0.0940507	-0.122717	0.114095	0.0902311	0.0292421	-0.0372288	0.0088183	1.66154e-15	-0.0669464	0.050865	-0.1672	0.142356	0.00614881
	113	0.561082	0.263802	-2.88928	0.272379	0.197512	0.0188764	0.0130612	-0.0331875	0.084077	0.0812846	-0.197027	0.00149365	0.0541848	-0.0628245	0.0220145	0.112225	-0.111351	1.84097e-13	0.0841568	-0.0314692	-0.0475273	-0.0041713	0.399234	-0.148685	0.40211	-0.211892	-0.260391	0.256843	-1.02821	0.331527	0.0851179	-0.00806804	-0.0750846	0.108196	0.244869	-0.147566	-0.172727	0.00216261	0.059365	-0.0605296	-1.84424e-14	-0.0807221	-0.0407557	0.373825	-0.091612	-0.0760626
	114	0.055152	-0.212704	1.20909	-0.23913	-0.15547	-0.105311	0.0328828	0.0743092	0.084077	0.0812846	-0.197027	0.00149365	-0.000923851	0.0617597	0.0374029	-0.132239	0.0242909	5.99129e-14	-0.435843	-0.350859	1.09832	-0.333913	-0.241383	-0.190241	0.796073	-0.202533	-0.167838	-0.0622347	-0.236283	0.185417	-0.0108702	-0.010527	0.019766	0.830685	-0.628822	-0.178642	-0.205726	0.0157024	0.0110681	-0.0258556	-1.48839e-15	-0.446149	-0.302711	1.5948	-0.136331	-0.34609
	115	-1.74415	0.674146	-0.487812	0.665727	0.670414	-0.105311	0.0328828	0.0743092	-0.0281748	0.00126136	0.132916	-0.0874792	0.22948	-0.881288	-1.01264	1.36785	0.358771	-3.28882e-14	0.0289268	-0.0176508	-0.012751	0.00166019	3.01573	-0.655907	-0.204915	-0.616777	-0.502835	1.47592	1.14082	-1.95411	-1.71966	2.2032	-0.279594	0.00707273	0.061076	-0.0167351	-0.0412478	-0.446116	-0.448566	0.866669	-1.48839e-15	-0.446149	-0.302711	1.5948	-0.136331	-0.34609
	116	0.19656	-0.059969	-0.127411	-0.0862757	-0.00254734	0.631897	-0.337737	-0.298681	-0.0860911	-0.118929	0.459545	-0.188234	-0.256482	-0.201071	-0.224888	0.99438	-0.239887	-5.5235e-15	-0.731906	0.705012	0.707141	-0.684024	-1.01599	0.226173	-0.0353472	0.213386	0.251955	0.97329	0.701786	-1.26097	-0.0108702	-0.010527	0.019766	-0.0940507	-0.122717	0.114095	0.0902311	0.0292421	-0.0372288	0.0088183	9.98649e-16	0.161749	0.287436	0.00840952	-0.699408	0.239141
	117	1.33425	-0.29875	-1.01624	-0.307927	-0.303676	0.673293	-0.344345	-0.334514	0.269855	-0.774946	0.355654	0.206627	-0.777698	0.533518	-0.759835	0.491248	0.493257	3.11376e-15	0.383237	0.343195	-1.05427	0.348897	0.495974	0.478324	-0.632508	-0.676236	0.438928	-0.290541	0.735672	-0.141018	0.477146	0.4304	-0.839725	-1.28601	1.40992	0.128874	0.105691	0.488628	-0.934206	0.454768	9.52705e-16	-0.488687	-0.385399	0.673449	0.786285	-0.423515
	118	0.450712	0.144591	1.30434	0.153075	-1.25916	-0.146707	0.03949	0.110141	-0.310595	-0.278976	1.11943	-0.36618	3.13	-0.62076	-0.752652	-1.13424	-0.651306	-6.44427e-14	0.0289268	-0.0176508	-0.012751	0.00166019	-0.401247	-0.438552	1.7402	-0.450547	-0.418163	1.2016	-0.270169	-0.934533	1.2601	-0.0164272	-1.20227	-0.260153	1.08761	-0.294694	-0.321745	0.977526	-0.571166	-0.368409	-1.27236e-14	-0.632306	-0.456594	2.34055	-0.217182	-0.501656
	119	-0.545573	0.536107	0.856667	0.52758	-0.805112	1.70518	-0.365414	-1.37826	-0.0281748	0.00126136	0.132916	-0.0874792	0.292013	0.272403	0.302083	0.246167	-1.04114	-2.12581e-14	0.0289268	-0.0176508	-0.012751	0.00166019	0.690715	-0.362026	0.6809	0.741926	-1.4259	0.500914	0.322764	-0.627938	0.820077	-0.456125	-0.390208	0.998619	0.845892	-0.239979	-1.5337	-0.432576	-0.496863	0.901343	-1.79492e-17	-0.533561	-0.393133	-0.801302	0.850224	0.709853
	120	-0.104692	-0.385353	-0.304143	1.00415	-0.328331	0.272162	0.369219	-0.668114	-0.261742	-0.324584	-0.0855672	0.673296	0.0266305	-0.000532418	0.0297087	-0.0100072	-0.0435301	-1.13475e-14	0.0289268	-0.0176508	-0.012751	0.00166019	-0.321897	0.161445	-0.423135	0.174168	0.253925	-0.0319774	-0.176275	0.125309	-0.0108702	-0.010527	0.019766	-0.0940507	-0.122717	0.114095	0.0902311	0.0157024	0.0110681	-0.0258556	1.6033e-15	-0.0669464	0.050865	-0.1672	0.142356	0.00614881
	121	0.18109	1.286	0.504837	-0.120685	-1.45367	-0.146707	0.03949	0.110141	1.3185	-1.84691	-0.841953	1.26327	-0.000923851	0.0617597	0.0374029	-0.132239	0.0242909	-8.12158e-15	-0.726605	-0.717051	0.712519	0.702264	-1.04186	-0.480108	2.13416	-0.441188	-0.32561	-1.37082	2.00052	0.139684	-0.937805	0.432612	0.52459	-0.260153	1.08761	-0.294694	-0.321745	0.0157024	0.0110681	-0.0258556	-1.73645e-14	-0.0531708	0.142486	-0.708224	0.376325	0.0883602
	122	-0.102913	1.01423	-0.303099	-0.409989	-0.326406	-0.0639154	0.0262756	0.038477	0.196329	0.161308	-0.526969	0.0904665	0.256758	0.326775	-1.02062	0.116503	0.290665	-1.33369e-15	0.0289268	-0.0176508	-0.012751	0.00166019	-0.499151	-0.113877	-0.607726	1.01521	-0.0236308	-0.0319774	-0.176275	0.125309	-0.0588643	-0.0117565	0.0671912	-0.0940507	-0.122717	0.114095	0.0902311	0.0157024	0.0110681	-0.0258556	1.77066e-15	0.213511	0.34098	1.21265	-0.646362	-0.853121
	123	0.182179	-1.47316	-0.135848	-0.101821	1.31922	-0.801124	0.396896	0.411468	0.0206781	-0.0443463	-1.07208	0.951997	-0.000923851	0.0617597	0.0374029	-0.132239	0.0242909	6.11072e-15	0.324989	-1.07352	0.378426	0.351771	1.36495	0.685239	-0.838172	-0.444134	-0.370137	-0.0319774	-0.176275	0.125309	-0.0108702	-0.010527	0.019766	-1.11991	0.199594	0.537664	0.517667	-0.432576	-0.496863	0.901343	1.53597e-15	-1.16475	0.112457	1.04301	0.203376	0.066809
	124	-1.58609	-0.552784	1.02437	0.836586	0.84135	0.631897	-0.337737	-0.298681	-0.0915737	-0.12437	-0.742139	0.863024	-0.521864	-0.474007	-0.497261	0.738206	0.75772	-2.20662e-14	0.0289268	-0.0176508	-0.012751	0.00166019	-0.08152	0.0580687	-0.148053	0.0454812	0.0824862	-0.579362	1.58761	-0.347236	-0.0108702	-0.010527	0.019766	-0.0940507	-0.122717	0.114095	0.0902311	0.0157024	0.0110681	-0.0258556	1.54096e-15	-0.0669464	0.050865	-0.1672	0.142356	0.00614881
	125	0.19656	-0.059969	-0.127411	-0.0862757	-0.00254734	0.608239	0.712163	-1.3747	-1.72067	1.44356	1.21924	-0.766423	-1.08251	-0.86935	1.64426	1.37905	-0.90117	-1.34956e-14	0.380219	-1.08734	0.34365	0.34594	1.63239	-1.66178	0.575695	0.585196	-0.499206	-0.320798	0.675664	-0.0809093	-0.0108702	-0.010527	0.019766	-0.361276	0.903812	-0.163864	-0.190266	0.0157024	0.0110681	-0.0258556	-1.30616e-15	0.0276412	-0.971116	1.95862	-0.726918	0.136602
	126	0.166709	-0.127187	0.496401	-0.13623	-0.131902	-0.146707	0.03949	0.110141	-0.261742	-0.324584	-0.0855672	0.673296	0.282188	0.262299	0.291999	-1.13663	0.220648	-6.44427e-14	0.0289268	-0.0176508	-0.012751	0.00166019	-2.64455	0.459006	0.465147	0.420507	0.419453	1.99305	-0.683078	-1.42145	0.0851179	-0.00806804	-0.0750846	-0.751561	-0.643142	0.684793	0.666685	0.0157024	0.0110681	-0.0258556	-1.73645e-14	-0.0531708	0.142486	-0.708224	0.376325	0.0883602
	127	1.52217	-1.45846	-0.127866	-0.0871133	-0.0033853	0.673293	-0.344345	-0.334514	0.084077	0.0812846	-0.197027	0.00149365	-0.000923851	0.0617597	0.0374029	-0.132239	0.0242909	-9.65246e-15	-0.377596	1.06586	-0.334375	-0.336788	-0.440862	0.642749	-0.522269	0.604032	-0.480195	-0.0622347	-0.236283	0.185417	-0.0108702	-0.010527	0.019766	-0.0940507	-0.122717	0.114095	0.0902311	1.41226	-0.0149381	-1.33028	1.72448e-15	-0.0669464	0.050865	-0.1672	0.142356	0.00614881
	128	-0.446617	0.608014	0.13659	-0.799202	0.542146	0.313558	0.362612	-0.703946	0.557758	-0.489268	0.570824	-0.565931	0.284312	0.264483	-1.02832	0.238734	0.222844	4.31955e-14	0.781441	-0.748785	0.659896	-0.701901	1.78742	-0.278141	-0.373466	-0.290327	-0.256451	-0.00172022	-0.116267	0.0652005	0.428049	-0.894594	0.374433	-0.0597376	-1.22985	-0.086229	1.15524	0.488628	-0.934206	0.454768	1.78682e-15	-0.0669464	0.050865	-0.1672	0.142356	0.00614881
	129	-0.24432	0.861491	1.0334	-0.562843	-0.479328	-0.0639154	0.0262756	0.038477	-0.111829	1.9994	-0.757277	-1.2703	-1.55632	-0.267264	-0.236474	1.11295	0.960312	4.07991e-15	0.0841568	-0.0314692	-0.0475273	-0.0041713	0.852948	-0.110036	-0.26076	-0.122423	-0.0869822	-0.823432	0.236633	0.612229	0.868071	-0.454896	-0.437633	0.597773	-0.709421	-0.656926	0.578789	0.0292421	-0.0372288	0.0088183	1.56617e-15	-0.312041	0.955841	-0.355401	-0.10882	-0.243551
	130	0.893372	0.62271	0.144572	-0.784494	-0.780457	-0.0639154	0.0262756	0.038477	0.499841	-0.609459	0.897453	-0.666686	0.0266305	-0.000532418	0.0297087	-0.0100072	-0.0435301	2.75636e-15	0.430148	0.320904	0.303495	-1.04618	0.695549	-1.49735	0.685934	1.86546	-1.41833	-1.082	1.14858	0.345903	-0.0108702	-0.010527	0.019766	-1.27545	1.41828	1.39448	-1.14984	0.0157024	0.0110681	-0.0258556	2.18035e-15	1.26644	0.271655	-1.47232	-0.643443	0.219587
	131	-0.542704	-0.823476	0.217025	-0.867693	1.9697	-0.42365	0.733232	-0.330956	-0.0860911	-0.118929	0.459545	-0.188234	-0.51444	0.804268	0.832854	-0.627938	-0.506546	-3.11971e-15	0.729228	0.695568	-0.703245	-0.693112	-0.256405	-0.213574	-0.330177	-0.225838	0.893522	0.470656	0.262755	-0.56783	-0.0588643	-0.0117565	0.0671912	-0.361276	0.903812	-0.163864	-0.190266	0.488628	-0.934206	0.454768	1.27873e-15	-0.312041	0.955841	-0.355401	-0.10882	-0.243551
	132	-1.13083	-0.0610545	-0.128001	1.3287	-0.0036341	-0.146707	0.03949	0.110141	0.254245	0.281499	-0.853598	0.191222	-0.549418	-0.411714	-0.489567	0.615974	0.825541	4.70514e-14	-0.0263033	-0.00383241	0.0220254	0.00749168	-0.401247	-0.438552	1.7402	-0.450547	-0.418163	-0.290541	0.735672	-0.141018	-0.0108702	-0.010527	0.019766	-0.729626	1.74655	-0.310993	-0.339285	0.0292421	-0.0372288	0.0088183	-8.03501e-15	-0.0600586	0.0966754	-0.437712	0.259341	0.0472545
	133	0.579518	0.283715	-0.0395521	-1.12375	0.21745	0.313558	0.362612	-0.703946	0.654399	0.647199	-0.968371	-0.492363	0.0541848	-0.0628245	0.0220145	0.112225	-0.111351	2.0207e-14	0.0289268	-0.0176508	-0.012751	0.00166019	1.09332	-0.213413	0.0143217	-0.25111	-0.258421	-0.534611	-0.615306	0.818448	-0.0108702	-0.010527	0.019766	0.108196	0.244869	-0.147566	-0.172727	0.0157024	0.0110681	-0.0258556	-5.7972e-15	-0.0807221	-0.0407557	0.373825	-0.091612	-0.0760626
	134	1.23708	1.02892	-0.295117	-0.395282	-1.64901	-0.105311	0.0328828	0.0743092	-0.368511	-0.399167	1.44606	-0.466935	0.00862438	1.34222	0.0472027	-0.123022	-1.23778	-3.28882e-14	0.0289268	-0.0176508	-0.012751	0.00166019	-0.499151	-0.113877	-0.607726	1.01521	-0.0236308	0.97329	0.701786	-1.26097	-0.0588643	-0.0117565	0.0671912	0.563459	0.397707	-0.456602	-0.486223	0.0292421	-0.0372288	0.0088183	-1.06408e-15	0.599889	-0.417847	-0.819647	-0.250396	0.685513
	135	0.19656	-0.059969	-0.127411	-0.0862757	-0.00254734	-0.105311	0.0328828	0.0743092	-0.261742	-0.324584	-0.0855672	0.673296	-0.521864	-0.474007	-0.497261	0.738206	0.75772	-3.28882e-14	0.0289268	-0.0176508	-0.012751	0.00166019	-1.61334	0.91791	-0.682177	-0.21174	0.949304	-0.579362	1.58761	-0.347236	-0.0108702	-0.010527	0.019766	0.563459	0.397707	-0.456602	-0.486223	0.488628	-0.934206	0.454768	-2.67184e-15	1.02163	0.0184174	-1.6603	-0.894325	1.11518
	136	0.166709	-0.127187	0.496401	-0.13623	-0.131902	-0.0639154	0.0262756	0.038477	-0.85232	1.23327	0.670638	-0.966174	-0.00649979	0.056025	-2.61331	1.23569	1.29047	-6.74728e-15	-0.0263033	-0.00383241	0.0220254	0.00749168	-1.92041	0.440943	2.32986	0.427899	-1.7013	-0.639876	1.46759	-0.227019	0.0371238	-0.00929752	-0.0276593	0.597773	-0.709421	-0.656926	0.578789	0.0157024	0.0110681	-0.0258556	1.70787e-15	-2.26254	0.174049	2.25323	0.264395	0.127469
	137	0.19656	-0.059969	-0.127411	-0.0862757	-0.00254734	-0.0639154	0.0262756	0.038477	0.084077	0.0812846	-0.197027	0.00149365	-0.000923851	0.0617597	0.0374029	-0.132239	0.0242909	-8.09111e-15	0.324989	-1.07352	0.378426	0.351771	-0.08152	0.0580687	-0.148053	0.0454812	0.0824862	-0.320798	0.675664	-0.0809093	-0.0108702	-0.010527	0.019766	-0.0940507	-0.122717	0.114095	0.0902311	0.0292421	-0.0372288	0.0088183	1.66154e-15	-0.0669464	0.050865	-0.1672	0.142356	0.00614881
	138	0.19656	-0.059969	-0.127411	-0.0862757	-0.00254734	-0.0639154	0.0262756	0.038477	0.084077	0.0812846	-0.197027	0.00149365	-0.000923851	0.0617597	0.0374029	-0.132239	0.0242909	-6.74728e-15	-0.0263033	-0.00383241	0.0220254	0.00749168	-0.08152	0.0580687	-0.148053	0.0454812	0.0824862	1.52068	-1.0621	-0.788423	-0.0108702	-0.010527	0.019766	-0.0940507	-0.122717	0.114095	0.0902311	0.0292421	-0.0372288	0.0088183	1.66154e-15	-0.0669464	0.050865	-0.1672	0.142356	0.00614881
	139	0.182179	-1.47316	-0.135848	-0.101821	1.31922	-0.0402579	-1.02362	1.1145	0.844823	-1.27636	-1.6098	1.83069	-0.549418	-0.411714	-0.489567	0.615974	0.825541	-7.21711e-15	-1.12783	-1.05561	0.396273	1.7501	0.158857	-0.045308	0.127028	-0.0832055	-0.0889526	-0.320798	0.675664	-0.0809093	0.429152	0.429171	-0.7923	1.52251	-1.21553	-0.949664	0.282832	0.0403494	-1.44214	1.38197	1.92659e-15	0.844696	-0.16461	-0.631666	0.000485909	-0.210078
	140	-0.859426	0.197112	0.672543	0.188321	0.192795	0.673293	-0.344345	-0.334514	-0.373993	-0.404607	0.244375	0.584323	0.53987	0.527314	-0.766026	-0.887885	0.487021	9.48828e-15	0.0289268	-0.0176508	-0.012751	0.00166019	0.852948	-0.110036	-0.26076	-0.122423	-0.0869822	-0.0319774	-0.176275	0.125309	-0.841817	0.435071	0.42974	0.664583	0.5815	-0.587432	-0.617702	0.0157024	0.0110681	-0.0258556	1.26225e-15	0.837808	-0.21042	-0.361154	-0.116498	-0.251183
	141	0.19656	-0.059969	-0.127411	-0.0862757	-0.00254734	-0.0639154	0.0262756	0.038477	0.084077	0.0812846	-0.197027	0.00149365	-0.000923851	0.0617597	0.0374029	-0.132239	0.0242909	-6.74728e-15	-0.0263033	-0.00383241	0.0220254	0.00749168	-0.08152	0.0580687	-0.148053	0.0454812	0.0824862	-0.0622347	-0.236283	0.185417	-0.0108702	-0.010527	0.019766	-0.0940507	-0.122717	0.114095	0.0902311	0.0292421	-0.0372288	0.0088183	1.56628e-15	-0.311753	-0.202372	-0.35518	-0.108525	0.901739
	142	0.19656	-0.059969	-0.127411	-0.0862757	-0.00254734	-0.0639154	0.0262756	0.038477	0.084077	0.0812846	-0.197027	0.00149365	-0.000923851	0.0617597	0.0374029	-0.132239	0.0242909	-6.74728e-15	-0.0263033	-0.00383241	0.0220254	0.00749168	1.4503	-0.801773	0.38607	0.302703	-0.784331	-1.0675	-1.11434	1.5717	0.0371238	-0.00929752	-0.0276593	-0.0940507	-0.122717	0.114095	0.0902311	0.0292421	-0.0372288	0.0088183	1.66154e-15	-0.0669464	0.050865	-0.1672	0.142356	0.00614881
	143	-0.0862557	-0.36544	2.54558	-0.391984	-0.308393	-0.0639154	0.0262756	0.038477	0.084077	0.0812846	-0.197027	0.00149365	-0.000923851	0.0617597	0.0374029	-0.132239	0.0242909	-6.74728e-15	-0.0263033	-0.00383241	0.0220254	0.00749168	-0.08152	0.0580687	-0.148053	0.0454812	0.0824862	-0.0622347	-0.236283	0.185417	-0.0108702	-0.010527	0.019766	-0.0940507	-0.122717	0.114095	0.0902311	0.0292421	-0.0372288	0.0088183	1.56617e-15	-0.312041	0.955841	-0.355401	-0.10882	-0.243551
	144	0.166709	-0.127187	0.496401	-0.13623	-0.131902	-0.0225195	0.0196684	0.00264473	-0.0281748	0.00126136	0.132916	-0.0874792	0.0266305	-0.000532418	0.0297087	-0.0100072	-0.0435301	3.02208e-14	0.0289268	-0.0176508	-0.012751	0.00166019	0.158857	-0.045308	0.127028	-0.0832055	-0.0889526	-0.290541	0.735672	-0.141018	0.0371238	-0.00929752	-0.0276593	0.00707273	0.061076	-0.0167351	-0.0412478	-0.457223	0.956342	-0.50648	-3.49919e-15	-0.0738342	0.00505468	0.103313	0.0253722	-0.0349569
	145	-0.402385	2.08842	-0.478786	-0.733703	-0.650264	-0.0639154	0.0262756	0.038477	0.084077	0.0812846	-0.197027	0.00149365	-0.000923851	0.0617597	0.0374029	-0.132239	0.0242909	-6.74728e-15	-0.0263033	-0.00383241	0.0220254	0.00749168	-0.08152	0.0580687	-0.148053	0.0454812	0.0824862	-0.0622347	-0.236283	0.185417	-0.0108702	-0.010527	0.019766	-0.0940507	-0.122717	0.114095	0.0902311	0.0292421	-0.0372288	0.0088183	1.58642e-15	-0.259992	-0.148828	0.849058	-0.0554792	-0.190523
	146	0.19656	-0.059969	-0.127411	-0.0862757	-0.00254734	-0.0639154	0.0262756	0.038477	0.084077	0.0812846	-0.197027	0.00149365	-0.000923851	0.0617597	0.0374029	-0.132239	0.0242909	-6.74728e-15	-0.0263033	-0.00383241	0.0220254	0.00749168	-0.08152	0.0580687	-0.148053	0.0454812	0.0824862	0.72922	-0.649192	-0.301503	-0.0108702	-0.010527	0.019766	-0.0940507	-0.122717	0.114095	0.0902311	0.0292421	-0.0372288	0.0088183	1.58642e-15	-0.259992	-0.148828	0.849058	-0.0554792	-0.190523
	147	0.19656	-0.059969	-0.127411	-0.0862757	-0.00254734	-0.0639154	0.0262756	0.038477	0.084077	0.0812846	-0.197027	0.00149365	-0.512592	2.07681	-0.487745	-0.626154	-0.504636	-6.74728e-15	-0.0263033	-0.00383241	0.0220254	0.00749168	-0.08152	0.0580687	-0.148053	0.0454812	0.0824862	-0.0319774	-0.176275	0.125309	-0.0108702	-0.010527	0.019766	-0.0940507	-0.122717	0.114095	0.0902311	0.0157024	0.0110681	-0.0258556	1.66154e-15	-0.0669464	0.050865	-0.1672	0.142356	0.00614881
	148	-0.102913	1.01423	-0.303099	-0.409989	-0.326406	0.673293	-0.344345	-0.334514	0.084077	0.0812846	-0.197027	0.00149365	-0.512316	0.806453	-0.487462	0.747423	-0.50435	-1.59727e-14	-0.0263033	-0.00383241	0.0220254	0.00749168	0.693084	-0.358346	0.683367	-0.370437	-0.337307	0.48515	-2.00017	0.657963	0.868071	-0.454896	-0.437633	-0.0940507	-0.122717	0.114095	0.0902311	0.488628	-0.934206	0.454768	8.43746e-16	0.609112	-0.446991	-0.536763	0.725266	-0.484176
	149	0.19656	-0.059969	-0.127411	-0.0862757	-0.00254734	-0.0639154	0.0262756	0.038477	-0.203825	-0.204393	-0.412196	0.774051	-0.000923851	0.0617597	0.0374029	-0.132239	0.0242909	-6.74728e-15	-0.0263033	-0.00383241	0.0220254	0.00749168	-0.08152	0.0580687	-0.148053	0.0454812	0.0824862	-0.0622347	-0.236283	0.185417	-0.450892	-0.450225	0.831832	-0.0940507	-0.122717	0.114095	0.0902311	0.0292421	-0.0372288	0.0088183	1.66154e-15	-0.0669464	0.050865	-0.1672	0.142356	0.00614881
	150	0.19656	-0.059969	-0.127411	-0.0862757	-0.00254734	-0.0639154	0.0262756	0.038477	-0.203825	-0.204393	-0.412196	0.774051	-0.000923851	0.0617597	0.0374029	-0.132239	0.0242909	-6.74728e-15	-0.0263033	-0.00383241	0.0220254	0.00749168	-0.08152	0.0580687	-0.148053	0.0454812	0.0824862	-0.0622347	-0.236283	0.185417	-0.0108702	-0.010527	0.019766	-0.0940507	-0.122717	0.114095	0.0902311	1.87165	-0.911915	-0.884331	1.66154e-15	-0.0669464	0.050865	-0.1672	0.142356	0.00614881
	151	-0.073062	1.08144	-0.926911	-0.360035	-0.197051	0.631897	-0.337737	-0.298681	-0.208471	0.862932	0.781918	-1.34387	-0.284036	-0.138779	-0.217193	0.872149	-0.172066	2.45022e-15	1.08052	-0.374121	-0.346844	-0.348832	2.65639	-0.0712259	-0.57913	-0.0582261	-1.06552	1.23185	-0.210161	-0.994642	0.381158	0.427942	-0.744875	0.0614896	-1.3414	-0.742718	1.75774	0.0292421	-0.0372288	0.0088183	-4.0317e-17	0.599889	-0.417847	-0.819647	-0.250396	0.685513
	152	0.19656	-0.059969	-0.127411	-0.0862757	-0.00254734	-0.0639154	0.0262756	0.038477	0.084077	0.0812846	-0.197027	0.00149365	-0.256758	1.06928	-0.225171	-0.379197	-0.240172	-6.74728e-15	-0.0263033	-0.00383241	0.0220254	0.00749168	-0.436028	-0.492576	-0.517235	1.72757	-0.472625	-0.0622347	-0.236283	0.185417	-0.0108702	-0.010527	0.019766	-0.0940507	-0.122717	0.114095	0.0902311	0.0292421	-0.0372288	0.0088183	1.66154e-15	-0.0669464	0.050865	-0.1672	0.142356	0.00614881
	153	0.19656	-0.059969	-0.127411	-0.0862757	-0.00254734	-0.0639154	0.0262756	0.038477	0.084077	0.0812846	-0.197027	0.00149365	-0.000923851	0.0617597	0.0374029	-0.132239	0.0242909	-6.74728e-15	-0.0263033	-0.00383241	0.0220254	0.00749168	-0.08152	0.0580687	-0.148053	0.0454812	0.0824862	-0.0622347	-0.236283	0.185417	-0.0108702	-0.010527	0.019766	-0.0940507	-0.122717	0.114095	0.0902311	0.0292421	-0.0372288	0.0088183	1.46789e-15	0.592713	0.694556	-0.549356	-0.367675	-0.500883
	154	1.22269	-0.384268	-0.303553	-0.410827	-0.327244	-0.0639154	0.0262756	0.038477	0.557758	-0.489268	0.570824	-0.565931	-0.256482	-0.201071	-0.224888	0.99438	-0.239887	-5.40345e-15	-0.377596	1.06586	-0.334375	-0.336788	-0.656645	-0.358507	0.338868	-0.345165	0.814636	1.23185	-0.210161	-0.994642	0.429152	0.429171	-0.7923	-0.428087	-0.387109	-0.233358	1.00622	0.49106	0.422405	-0.883707	1.87532e-15	-0.674844	-0.539282	1.4192	0.705434	-0.579082
	155	-0.859426	0.197112	0.672543	0.188321	0.192795	-0.105311	0.0328828	0.0743092	-0.650931	-0.679404	2.43257	-0.745636	0.256758	0.326775	-1.02062	0.116503	0.290665	-3.28882e-14	0.0289268	-0.0176508	-0.012751	0.00166019	-1.39755	1.91917	-1.54331	0.737457	-0.345527	-0.290541	0.735672	-0.141018	-0.0108702	-0.010527	0.019766	-0.0940507	-0.122717	0.114095	0.0902311	0.0157024	0.0110681	-0.0258556	1.47802e-15	-0.0669464	0.050865	-0.1672	0.142356	0.00614881
	156	-0.545573	0.536107	0.856667	0.52758	-0.805112	0.590501	-0.33113	-0.262849	-0.821099	-0.879618	3.08914	-0.935364	0.777698	0.862542	-0.485958	-0.753942	-0.442764	-5.36208e-14	0.0289268	-0.0176508	-0.012751	0.00166019	-0.496782	-0.110197	-0.605259	-0.0971509	1.06496	0.440399	0.202747	-0.507721	-0.0588643	-0.0117565	0.0671912	-0.852684	-0.826935	0.815623	0.798164	0.488628	-0.934206	0.454768	1.35744e-15	-0.0669464	0.050865	-0.1672	0.142356	0.00614881
	157	0.561082	0.263802	-2.88928	0.272379	0.197512	0.378611	-0.693895	0.336245	0.084077	0.0812846	-0.197027	0.00149365	0.0541848	-0.0628245	0.0220145	0.112225	-0.111351	1.53522e-13	0.0841568	-0.0314692	-0.0475273	-0.0041713	0.399234	-0.148685	0.40211	-0.211892	-0.260391	-0.00172022	-0.116267	0.0652005	0.0851179	-0.00806804	-0.0750846	0.108196	0.244869	-0.147566	-0.172727	0.00216261	0.059365	-0.0605296	-1.51817e-14	-0.0807221	-0.0407557	0.373825	-0.091612	-0.0760626
	158	-0.829575	0.26433	0.0487305	0.238275	0.322149	0.590501	-0.33113	-0.262849	-1.41716	0.672796	2.64367	-1.52358	1.02611	-1.42326	-1.5535	0.85916	1.08597	-1.21573e-13	-1.02267	0.33882	0.321342	0.352153	2.82583	-0.950882	-1.51329	-0.9114	1.36956	-1.082	1.14858	0.345903	-0.79272	1.76007	-0.784418	0.0184461	2.44241	-2.27812	0.208315	0.936907	-0.426275	-0.47243	9.00944e-15	-0.0738342	0.00505468	0.103313	0.0253722	-0.0349569
	159	-0.2461	-0.538089	1.03235	0.851293	-0.481253	-0.801124	0.396896	0.411468	0.196329	0.161308	-0.526969	0.0904665	0.25491	-0.945765	0.299977	0.114719	0.288754	-8.39598e-15	-1.0779	0.352638	0.356119	0.357984	-0.496782	-0.110197	-0.605259	-0.0971509	1.06496	-0.0319774	-0.176275	0.125309	-0.0108702	-0.010527	0.019766	-0.0940507	-0.122717	0.114095	0.0902311	0.0292421	-0.0372288	0.0088183	8.97232e-16	0.599889	-0.417847	-0.819647	-0.250396	0.685513
	160	-0.545573	0.536107	0.856667	0.52758	-0.805112	-0.0225195	0.0196684	0.00264473	-0.821099	-0.879618	3.08914	-0.935364	0.52214	0.599711	-0.748249	0.372677	-0.706942	3.02208e-14	0.0289268	-0.0176508	-0.012751	0.00166019	2.82109	-0.958241	-1.51822	1.31333	-0.807622	-0.579362	1.58761	-0.347236	-0.0588643	-0.0117565	0.0671912	1.32209	1.10192	-1.15813	-1.19416	-0.905502	0.448411	0.420719	-1.64847e-16	-0.504798	-0.402065	0.661078	-0.306361	0.705067
	161	-0.258701	-0.551699	1.02496	-0.578388	0.842436	-0.399993	-0.316668	0.745068	-0.198343	-0.198953	0.789487	-0.277207	0.795704	-0.48021	-0.503452	-0.640927	0.751485	-9.28407e-15	-0.380613	-0.364678	1.06354	-0.339745	-0.440862	0.642749	-0.522269	0.604032	-0.480195	-0.320798	0.675664	-0.0809093	-0.0108702	-0.010527	0.019766	-0.751561	-0.643142	0.684793	0.666685	0.0292421	-0.0372288	0.0088183	8.75986e-16	-0.556848	0.702604	-0.543382	-0.359702	0.65204
	162	-0.256921	0.847881	1.02601	-1.99253	0.844361	0.254424	-0.674074	0.443742	0.536665	0.561736	-1.84011	0.469923	0.245362	-2.22622	0.290177	0.105502	1.55082	-7.95244e-14	-0.668357	0.699665	-0.720174	0.69939	2.65876	-0.0675463	-0.576663	-1.17059	0.0230755	-0.290541	0.735672	-0.141018	-0.498886	-0.451454	0.879257	0.830685	-0.628822	-0.178642	-0.205726	-0.905502	0.448411	0.420719	2.6983e-15	-0.311753	-0.202372	-0.35518	-0.108525	0.901739
	163	0.308117	0.0255487	-0.840096	0.0166244	0.0210209	1.70518	-0.365414	-1.37826	0.67001	-0.409245	0.240882	-0.476958	0.0541848	-0.0628245	0.0220145	0.112225	-0.111351	-5.27539e-14	0.0841568	-0.0314692	-0.0475273	-0.0041713	0.51583	-0.633668	0.498776	0.470607	-0.614863	-0.0319774	-0.176275	0.125309	-0.0108702	-0.010527	0.019766	-0.695313	0.63942	-0.511317	0.725727	0.00216261	0.059365	-0.0605296	1.54566e-15	-0.0669464	0.050865	-0.1672	0.142356	0.00614881
	164	0.19656	-0.059969	-0.127411	-0.0862757	-0.00254734	-0.105311	0.0328828	0.0743092	0.196329	0.161308	-0.526969	0.0904665	-0.0284782	0.124052	0.0450971	-0.254471	0.092112	-3.28882e-14	0.0289268	-0.0176508	-0.012751	0.00166019	2.48151	-0.342869	-0.761254	-0.329545	-0.25448	0.440399	0.202747	-0.507721	0.0371238	-0.00929752	-0.0276593	-0.729626	1.74655	-0.310993	-0.339285	0.00216261	0.059365	-0.0605296	-2.96024e-15	-0.0600586	0.0966754	-0.437712	0.259341	0.0472545
	165	-0.418546	-0.724348	-0.488267	0.664889	0.669576	2.06492	-1.07237	-1.00883	-0.538679	-0.599381	2.10263	-0.656663	-0.8071	-0.67673	0.568458	0.367232	0.559167	-1.9422e-14	0.374918	0.334723	0.338272	-1.04035	-0.08152	0.0580687	-0.148053	0.0454812	0.0824862	0.212093	1.1747	-0.834157	-0.401795	0.874769	-0.382326	1.63419	-1.02337	0.185109	-1.10418	-0.432576	-0.496863	0.901343	3.2904e-15	-0.55656	-0.455609	-0.543161	-0.359407	1.79733
	166	0.19656	-0.059969	-0.127411	-0.0862757	-0.00254734	-0.0639154	0.0262756	0.038477	0.084077	0.0812846	-0.197027	0.00149365	-0.000923851	0.0617597	0.0374029	-0.132239	0.0242909	-5.40345e-15	-0.377596	1.06586	-0.334375	-0.336788	-0.08152	0.0580687	-0.148053	0.0454812	0.0824862	-0.0622347	-0.236283	0.185417	-0.0108702	-0.010527	0.019766	-0.0940507	-0.122717	0.114095	0.0902311	0.0292421	-0.0372288	0.0088183	1.66154e-15	-0.0669464	0.050865	-0.1672	0.142356	0.00614881
	167	0.166709	-0.127187	0.496401	-0.13623	-0.131902	1.36911	-0.708358	-0.671672	-0.0860911	-0.118929	0.459545	-0.188234	-1.58387	-0.204972	-0.22878	0.990719	1.02813	-1.76504e-14	-0.671375	-0.73087	0.677743	0.696432	-0.08152	0.0580687	-0.148053	0.0454812	0.0824862	-0.320798	0.675664	-0.0809093	-0.0588643	-0.0117565	0.0671912	-0.0940507	-0.122717	0.114095	0.0902311	0.0157024	0.0110681	-0.0258556	1.83891e-15	0.837808	-0.21042	-0.361154	-0.116498	-0.251183
	168	0.19656	-0.059969	-0.127411	-0.0862757	-0.00254734	-0.0639154	0.0262756	0.038477	0.196329	0.161308	-0.526969	0.0904665	-0.0284782	0.124052	0.0450971	-0.254471	0.092112	-6.74728e-15	-0.0263033	-0.00383241	0.0220254	0.00749168	1.78742	-0.278141	-0.373466	-0.290327	-0.256451	-0.0622347	-0.236283	0.185417	-0.0588643	-0.0117565	0.0671912	-0.0940507	-0.122717	0.114095	0.0902311	0.0292421	-0.0372288	0.0088183	1.66154e-15	-0.0669464	0.050865	-0.1672	0.142356	0.00614881
	169	0.466181	-1.20138	0.672088	0.187484	0.191957	0.714689	-0.350952	-0.370346	0.557758	-0.489268	0.570824	-0.565931	-0.496157	-1.80884	0.815644	0.858654	0.687989	6.15589e-14	-0.317065	-0.370024	-0.363774	1.04367	0.340945	-0.905311	0.316653	0.199288	0.196173	-0.0319774	-0.176275	0.125309	0.0371238	-0.00929752	-0.0276593	1.03293	-0.261235	-0.440304	-0.468684	0.488628	-0.934206	0.454768	-5.47287e-15	1.02397	-0.0565374	-1.1069	-0.0356469	-0.0956171
	170	0.166709	-0.127187	0.496401	-0.13623	-0.131902	-0.0225195	0.0196684	0.00264473	-0.0281748	0.00126136	0.132916	-0.0874792	0.0266305	-0.000532418	0.0297087	-0.0100072	-0.0435301	3.02208e-14	0.0289268	-0.0176508	-0.012751	0.00166019	0.158857	-0.045308	0.127028	-0.0832055	-0.0889526	-0.0319774	-0.176275	0.125309	0.0371238	-0.00929752	-0.0276593	0.00707273	0.061076	-0.0167351	-0.0412478	0.0157024	0.0110681	-0.0258556	-3.49919e-15	-0.0738342	0.00505468	0.103313	0.0253722	-0.0349569
	171	2.24883	-0.708567	-0.479695	-0.735378	-0.65194	-0.0639154	0.0262756	0.038477	0.084077	0.0812846	-0.197027	0.00149365	-0.000923851	0.0617597	0.0374029	-0.132239	0.0242909	-6.74728e-15	-0.0263033	-0.00383241	0.0220254	0.00749168	-0.08152	0.0580687	-0.148053	0.0454812	0.0824862	-0.0622347	-0.236283	0.185417	-0.0108702	-0.010527	0.019766	0.931809	-0.445029	-0.309473	-0.337205	0.0292421	-0.0372288	0.0088183	1.66154e-15	-0.0669464	0.050865	-0.1672	0.142356	0.00614881
	172	-1.41305	1.06675	-0.934893	-0.374743	1.12555	-0.0225195	0.0196684	0.00264473	-2.01406	1.15245	-0.197609	1.05739	-0.785879	1.88637	-0.732258	1.76103	-1.96278	-6.44576e-14	2.12681	0.691471	-0.686315	-2.08561	-0.838734	0.501496	0.149243	-0.627659	0.52951	-0.0319774	-0.176275	0.125309	0.818974	-1.77989	0.776525	-0.729626	1.74655	-0.310993	-0.339285	1.8963	-2.36512	0.523492	3.24213e-15	-0.919939	0.365694	1.23099	0.454257	-0.828781
	173	0.780035	-0.862387	0.856212	0.526742	-0.80595	0.337215	-0.687288	0.372077	-0.501856	0.571814	-0.634935	0.479946	0.795704	-0.48021	-0.503452	-0.640927	0.751485	3.03561e-14	-0.320082	-1.80056	1.03414	1.04071	0.313886	1.33833	-0.822133	-0.958729	0.153802	-0.564869	-0.675314	0.878556	0.428049	-0.894594	0.374433	-0.316401	-0.194956	0.901415	-0.380787	0.488628	-0.934206	0.454768	-3.39874e-15	-0.547624	0.67346	-0.260498	0.61596	-0.517649
	174	0.19656	-0.059969	-0.127411	-0.0862757	-0.00254734	-0.0639154	0.0262756	0.038477	0.084077	0.0812846	-0.197027	0.00149365	-0.000923851	0.0617597	0.0374029	-0.132239	0.0242909	-6.74728e-15	-0.0263033	-0.00383241	0.0220254	0.00749168	-0.08152	0.0580687	-0.148053	0.0454812	0.0824862	-0.320798	0.675664	-0.0809093	-0.0108702	-0.010527	0.019766	-0.0940507	-0.122717	0.114095	0.0902311	0.0292421	-0.0372288	0.0088183	1.57255e-15	-0.295642	-0.185706	-0.342809	0.984121	-0.226843
	175	0.19656	-0.059969	-0.127411	-0.0862757	-0.00254734	-0.0639154	0.0262756	0.038477	0.371979	0.366962	0.0181429	-0.771064	-0.000923851	0.0617597	0.0374029	-0.132239	0.0242909	-6.74728e-15	-0.0263033	-0.00383241	0.0220254	0.00749168	-1.01599	0.226173	-0.0353472	0.213386	0.251955	0.440399	0.202747	-0.507721	-0.0108702	-0.010527	0.019766	0.239985	0.141675	0.461549	-0.825763	0.49106	0.422405	-0.883707	1.75052e-15	0.161749	0.287436	0.00840952	-0.699408	0.239141
	176	0.19656	-0.059969	-0.127411	-0.0862757	-0.00254734	-0.0639154	0.0262756	0.038477	0.084077	0.0812846	-0.197027	0.00149365	-0.000923851	0.0617597	0.0374029	-0.132239	0.0242909	-2.66878e-15	0.377936	1.76526	-1.05965	-1.03739	-0.08152	0.0580687	-0.148053	0.0454812	0.0824862	-0.0622347	-0.236283	0.185417	-0.0108702	-0.010527	0.019766	-0.0940507	-0.122717	0.114095	0.0902311	0.0292421	-0.0372288	0.0088183	1.66154e-15	-0.0669464	0.050865	-0.1672	0.142356	0.00614881
	177	0.510413	0.279026	0.0567125	0.252983	-1.00045	-0.0639154	0.0262756	0.038477	-0.198343	-0.198953	0.789487	-0.277207	0.284312	0.264483	-1.02832	0.238734	0.222844	-5.40345e-15	-0.377596	1.06586	-0.334375	-0.336788	-0.263608	0.918072	-0.337678	-0.237013	-0.202639	-0.0622347	-0.236283	0.185417	-0.841817	0.435071	0.42974	-0.361276	0.903812	-0.163864	-0.190266	0.0292421	-0.0372288	0.0088183	1.47092e-15	-0.556848	0.702604	-0.543382	-0.359702	0.65204
	178	-0.056405	-0.298222	1.92177	-0.34203	-0.179038	-0.105311	0.0328828	0.0743092	0.196329	0.161308	-0.526969	0.0904665	-0.543842	-0.40598	2.16115	-0.751954	-0.440635	-8.59285e-14	0.0841568	-0.0314692	-0.0475273	-0.0041713	1.54704	-0.174764	-0.648548	-0.161641	-0.0850119	-0.0319774	-0.176275	0.125309	0.0371238	-0.00929752	-0.0276593	-0.195174	-0.306511	0.244926	0.22171	0.0427818	-0.0855256	0.0434922	-2.96024e-15	-0.0600586	0.0966754	-0.437712	0.259341	0.0472545
	179	0.0253013	-0.279922	1.8329	-0.289084	-0.284824	-0.146707	0.03949	0.110141	-1.418	-0.399969	0.247868	1.64561	-0.521864	-0.474007	-0.497261	0.738206	0.75772	4.70514e-14	-0.0263033	-0.00383241	0.0220254	0.00749168	1.44248	-1.95675	-0.732679	0.290573	1.37319	-0.0622347	-0.236283	0.185417	-0.0108702	-0.010527	0.019766	0.541524	-1.99198	0.539183	0.519747	-1.80206	-0.56745	2.27512	-1.00591e-14	-0.964813	0.357961	-0.243757	0.518195	0.304587
	180	-1.36941	1.11388	1.92962	1.08849	-1.50189	-0.866177	1.4534	-0.628724	0.819085	0.841973	-2.82663	0.748624	0.0266305	-0.000532418	0.0297087	-0.0100072	-0.0435301	2.87766e-14	-0.0263033	-0.00383241	0.0220254	0.00749168	-1.5659	0.991587	2.69904	-1.25419	-1.14619	-0.0319774	-0.176275	0.125309	-0.986902	-0.892382	1.73875	0.909873	-2.83472	0.686312	0.668765	0.477521	0.470702	-0.91838	-4.08099e-15	-1.31554	1.15367	2.98041	-0.917371	-1.19773
	181	-0.434016	0.621625	0.143982	0.63048	-0.781543	0.378611	-0.693895	0.336245	-0.310595	-0.278976	1.11943	-0.36618	-0.494586	0.734057	-0.505239	-0.51314	0.689613	7.6108e-14	-0.317065	-0.370024	-0.363774	1.04367	-0.023231	0.814695	-0.0625968	-0.365699	-0.374078	-0.290541	0.735672	-0.141018	-0.353801	0.875999	-0.429751	-0.316401	-0.194956	0.901415	-0.380787	-0.457223	0.956342	-0.50648	-1.0097e-14	-0.547624	0.67346	-0.260498	0.61596	-0.517649
	182	0.166709	-0.127187	0.496401	-0.13623	-0.131902	0.354954	0.356005	-0.739778	0.254245	0.281499	-0.853598	0.191222	0.284312	0.264483	-1.02832	0.238734	0.222844	2.63909e-14	0.374918	0.334723	0.338272	-1.04035	0.336111	0.230014	0.311619	-0.92425	0.188603	-0.564869	-0.675314	0.878556	0.0371238	-0.00929752	-0.0276593	0.108196	0.244869	-0.147566	-0.172727	-0.905502	0.448411	0.420719	-3.00317e-15	-0.733782	0.519577	0.485248	0.535109	-0.673215
	183	0.19656	-0.059969	-0.127411	-0.0862757	-0.00254734	-0.0639154	0.0262756	0.038477	0.084077	0.0812846	-0.197027	0.00149365	-0.000923851	0.0617597	0.0374029	-0.132239	0.0242909	-6.74728e-15	-0.0263033	-0.00383241	0.0220254	0.00749168	-0.77561	0.122797	0.239734	0.0846988	0.0805158	0.212093	1.1747	-0.834157	-0.0108702	-0.010527	0.019766	-0.0940507	-0.122717	0.114095	0.0902311	0.0292421	-0.0372288	0.0088183	1.66154e-15	-0.0669464	0.050865	-0.1672	0.142356	0.00614881
	184	0.19656	-0.059969	-0.127411	-0.0862757	-0.00254734	0.673293	-0.344345	-0.334514	0.084077	0.0812846	-0.197027	0.00149365	-0.000923851	0.0617597	0.0374029	-0.132239	0.0242909	-1.59727e-14	-0.0263033	-0.00383241	0.0220254	0.00749168	-0.08152	0.0580687	-0.148053	0.0454812	0.0824862	-0.0622347	-0.236283	0.185417	-0.840714	1.75884	-0.736993	-0.0940507	-0.122717	0.114095	0.0902311	0.0292421	-0.0372288	0.0088183	1.72448e-15	-0.0669464	0.050865	-0.1672	0.142356	0.00614881
	185	0.19656	-0.059969	-0.127411	-0.0862757	-0.00254734	-0.0639154	0.0262756	0.038477	0.084077	0.0812846	-0.197027	0.00149365	-0.000923851	0.0617597	0.0374029	-0.132239	0.0242909	-6.74728e-15	-0.0263033	-0.00383241	0.0220254	0.00749168	-0.241383	-0.190241	0.796073	-0.202533	-0.167838	-0.0622347	-0.236283	0.185417	-0.0108702	-0.010527	0.019766	-0.0940507	-0.122717	0.114095	0.0902311	0.0292421	-0.0372288	0.0088183	1.58642e-15	-0.259992	-0.148828	0.849058	-0.0554792	-0.190523
	186	0.510413	0.279026	0.0567125	0.252983	-1.00045	0.29582	-0.680681	0.407909	-0.213953	0.857492	-0.419766	-0.292612	0.76815	-0.417918	-0.495758	-0.763159	0.819306	-8.43651e-15	0.383237	0.343195	-1.05427	0.348897	-0.639255	-0.331495	1.46759	-1.43422	0.841867	-0.00172022	-0.116267	0.0652005	-0.889811	0.433842	0.477165	0.239985	0.141675	0.461549	-0.825763	0.477521	0.470702	-0.91838	2.10773e-15	-0.556848	0.702604	-0.543382	-0.359702	0.65204
	187	0.19656	-0.059969	-0.127411	-0.0862757	-0.00254734	-0.0639154	0.0262756	0.038477	0.084077	0.0812846	-0.197027	0.00149365	-0.000923851	0.0617597	0.0374029	-0.132239	0.0242909	-6.74728e-15	-0.0263033	-0.00383241	0.0220254	0.00749168	-0.08152	0.0580687	-0.148053	0.0454812	0.0824862	-0.0622347	-0.236283	0.185417	-0.0108702	-0.010527	0.019766	-0.0940507	-0.122717	0.114095	0.0902311	0.0292421	-0.0372288	0.0088183	1.66154e-15	-0.0669464	0.050865	-0.1672	0.142356	0.00614881
	188	-0.669731	0.436979	1.56196	-1.005	0.49501	-0.465046	0.739839	-0.295123	0.382107	-0.694922	0.0257121	0.295599	-0.797552	0.603729	0.578258	0.376449	-0.702903	-5.11836e-15	-2.18472	0.722927	0.724988	0.714309	-1.02319	1.35782	-0.0428484	0.202211	-0.844206	0.440399	0.202747	-0.507721	-0.0588643	-0.0117565	0.0671912	-0.852684	-0.826935	0.815623	0.798164	0.0157024	0.0110681	-0.0258556	8.52895e-16	-0.93605	0.349028	1.21862	-0.638389	0.299801
	189	0.19656	-0.059969	-0.127411	-0.0862757	-0.00254734	-0.0225195	0.0196684	0.00264473	-0.0281748	0.00126136	0.132916	-0.0874792	0.0266305	-0.000532418	0.0297087	-0.0100072	-0.0435301	3.02208e-14	0.0289268	-0.0176508	-0.012751	0.00166019	0.158857	-0.045308	0.127028	-0.0832055	-0.0889526	-0.290541	0.735672	-0.141018	0.0371238	-0.00929752	-0.0276593	0.00707273	0.061076	-0.0167351	-0.0412478	0.00216261	0.059365	-0.0605296	-3.49919e-15	-0.0738342	0.00505468	0.103313	0.0253722	-0.0349569
	190	-0.448396	-0.791566	0.135546	0.614935	0.540222	-0.783385	1.44019	-0.700388	-0.476117	-1.54651	0.581887	1.56201	0.0541848	-0.0628245	0.0220145	0.112225	-0.111351	4.26034e-14	-0.676675	0.691193	0.672365	-0.689856	0.161226	-0.0416284	0.129495	-1.19557	0.999639	0.226586	-1.08822	0.391636	-0.841817	0.435071	0.42974	-0.361276	0.903812	-0.163864	-0.190266	-1.84025	0.934051	0.83262	-3.52552e-15	-0.547336	-0.484754	-0.260277	0.616255	0.627641
	191	1.22269	-0.384268	-0.303553	-0.410827	-0.327244	-0.0639154	0.0262756	0.038477	0.084077	0.0812846	-0.197027	0.00149365	-0.000923851	0.0617597	0.0374029	-0.132239	0.0242909	-6.74728e-15	-0.0263033	-0.00383241	0.0220254	0.00749168	-0.08152	0.0580687	-0.148053	0.0454812	0.0824862	1.52068	-1.0621	-0.788423	-0.0108702	-0.010527	0.019766	-0.0940507	-0.122717	0.114095	0.0902311	0.0292421	-0.0372288	0.0088183	1.66154e-15	-0.0669464	0.050865	-0.1672	0.142356	0.00614881
	192	0.19656	-0.059969	-0.127411	-0.0862757	-0.00254734	-0.0639154	0.0262756	0.038477	0.084077	0.0812846	-0.197027	0.00149365	-0.000923851	0.0617597	0.0374029	-0.132239	0.0242909	-5.40345e-15	-0.377596	1.06586	-0.334375	-0.336788	-0.08152	0.0580687	-0.148053	0.0454812	0.0824862	-0.0622347	-0.236283	0.185417	-0.0108702	-0.010527	0.019766	-0.0940507	-0.122717	0.114095	0.0902311	0.0292421	-0.0372288	0.0088183	1.56628e-15	-0.311753	-0.202372	-0.35518	-0.108525	0.901739
	193	0.19656	-0.059969	-0.127411	-0.0862757	-0.00254734	-0.0639154	0.0262756	0.038477	0.084077	0.0812846	-0.197027	0.00149365	-0.000923851	0.0617597	0.0374029	-0.132239	0.0242909	-2.61022e-15	1.83303	-1.10526	0.325803	-1.05239	-0.08152	0.0580687	-0.148053	0.0454812	0.0824862	-0.0622347	-0.236283	0.185417	-0.0108702	-0.010527	0.019766	-0.0940507	-0.122717	0.114095	0.0902311	0.0292421	-0.0372288	0.0088183	1.66154e-15	-0.0669464	0.050865	-0.1672	0.142356	0.00614881
	194	-2.35926	0.00976738	-0.848667	1.41689	1.34254	0.673293	-0.344345	-0.334514	-1.36473	0.787547	1.11535	-0.371562	-0.000923851	0.0617597	0.0374029	-0.132239	0.0242909	-2.22929e-14	0.324989	-1.07352	0.378426	0.351771	0.399234	-0.148685	0.40211	-0.211892	-0.260391	-0.534611	-0.615306	0.818448	0.0851179	-0.00806804	-0.0750846	0.43167	0.500902	-1.06572	0.166813	1.39872	0.0333588	-1.36496	2.48201e-15	1.50436	0.479081	-1.01382	-0.509546	-0.717109
	195	-0.859426	0.197112	0.672543	0.188321	0.192795	-0.0225195	0.0196684	0.00264473	1.11247	1.13309	-1.40977	-1.07519	0.0266305	-0.000532418	0.0297087	-0.0100072	-0.0435301	-1.80252e-15	-0.731906	0.705012	0.707141	-0.684024	0.158857	-0.045308	0.127028	-0.0832055	-0.0889526	-0.0319774	-0.176275	0.125309	0.0371238	-0.00929752	-0.0276593	0.00707273	0.061076	-0.0167351	-0.0412478	0.0157024	0.0110681	-0.0258556	-3.49919e-15	-0.0738342	0.00505468	0.103313	0.0253722	-0.0349569
	196	-0.405945	-0.710738	-0.480874	2.09457	-0.654114	-0.0639154	0.0262756	0.038477	0.084077	0.0812846	-0.197027	0.00149365	-0.000923851	0.0617597	0.0374029	-0.132239	0.0242909	-6.74728e-15	-0.0263033	-0.00383241	0.0220254	0.00749168	-0.08152	0.0580687	-0.148053	0.0454812	0.0824862	-0.564869	-0.675314	0.878556	-0.0108702	-0.010527	0.019766	-0.0940507	-0.122717	0.114095	0.0902311	0.0292421	-0.0372288	0.0088183	1.66154e-15	-0.0669464	0.050865	-0.1672	0.142356	0.00614881
	197	0.466181	-1.20138	0.672088	0.187484	0.191957	-0.105311	0.0328828	0.0743092	0.084077	0.0812846	-0.197027	0.00149365	-0.000923851	0.0617597	0.0374029	-0.132239	0.0242909	-3.28882e-14	0.0289268	-0.0176508	-0.012751	0.00166019	-1.04186	-0.480108	2.13416	-0.441188	-0.32561	-0.0319774	-0.176275	0.125309	-0.0108702	-0.010527	0.019766	-0.4624	0.720019	-0.0330332	-0.0587874	0.963986	-0.522869	-0.403083	-6.46525e-15	-0.297977	-0.110751	-0.896205	0.125443	0.98395
	198	-1.91541	0.454193	1.4725	0.462919	0.388137	1.4105	-0.714965	-0.707504	-0.0806086	-0.113489	1.66123	-1.23949	1.59233	-1.02218	-1.04431	-1.14962	1.47868	6.58186e-14	0.0841568	-0.0314692	-0.0475273	-0.0041713	0.399234	-0.148685	0.40211	-0.211892	-0.260391	-1.58463	0.70955	1.03904	0.0851179	-0.00806804	-0.0750846	0.765706	0.765294	-0.718263	-0.749181	-0.446116	-0.448566	0.866669	1.85133e-15	-0.0474072	0.0710771	1.0123	-1.98989	1.17105
	199	0.19656	-0.059969	-0.127411	-0.0862757	-0.00254734	-0.0639154	0.0262756	0.038477	0.084077	0.0812846	-0.197027	0.00149365	-0.000923851	0.0617597	0.0374029	-0.132239	0.0242909	-8.09111e-15	0.324989	-1.07352	0.378426	0.351771	-0.08152	0.0580687	-0.148053	0.0454812	0.0824862	-0.0622347	-0.236283	0.185417	-0.0108702	-0.010527	0.019766	-0.0940507	-0.122717	0.114095	0.0902311	0.0292421	-0.0372288	0.0088183	1.66154e-15	-0.0669464	0.050865	-0.1672	0.142356	0.00614881
	200	0.19656	-0.059969	-0.127411	-0.0862757	-0.00254734	-0.0639154	0.0262756	0.038477	0.084077	0.0812846	-0.197027	0.00149365	-0.000923851	0.0617597	0.0374029	-0.132239	0.0242909	-6.74728e-15	-0.0263033	-0.00383241	0.0220254	0.00749168	-0.08152	0.0580687	-0.148053	0.0454812	0.0824862	-0.320798	0.675664	-0.0809093	-0.0108702	-0.010527	0.019766	0.173175	-1.14925	0.392055	0.370728	0.0292421	-0.0372288	0.0088183	1.75052e-15	0.161749	0.287436	0.00840952	-0.699408	0.239141
	201	-0.859426	0.197112	0.672543	0.188321	0.192795	-0.759728	0.390289	0.375635	-0.784275	0.291577	0.351579	0.201245	-0.494309	-0.536299	-0.504956	0.860437	0.689899	1.93989e-14	0.0289268	-0.0176508	-0.012751	0.00166019	-0.256405	-0.213574	-0.330177	-0.225838	0.893522	0.72922	-0.649192	-0.301503	1.69902	-0.900494	-0.847607	0.931809	-0.445029	-0.309473	-0.337205	0.0157024	0.0110681	-0.0258556	-1.27663e-15	0.119211	0.204748	-0.912946	0.223208	0.161715
	202	0.19656	-0.059969	-0.127411	-0.0862757	-0.00254734	-0.0639154	0.0262756	0.038477	0.084077	0.0812846	-0.197027	0.00149365	-0.258606	-0.203256	1.09543	-0.380981	-0.242083	-6.74728e-15	-0.0263033	-0.00383241	0.0220254	0.00749168	-0.08152	0.0580687	-0.148053	0.0454812	0.0824862	-0.320798	0.675664	-0.0809093	-0.0108702	-0.010527	0.019766	-0.0940507	-0.122717	0.114095	0.0902311	0.0292421	-0.0372288	0.0088183	1.66154e-15	-0.0669464	0.050865	-0.1672	0.142356	0.00614881
	203	0.561082	0.263802	-2.88928	0.272379	0.197512	0.0188764	0.0130612	-0.0331875	-0.896527	0.211554	0.681521	0.112272	0.0541848	-0.0628245	0.0220145	0.112225	-0.111351	1.84097e-13	0.0841568	-0.0314692	-0.0475273	-0.0041713	0.399234	-0.148685	0.40211	-0.211892	-0.260391	-0.00172022	-0.116267	0.0652005	0.0851179	-0.00806804	-0.0750846	0.108196	0.244869	-0.147566	-0.172727	0.00216261	0.059365	-0.0605296	-1.84424e-14	-0.0807221	-0.0407557	0.373825	-0.091612	-0.0760626
	204	0.166709	-0.127187	0.496401	-0.13623	-0.131902	-0.0225195	0.0196684	0.00264473	1.06468	-0.0489844	-1.07557	-0.109285	0.0541848	-0.0628245	0.0220145	0.112225	-0.111351	6.20649e-14	-0.676675	0.691193	0.672365	-0.689856	0.158857	-0.045308	0.127028	-0.0832055	-0.0889526	-0.823432	0.236633	0.612229	-0.938908	-0.891153	1.69132	-0.316401	-0.194956	0.901415	-0.380787	-0.905502	0.448411	0.420719	-3.49919e-15	-0.0738342	0.00505468	0.103313	0.0253722	-0.0349569
	205	0.19656	-0.059969	-0.127411	-0.0862757	-0.00254734	-0.0639154	0.0262756	0.038477	0.084077	0.0812846	-0.197027	0.00149365	-0.000923851	0.0617597	0.0374029	-0.132239	0.0242909	-6.74728e-15	-0.0263033	-0.00383241	0.0220254	0.00749168	-0.08152	0.0580687	-0.148053	0.0454812	0.0824862	0.470656	0.262755	-0.56783	-0.0108702	-0.010527	0.019766	-0.428087	-0.387109	-0.233358	1.00622	-0.443683	0.908045	-0.471806	1.66154e-15	-0.0669464	0.050865	-0.1672	0.142356	0.00614881
	206	0.19656	-0.059969	-0.127411	-0.0862757	-0.00254734	-0.0639154	0.0262756	0.038477	0.084077	0.0812846	-0.197027	0.00149365	-0.000923851	0.0617597	0.0374029	-0.132239	0.0242909	-6.74728e-15	-0.0263033	-0.00383241	0.0220254	0.00749168	-0.08152	0.0580687	-0.148053	0.0454812	0.0824862	0.470656	0.262755	-0.56783	-0.0108702	-0.010527	0.019766	-0.0940507	-0.122717	0.114095	0.0902311	0.950446	-0.474572	-0.437756	1.66154e-15	-0.0669464	0.050865	-0.1672	0.142356	0.00614881
	207	0.19656	-0.059969	-0.127411	-0.0862757	-0.00254734	-0.0639154	0.0262756	0.038477	0.084077	0.0812846	-0.197027	0.00149365	1.85771	-0.749245	-0.771933	-0.893441	0.481072	-6.74728e-15	-0.0263033	-0.00383241	0.0220254	0.00749168	-0.08152	0.0580687	-0.148053	0.0454812	0.0824862	-0.320798	0.675664	-0.0809093	-0.0108702	-0.010527	0.019766	-0.0940507	-0.122717	0.114095	0.0902311	0.0292421	-0.0372288	0.0088183	1.66154e-15	-0.0669464	0.050865	-0.1672	0.142356	0.00614881
	208	0.166709	-0.127187	0.496401	-0.13623	-0.131902	0.649635	0.705556	-1.41054	0.196329	0.161308	-0.526969	0.0904665	-0.000923851	0.0617597	0.0374029	-0.132239	0.0242909	1.01932e-14	0.0289268	-0.0176508	-0.012751	0.00166019	0.158857	-0.045308	0.127028	-0.0832055	-0.0889526	-0.564869	-0.675314	0.878556	0.429152	0.429171	-0.7923	0.00707273	0.061076	-0.0167351	-0.0412478	0.0157024	0.0110681	-0.0258556	-5.11192e-16	-0.0738342	0.00505468	0.103313	0.0253722	-0.0349569
	209	-0.718018	0.349848	-0.663954	0.341176	0.345717	-0.42365	0.733232	-0.330956	-0.784275	0.291577	0.351579	0.201245	-0.266306	-0.211176	-0.234971	-0.388414	1.0219	-1.58847e-14	-0.0263033	-0.00383241	0.0220254	0.00749168	0.333742	0.226335	0.309152	0.188113	-0.899988	0.226586	-1.08822	0.391636	0.0371238	-0.00929752	-0.0276593	-0.0940507	-0.122717	0.114095	0.0902311	0.0157024	0.0110681	-0.0258556	-3.90623e-16	-0.0738342	0.00505468	0.103313	0.0253722	-0.0349569
	210	0.19656	-0.059969	-0.127411	-0.0862757	-0.00254734	-0.0639154	0.0262756	0.038477	0.084077	0.0812846	-0.197027	0.00149365	-0.000923851	0.0617597	0.0374029	-0.132239	0.0242909	-4.10018e-15	-0.718286	-0.70858	-0.68002	2.09151	-0.08152	0.0580687	-0.148053	0.0454812	0.0824862	-0.0622347	-0.236283	0.185417	-0.0108702	-0.010527	0.019766	-0.0940507	-0.122717	0.114095	0.0902311	0.0292421	-0.0372288	0.0088183	1.66154e-15	-0.0669464	0.050865	-0.1672	0.142356	0.00614881
	211	-0.0748418	-0.318136	-0.927955	1.0541	-0.198976	1.03303	-1.0513	0.0349188	0.654399	0.647199	-0.968371	-0.492363	-0.541718	-0.403795	0.840832	0.623407	-0.438439	1.63377e-15	0.77614	0.673278	0.654518	-2.08819	-0.48176	-0.0868647	0.520992	-0.0738462	0.0036004	-0.00172022	-0.116267	0.0652005	-0.0108702	-0.010527	0.019766	-0.0940507	-0.122717	0.114095	0.0902311	0.0157024	0.0110681	-0.0258556	1.85949e-15	0.422955	-0.600874	0.208982	0.644415	-0.639742
	212	-1.27224	-0.21379	1.2085	1.17584	-0.156557	-0.465046	0.739839	-0.295123	1.24033	0.15667	-0.530462	-0.970815	-0.541994	0.86656	0.840548	-0.75017	-0.438725	-5.33579e-15	-0.723587	0.713484	-0.685398	0.705221	0.61257	-0.00665922	-0.535841	0.00626366	0.0844566	-0.0622347	-0.236283	0.185417	-0.0588643	-0.0117565	0.0671912	0.830685	-0.628822	-0.178642	-0.205726	0.950446	-0.474572	-0.437756	-6.33961e-16	0.844696	-0.16461	-0.631666	0.000485909	-0.210078
	213	0.19656	-0.059969	-0.127411	-0.0862757	-0.00254734	-0.0639154	0.0262756	0.038477	0.084077	0.0812846	-0.197027	0.00149365	-0.000923851	0.0617597	0.0374029	-0.132239	0.0242909	-6.74728e-15	-0.0263033	-0.00383241	0.0220254	0.00749168	-0.263608	0.918072	-0.337678	-0.237013	-0.202639	-0.320798	0.675664	-0.0809093	-0.0108702	-0.010527	0.019766	-0.0940507	-0.122717	0.114095	0.0902311	0.0292421	-0.0372288	0.0088183	1.66154e-15	-0.0669464	0.050865	-0.1672	0.142356	0.00614881
	214	0.166709	-0.127187	0.496401	-0.13623	-0.131902	-0.0225195	0.0196684	0.00264473	-0.0281748	0.00126136	0.132916	-0.0874792	0.0266305	-0.000532418	0.0297087	-0.0100072	-0.0435301	3.02208e-14	0.0289268	-0.0176508	-0.012751	0.00166019	0.158857	-0.045308	0.127028	-0.0832055	-0.0889526	-0.0319774	-0.176275	0.125309	0.0371238	-0.00929752	-0.0276593	0.00707273	0.061076	-0.0167351	-0.0412478	0.0157024	0.0110681	-0.0258556	-2.37543e-15	0.170972	0.258292	0.291293	0.276254	-0.930547
	215	-0.465053	0.588101	-2.71313	0.59693	0.522208	0.0188764	0.0130612	-0.0331875	0.084077	0.0812846	-0.197027	0.00149365	0.0541848	-0.0628245	0.0220145	0.112225	-0.111351	1.84097e-13	0.0841568	-0.0314692	-0.0475273	-0.0041713	0.399234	-0.148685	0.40211	-0.211892	-0.260391	-0.00172022	-0.116267	0.0652005	0.0851179	-0.00806804	-0.0750846	0.108196	0.244869	-0.147566	-0.172727	0.00216261	0.059365	-0.0605296	-1.84424e-14	-0.0807221	-0.0407557	0.373825	-0.091612	-0.0760626
	216	-1.28889	1.16588	-1.64018	1.15784	-0.17457	1.32771	-0.70175	-0.63584	-0.559772	0.451623	-0.308306	0.37919	0.805529	-0.470106	-0.493369	0.741867	-0.5103	-4.27988e-14	0.0289268	-0.0176508	-0.012751	0.00166019	-1.5515	-1.2717	2.71404	-1.23184	1.04614	0.72922	-0.649192	-0.301503	-0.0588643	-0.0117565	0.0671912	0.830685	-0.628822	-0.178642	-0.205726	0.0157024	0.0110681	-0.0258556	6.38297e-17	0.197399	0.324314	1.20028	-1.73901	0.275461
	217	0.166709	-0.127187	0.496401	-0.13623	-0.131902	-0.0639154	0.0262756	0.038477	0.084077	0.0812846	-0.197027	0.00149365	-1.03538	0.268502	0.29819	0.242506	0.226883	-1.33369e-15	0.0289268	-0.0176508	-0.012751	0.00166019	-0.08152	0.0580687	-0.148053	0.0454812	0.0824862	-0.0319774	-0.176275	0.125309	-0.401795	0.874769	-0.382326	-0.0940507	-0.122717	0.114095	0.0902311	0.0157024	0.0110681	-0.0258556	1.66154e-15	-0.0669464	0.050865	-0.1672	0.142356	0.00614881
	218	0.19656	-0.059969	-0.127411	-0.0862757	-0.00254734	1.4105	-0.714965	-0.707504	0.084077	0.0812846	-0.197027	0.00149365	-0.000923851	0.0617597	0.0374029	-0.132239	0.0242909	-2.51981e-14	-0.0263033	-0.00383241	0.0220254	0.00749168	-0.258774	-0.217254	-0.332644	0.886526	-0.19507	-0.0622347	-0.236283	0.185417	-0.0108702	-0.010527	0.019766	-0.0940507	-0.122717	0.114095	0.0902311	-0.916609	1.85332	-0.95243	1.78742e-15	-0.0669464	0.050865	-0.1672	0.142356	0.00614881
	219	0.0253013	-0.279922	1.8329	-0.289084	-0.284824	-0.0225195	0.0196684	0.00264473	0.727926	-0.289054	-0.0857474	-0.376203	0.0266305	-0.000532418	0.0297087	-0.0100072	-0.0435301	-3.36466e-14	-0.0263033	-0.00383241	0.0220254	0.00749168	-0.401247	-0.438552	1.7402	-0.450547	-0.418163	-0.0622347	-0.236283	0.185417	-0.0108702	-0.010527	0.019766	0.00707273	0.061076	-0.0167351	-0.0412478	0.00216261	0.059365	-0.0605296	-4.38534e-15	-0.266879	-0.194638	1.11957	-0.172463	-0.231629
	220	0.166709	-0.127187	0.496401	-0.13623	-0.131902	0.673293	-0.344345	-0.334514	0.484231	0.446985	-0.311799	-0.682091	0.256758	0.326775	-1.02062	0.116503	0.290665	-2.82556e-14	2.12681	0.691471	-0.686315	-2.08561	-2.12051	-1.01269	-0.0997303	1.23351	1.24003	-0.0622347	-0.236283	0.185417	0.380055	-0.895823	0.421858	1.92335	0.339788	-0.532717	-1.82965	0.950446	-0.474572	-0.437756	1.29801e-15	0.857347	-0.190208	0.818342	-2.24874	0.913719
	221	0.166709	-0.127187	0.496401	-0.13623	-0.131902	0.673293	-0.344345	-0.334514	-0.496373	0.577254	0.566748	-0.571313	-0.521864	-0.474007	-0.497261	0.738206	0.75772	-3.27794e-15	-0.731906	0.705012	0.707141	-0.684024	-0.433659	-0.488896	-0.514768	0.615207	0.615966	-0.320798	0.675664	-0.0809093	-0.401795	0.874769	-0.382326	-0.0940507	-0.122717	0.114095	0.0902311	0.0292421	-0.0372288	0.0088183	4.90479e-16	0.416067	-0.646684	0.479495	0.527431	-0.680848
	222	0.19656	-0.059969	-0.127411	-0.0862757	-0.00254734	-0.42365	0.733232	-0.330956	-0.198343	-0.198953	0.789487	-0.277207	-0.512316	0.806453	-0.487462	0.747423	-0.50435	-1.58847e-14	-0.0263033	-0.00383241	0.0220254	0.00749168	-0.416268	-0.461884	0.61395	-0.473852	0.643197	-0.0622347	-0.236283	0.185417	-0.401795	0.874769	-0.382326	-0.695313	0.63942	-0.511317	0.725727	0.0292421	-0.0372288	0.0088183	3.75352e-16	0.347906	0.441319	-0.737336	-0.618557	0.394707
	223	0.308117	0.0255487	-0.840096	0.0166244	0.0210209	-1.20225	1.11046	0.0778673	0.206457	-0.900577	-0.5194	1.15713	1.03353	-0.144983	-0.223384	-0.506984	-0.178301	2.02401e-14	-0.0263033	-0.00383241	0.0220254	0.00749168	-1.06409	0.628205	1.00041	-0.475667	-0.360411	1.99305	-0.683078	-1.42145	-0.0588643	-0.0117565	0.0671912	0.80875	-3.01851	0.817143	0.800244	0.49106	0.422405	-0.883707	-4.204e-15	-0.896652	-0.730043	0.973074	1.66418	-0.770968
	224	-0.102913	1.01423	-0.303099	-0.409989	-0.326406	0.272162	0.369219	-0.668114	0.084077	0.0812846	-0.197027	0.00149365	-0.000923851	0.0617597	0.0374029	-0.132239	0.0242909	1.78923e-15	-0.0263033	-0.00383241	0.0220254	0.00749168	-0.08152	0.0580687	-0.148053	0.0454812	0.0824862	-0.0622347	-0.236283	0.185417	-0.0108702	-0.010527	0.019766	-0.0940507	-0.122717	0.114095	0.0902311	0.0292421	-0.0372288	0.0088183	1.6033e-15	-0.0669464	0.050865	-0.1672	0.142356	0.00614881
	225	-0.859426	0.197112	0.672543	0.188321	0.192795	-0.0225195	0.0196684	0.00264473	-0.486245	-0.48463	0.574317	0.49535	-0.523988	-0.476191	0.823054	-0.637155	0.755524	-1.77927e-14	-0.377596	1.06586	-0.334375	-0.336788	0.678063	-0.381679	-0.442883	-0.393742	0.724053	-0.0319774	-0.176275	0.125309	0.477146	0.4304	-0.839725	0.608335	-0.701061	0.608677	-0.676744	0.477521	0.470702	-0.91838	-1.32432e-15	0.399956	-0.66335	0.467123	-0.565216	0.447735
	226	0.19656	-0.059969	-0.127411	-0.0862757	-0.00254734	-0.0225195	0.0196684	0.00264473	-0.140426	-0.0787619	0.462858	-0.176452	-1.09791	-0.885189	-1.01654	1.36419	1.62679	-3.36466e-14	-0.0263033	-0.00383241	0.0220254	0.00749168	-1.95046	0.394278	0.0773591	0.38129	0.421423	-0.106985	1.96663	-0.980266	0.0371238	-0.00929752	-0.0276593	-0.260153	1.08761	-0.294694	-0.321745	0.463981	0.518999	-0.953054	-3.49919e-15	-0.0738342	0.00505468	0.103313	0.0253722	-0.0349569
	227	0.22641	0.00724851	-0.751223	-0.0363216	0.126807	-0.801124	0.396896	0.411468	-0.198343	-0.198953	0.789487	-0.277207	-0.000923851	0.0617597	0.0374029	-0.132239	0.0242909	9.68849e-15	0.670981	-0.721148	0.729449	-0.690238	-0.321897	0.161445	-0.423135	0.174168	0.253925	-0.351056	0.615656	-0.0208008	-0.0108702	-0.010527	0.019766	-0.195174	-0.306511	0.244926	0.22171	0.0157024	0.0110681	-0.0258556	1.03795e-15	-0.691244	0.602265	1.4066	-0.387507	-0.595789
	228	-0.0862557	-0.36544	2.54558	-0.391984	-0.308393	-0.0639154	0.0262756	0.038477	0.084077	0.0812846	-0.197027	0.00149365	-0.000923851	0.0617597	0.0374029	-0.132239	0.0242909	-6.74728e-15	-0.0263033	-0.00383241	0.0220254	0.00749168	-0.08152	0.0580687	-0.148053	0.0454812	0.0824862	-0.0622347	-0.236283	0.185417	-0.0108702	-0.010527	0.019766	-0.0940507	-0.122717	0.114095	0.0902311	0.0292421	-0.0372288	0.0088183	1.56326e-15	0.837808	-0.21042	-0.361154	-0.116498	-0.251183
	229	0.055152	-0.212704	1.20909	-0.23913	-0.15547	-0.0639154	0.0262756	0.038477	0.084077	0.0812846	-0.197027	0.00149365	-0.000923851	0.0617597	0.0374029	-0.132239	0.0242909	-6.74728e-15	-0.0263033	-0.00383241	0.0220254	0.00749168	-0.08152	0.0580687	-0.148053	0.0454812	0.0824862	-0.0622347	-0.236283	0.185417	-0.0108702	-0.010527	0.019766	-0.0940507	-0.122717	0.114095	0.0902311	0.0292421	-0.0372288	0.0088183	1.66154e-15	-0.0669464	0.050865	-0.1672	0.142356	0.00614881
	230	0.166709	-0.127187	0.496401	-0.13623	-0.131902	0.0188764	0.0130612	-0.0331875	0.084077	0.0812846	-0.197027	0.00149365	0.0541848	-0.0628245	0.0220145	0.112225	-0.111351	1.23368e-13	0.786742	-2.17085	0.665274	0.684388	0.158857	-0.045308	0.127028	-0.0832055	-0.0889526	-1.87345	1.56149	0.832823	0.0371238	-0.00929752	-0.0276593	-0.0940507	-0.122717	0.114095	0.0902311	0.0157024	0.0110681	-0.0258556	-1.84424e-14	-0.0807221	-0.0407557	0.373825	-0.091612	-0.0760626
	231	-0.970983	0.111594	1.38523	0.0854213	0.169227	-0.465046	0.739839	-0.295123	0.494359	-0.614899	-0.30423	0.384572	0.482914	-0.620642	0.569962	-1.13413	0.620753	-1.40564e-14	0.374918	0.334723	0.338272	-1.04035	1.36495	0.685239	-0.838172	-0.444134	-0.370137	-0.0319774	-0.176275	0.125309	-0.0588643	-0.0117565	0.0671912	-0.518648	-0.562543	1.16308	-0.117829	0.0157024	0.0110681	-0.0258556	-6.90943e-16	-0.288754	-0.139896	-0.613321	1.10111	-0.185738
	232	0.19656	-0.059969	-0.127411	-0.0862757	-0.00254734	-0.42365	0.733232	-0.330956	0.084077	0.0812846	-0.197027	0.00149365	-0.000923851	0.0617597	0.0374029	-0.132239	0.0242909	-9.70658e-15	-0.372295	-0.356206	-0.328997	1.0495	-0.08152	0.0580687	-0.148053	0.0454812	0.0824862	-0.0622347	-0.236283	0.185417	-0.0108702	-0.010527	0.019766	-0.0940507	-0.122717	0.114095	0.0902311	0.0292421	-0.0372288	0.0088183	1.72388e-15	-0.0669464	0.050865	-0.1672	0.142356	0.00614881
	233	0.19656	-0.059969	-0.127411	-0.0862757	-0.00254734	-0.0639154	0.0262756	0.038477	-0.213953	0.857492	-0.419766	-0.292612	-0.000923851	0.0617597	0.0374029	-0.132239	0.0242909	-6.74728e-15	-0.0263033	-0.00383241	0.0220254	0.00749168	-0.08152	0.0580687	-0.148053	0.0454812	0.0824862	-0.0622347	-0.236283	0.185417	-0.0108702	-0.010527	0.019766	1.95767	-0.76734	-0.733042	-0.764641	0.0292421	-0.0372288	0.0088183	1.66154e-15	-0.0669464	0.050865	-0.1672	0.142356	0.00614881
	234	0.19656	-0.059969	-0.127411	-0.0862757	-0.00254734	-0.0639154	0.0262756	0.038477	0.084077	0.0812846	-0.197027	0.00149365	-0.000923851	0.0617597	0.0374029	-0.132239	0.0242909	-6.74728e-15	-0.0263033	-0.00383241	0.0220254	0.00749168	-0.08152	0.0580687	-0.148053	0.0454812	0.0824862	-0.0622347	-0.236283	0.185417	-0.0108702	-0.010527	0.019766	0.00707273	0.061076	-0.0167351	-0.0412478	0.0292421	-0.0372288	0.0088183	1.66154e-15	-0.0669464	0.050865	-0.1672	0.142356	0.00614881
	235	-0.258701	-0.551699	1.02496	-0.578388	0.842436	-0.399993	-0.316668	0.745068	0.0996873	-0.97516	1.01223	0.0168985	-0.256758	1.06928	-0.225171	-0.379197	-0.240172	-2.12324e-14	0.324989	-1.07352	0.378426	0.351771	-0.0664984	0.0814011	0.978197	0.0687858	-0.978874	-0.85369	0.176625	0.672338	0.429152	0.429171	-0.7923	-0.150299	-1.40528	1.31021	0.0311891	0.502168	-0.982502	0.489442	1.29763e-15	-0.312041	0.955841	-0.355401	-0.10882	-0.243551
	236	0.63922	0.418151	-1.28718	-1.02384	0.476158	-0.465046	0.739839	-0.295123	0.67001	-0.409245	0.240882	-0.476958	0.512316	0.589606	-0.758332	-1.01012	0.554842	2.73651e-14	0.670981	-0.721148	0.729449	-0.690238	0.277822	-0.526612	0.226162	-0.513069	0.645167	-0.85369	0.176625	0.672338	-0.449789	0.87354	-0.334901	0.496649	-0.893214	-0.526096	0.710268	0.502168	-0.982502	0.489442	4.10341e-16	0.406844	-0.61754	0.196611	-0.448231	0.48884
	237	-0.117294	-0.398964	-0.311535	-0.425534	0.995359	-0.0639154	0.0262756	0.038477	0.084077	0.0812846	-0.197027	0.00149365	-1.03538	0.268502	0.29819	0.242506	0.226883	-6.74728e-15	-0.0263033	-0.00383241	0.0220254	0.00749168	-0.08152	0.0580687	-0.148053	0.0454812	0.0824862	-0.0622347	-0.236283	0.185417	-0.0108702	-0.010527	0.019766	-0.0940507	-0.122717	0.114095	0.0902311	0.0292421	-0.0372288	0.0088183	1.56628e-15	-0.311753	-0.202372	-0.35518	-0.108525	0.901739
	238	0.19656	-0.059969	-0.127411	-0.0862757	-0.00254734	-0.146707	0.03949	0.110141	0.196329	0.161308	-0.526969	0.0904665	-1.06293	0.330794	0.305884	0.120275	0.294704	4.70514e-14	-0.0263033	-0.00383241	0.0220254	0.00749168	-0.08152	0.0580687	-0.148053	0.0454812	0.0824862	-0.0622347	-0.236283	0.185417	-0.0108702	-0.010527	0.019766	-0.0940507	-0.122717	0.114095	0.0902311	0.0292421	-0.0372288	0.0088183	1.2945e-15	-0.0669464	0.050865	-0.1672	0.142356	0.00614881
	239	-0.859426	0.197112	0.672543	0.188321	0.192795	-0.506442	0.746447	-0.259291	0.084077	0.0812846	-0.197027	0.00149365	-0.000923851	0.0617597	0.0374029	-0.132239	0.0242909	3.7914e-14	-0.0263033	-0.00383241	0.0220254	0.00749168	-0.08152	0.0580687	-0.148053	0.0454812	0.0824862	-0.320798	0.675664	-0.0809093	-0.449789	0.87354	-0.334901	-0.0940507	-0.122717	0.114095	0.0902311	-0.905502	0.448411	0.420719	1.35684e-15	-0.0669464	0.050865	-0.1672	0.142356	0.00614881
	240	-0.104692	-0.385353	-0.304143	1.00415	-0.328331	-0.0639154	0.0262756	0.038477	0.084077	0.0812846	-0.197027	0.00149365	-0.000923851	0.0617597	0.0374029	-0.132239	0.0242909	-6.74728e-15	-0.0263033	-0.00383241	0.0220254	0.00749168	0.852948	-0.110036	-0.26076	-0.122423	-0.0869822	-0.579362	1.58761	-0.347236	-0.0108702	-0.010527	0.019766	-0.0940507	-0.122717	0.114095	0.0902311	0.0292421	-0.0372288	0.0088183	1.66154e-15	-0.0669464	0.050865	-0.1672	0.142356	0.00614881
	241	0.19656	-0.059969	-0.127411	-0.0862757	-0.00254734	-0.0639154	0.0262756	0.038477	0.084077	0.0812846	-0.197027	0.00149365	-0.000923851	0.0617597	0.0374029	-0.132239	0.0242909	-6.74728e-15	-0.0263033	-0.00383241	0.0220254	0.00749168	-0.08152	0.0580687	-0.148053	0.0454812	0.0824862	0.212093	1.1747	-0.834157	-0.0108702	-0.010527	0.019766	-0.0940507	-0.122717	0.114095	0.0902311	0.0292421	-0.0372288	0.0088183	1.20854e-15	-0.0738342	0.00505468	0.103313	0.0253722	-0.0349569
	242	0.19656	-0.059969	-0.127411	-0.0862757	-0.00254734	-0.0639154	0.0262756	0.038477	0.084077	0.0812846	-0.197027	0.00149365	-0.000923851	0.0617597	0.0374029	-0.132239	0.0242909	-6.74728e-15	-0.0263033	-0.00383241	0.0220254	0.00749168	-0.241383	-0.190241	0.796073	-0.202533	-0.167838	0.72922	-0.649192	-0.301503	-0.0108702	-0.010527	0.019766	-0.0940507	-0.122717	0.114095	0.0902311	0.0292421	-0.0372288	0.0088183	1.66154e-15	-0.0669464	0.050865	-0.1672	0.142356	0.00614881
	243	0.561082	0.263802	-2.88928	0.272379	0.197512	0.0188764	0.0130612	-0.0331875	0.084077	0.0812846	-0.197027	0.00149365	0.0541848	-0.0628245	0.0220145	0.112225	-0.111351	1.84097e-13	0.0841568	-0.0314692	-0.0475273	-0.0041713	0.399234	-0.148685	0.40211	-0.211892	-0.260391	-0.793175	0.296641	0.552121	0.0851179	-0.00806804	-0.0750846	0.108196	0.244869	-0.147566	-0.172727	0.00216261	0.059365	-0.0605296	-1.84424e-14	-0.0807221	-0.0407557	0.373825	-0.091612	-0.0760626
	244	0.19656	-0.059969	-0.127411	-0.0862757	-0.00254734	-0.0639154	0.0262756	0.038477	0.084077	0.0812846	-0.197027	0.00149365	-0.000923851	0.0617597	0.0374029	-0.132239	0.0242909	-6.74728e-15	-0.0263033	-0.00383241	0.0220254	0.00749168	-0.08152	0.0580687	-0.148053	0.0454812	0.0824862	-0.320798	0.675664	-0.0809093	-0.0108702	-0.010527	0.019766	0.931809	-0.445029	-0.309473	-0.337205	0.0292421	-0.0372288	0.0088183	1.66154e-15	-0.0669464	0.050865	-0.1672	0.142356	0.00614881
	245	0.19656	-0.059969	-0.127411	-0.0862757	-0.00254734	-0.0639154	0.0262756	0.038477	-0.480763	-0.47919	1.776	-0.555908	-0.000923851	0.0617597	0.0374029	-0.132239	0.0242909	-6.74728e-15	-0.0263033	-0.00383241	0.0220254	0.00749168	-0.08152	0.0580687	-0.148053	0.0454812	0.0824862	-0.320798	0.675664	-0.0809093	-0.0108702	-0.010527	0.019766	-0.0940507	-0.122717	0.114095	0.0902311	0.0292421	-0.0372288	0.0088183	1.57255e-15	-0.295642	-0.185706	-0.342809	0.984121	-0.226843
	246	0.166709	-0.127187	0.496401	-0.13623	-0.131902	0.254424	-0.674074	0.443742	-0.964571	1.15325	1.00058	-1.05515	-0.549694	0.858641	-0.489851	-0.757603	0.825255	-4.36069e-14	0.0289268	-0.0176508	-0.012751	0.00166019	-0.147012	0.433088	-0.241011	0.445487	-0.55711	-0.00172022	-0.116267	0.0652005	0.820077	-0.456125	-0.390208	-0.751561	-0.643142	0.684793	0.666685	0.0157024	0.0110681	-0.0258556	7.51544e-15	-0.0738342	0.00505468	0.103313	0.0253722	-0.0349569
	247	0.19656	-0.059969	-0.127411	-0.0862757	-0.00254734	-0.0639154	0.0262756	0.038477	0.084077	0.0812846	-0.197027	0.00149365	-0.000923851	0.0617597	0.0374029	-0.132239	0.0242909	-6.74728e-15	-0.0263033	-0.00383241	0.0220254	0.00749168	-0.08152	0.0580687	-0.148053	0.0454812	0.0824862	-0.320798	0.675664	-0.0809093	-0.0108702	-0.010527	0.019766	-0.0940507	-0.122717	0.114095	0.0902311	0.0292421	-0.0372288	0.0088183	1.66154e-15	-0.0669464	0.050865	-0.1672	0.142356	0.00614881
	248	-0.829575	0.26433	0.0487305	0.238275	0.322149	-0.0639154	0.0262756	0.038477	0.084077	0.0812846	-0.197027	0.00149365	-0.256758	1.06928	-0.225171	-0.379197	-0.240172	-6.74728e-15	-0.0263033	-0.00383241	0.0220254	0.00749168	-0.08152	0.0580687	-0.148053	0.0454812	0.0824862	-0.0622347	-0.236283	0.185417	-0.0108702	-0.010527	0.019766	-0.0940507	-0.122717	0.114095	0.0902311	0.0292421	-0.0372288	0.0088183	1.66154e-15	-0.0669464	0.050865	-0.1672	0.142356	0.00614881
	249	0.19656	-0.059969	-0.127411	-0.0862757	-0.00254734	-0.801124	0.396896	0.411468	0.084077	0.0812846	-0.197027	0.00149365	-0.000923851	0.0617597	0.0374029	-0.132239	0.0242909	-1.28152e-15	1.08052	-0.374121	-0.346844	-0.348832	0.794659	-0.866662	-0.346216	0.288757	0.369582	-0.0622347	-0.236283	0.185417	-0.0108702	-0.010527	0.019766	-0.0721155	2.26697	-0.88169	-0.915739	0.0292421	-0.0372288	0.0088183	3.74083e-16	-0.0600586	0.0966754	-0.437712	0.259341	0.0472545
	250	2.40284	-0.542221	-1.8088	0.847158	-1.82271	-0.382254	0.726625	-0.366788	0.567886	-1.55115	0.578393	0.500732	-0.272435	2.3238	-2.88625	-1.76764	2.2875	-2.07819e-14	1.0722	-0.382593	1.0457	-1.73808	0.135349	-0.74791	2.29901	-1.85014	0.422074	0.470656	0.262755	-0.56783	-0.0599671	-1.33552	1.23392	-0.0491757	-1.22149	1.17937	-0.10029	1.4258	-0.0632349	-1.29561	1.69114e-15	-0.102885	1.1722	-1.35929	1.18166	-1.17546
	251	-0.589804	-0.944301	1.47204	0.462081	0.387299	0.0188764	0.0130612	-0.0331875	0.157604	-0.854969	0.685597	0.117654	0.565576	-0.807518	0.546879	-0.767437	0.41729	9.28584e-14	-0.330684	1.04357	1.02339	-1.73186	0.574119	0.122958	0.584233	0.0594266	-1.07143	-0.00172022	-0.116267	0.0652005	0.476043	-0.893364	0.327008	0.709458	-0.517268	0.477847	-0.808223	-0.919042	0.496708	0.386045	-1.62876e-14	0.164373	-0.945732	0.562026	0.159565	0.173637
	252	0.467961	0.198198	0.673132	-1.22665	0.193882	-0.0225195	0.0196684	0.00264473	0.254245	0.281499	-0.853598	0.191222	-1.03538	0.268502	0.29819	0.242506	0.226883	-1.38404e-15	0.729228	0.695568	-0.703245	-0.693112	0.158857	-0.045308	0.127028	-0.0832055	-0.0889526	-0.564869	-0.675314	0.878556	0.428049	-0.894594	0.374433	-0.684751	0.64778	0.754287	-0.529805	0.0157024	0.0110681	-0.0258556	-1.21597e-15	-0.733782	0.519577	0.485248	0.535109	-0.673215
	253	0.166709	-0.127187	0.496401	-0.13623	-0.131902	-0.146707	0.03949	0.110141	0.819085	0.841973	-2.82663	0.748624	-0.000923851	0.0617597	0.0374029	-0.132239	0.0242909	4.70514e-14	-0.0263033	-0.00383241	0.0220254	0.00749168	1.09332	-0.213413	0.0143217	-0.25111	-0.258421	-0.381313	0.555647	0.0393077	-0.0108702	-0.010527	0.019766	0.00707273	0.061076	-0.0167351	-0.0412478	-0.878422	0.351817	0.490067	-1.11767e-14	-0.825351	-0.656287	3.35681	-0.415018	-0.698328
	254	0.166709	-0.127187	0.496401	-0.13623	-0.131902	-0.0225195	0.0196684	0.00264473	0.269855	-0.774946	0.355654	0.206627	0.0266305	-0.000532418	0.0297087	-0.0100072	-0.0435301	3.02208e-14	0.0289268	-0.0176508	-0.012751	0.00166019	0.333742	0.226335	0.309152	0.188113	-0.899988	-0.0319774	-0.176275	0.125309	0.0371238	-0.00929752	-0.0276593	0.00707273	0.061076	-0.0167351	-0.0412478	0.0157024	0.0110681	-0.0258556	-1.56324e-15	0.347906	0.441319	-0.737336	-0.618557	0.394707
	255	0.19656	-0.059969	-0.127411	-0.0862757	-0.00254734	0.631897	-0.337737	-0.298681	-0.687634	1.42804	-1.18762	0.274813	-0.0284782	0.124052	0.0450971	-0.254471	0.092112	-5.39992e-15	-0.726605	-0.717051	0.712519	0.702264	-0.935474	-0.125514	1.18386	-0.163315	-0.169809	-0.320798	0.675664	-0.0809093	-0.889811	0.433842	0.477165	-1.38714	1.22612	0.259705	0.23717	-0.905502	0.448411	0.420719	1.15829e-15	2.40911	0.217796	-1.20778	-0.7684	-0.974442
	256	0.781815	0.537192	0.857256	-0.887395	-0.804025	0.673293	-0.344345	-0.334514	0.484231	0.446985	-0.311799	-0.682091	-0.25833	-1.47361	1.09571	0.992596	-0.241797	9.48828e-15	0.0289268	-0.0176508	-0.012751	0.00166019	0.303031	0.655378	2.47363	-1.59	-1.48512	-0.320798	0.675664	-0.0809093	-0.0108702	-0.010527	0.019766	0.218861	0.124955	-2.06966	1.6853	0.0157024	0.0110681	-0.0258556	1.72448e-15	-0.0669464	0.050865	-0.1672	0.142356	0.00614881
	257	0.19656	-0.059969	-0.127411	-0.0862757	-0.00254734	-0.0639154	0.0262756	0.038477	0.196329	0.161308	-0.526969	0.0904665	-0.000923851	0.0617597	0.0374029	-0.132239	0.0242909	-2.72453e-15	-1.0779	0.352638	0.356119	0.357984	0.253228	0.578021	-0.910057	0.564814	-0.478225	0.470656	0.262755	-0.56783	1.69902	-0.900494	-0.847607	-0.0940507	-0.122717	0.114095	0.0902311	0.0157024	0.0110681	-0.0258556	1.50047e-15	-1.63825	-0.377351	0.679423	0.794258	0.729407
	258	0.19656	-0.059969	-0.127411	-0.0862757	-0.00254734	-0.0639154	0.0262756	0.038477	0.084077	0.0812846	-0.197027	0.00149365	-0.516288	-0.468272	2.15345	-0.629722	-0.508456	-6.74728e-15	-0.0263033	-0.00383241	0.0220254	0.00749168	-0.08152	0.0580687	-0.148053	0.0454812	0.0824862	0.470656	0.262755	-0.56783	-0.0108702	-0.010527	0.019766	-0.0940507	-0.122717	0.114095	0.0902311	0.0157024	0.0110681	-0.0258556	1.66154e-15	-0.0669464	0.050865	-0.1672	0.142356	0.00614881
	259	0.055152	-0.212704	1.20909	-0.23913	-0.15547	-0.0639154	0.0262756	0.038477	0.084077	0.0812846	-0.197027	0.00149365	-0.000923851	0.0617597	0.0374029	-0.132239	0.0242909	-6.74728e-15	-0.0263033	-0.00383241	0.0220254	0.00749168	-0.08152	0.0580687	-0.148053	0.0454812	0.0824862	0.454893	-2.06018	0.718071	-0.0108702	-0.010527	0.019766	-0.0940507	-0.122717	0.114095	0.0902311	0.0292421	-0.0372288	0.0088183	1.66154e-15	-0.0669464	0.050865	-0.1672	0.142356	0.00614881
	260	-1.30209	-0.281007	1.83231	1.12589	-0.285911	0.313558	0.362612	-0.703946	-0.486245	-0.48463	0.574317	0.49535	-0.750144	0.471226	-0.76753	0.61348	0.425436	1.99101e-14	-1.43221	-0.00820715	1.39764	0.0107477	0.733983	0.371268	-0.359894	0.307441	-0.821102	-0.534611	-0.615306	0.818448	0.0851179	-0.00806804	-0.0750846	0.375422	-0.78166	0.130394	0.107771	0.475088	-0.885909	0.420094	-3.54837e-15	-0.547624	0.67346	-0.260498	0.61596	-0.517649
	261	1.07723	0.856273	-1.80834	0.847996	-1.82187	-0.087573	1.07618	-1.03755	0.557758	-0.489268	0.570824	-0.565931	0.245086	-0.955869	0.289894	-1.26808	1.55054	-7.25034e-15	1.42349	-1.45228	1.4021	-1.3938	1.03267	-0.973718	-0.073602	1.27243	-0.890448	-0.0319774	-0.176275	0.125309	-0.0599671	-1.33552	1.23392	1.2096	-1.4632	1.23409	-1.31224	0.0181348	1.36768	-1.36433	1.57657e-15	0.905968	-1.29842	0.855677	1.02949	-1.32674
	262	0.19656	-0.059969	-0.127411	-0.0862757	-0.00254734	1.4105	-0.714965	-0.707504	0.084077	0.0812846	-0.197027	0.00149365	-0.000923851	0.0617597	0.0374029	-0.132239	0.0242909	-2.51981e-14	-0.0263033	-0.00383241	0.0220254	0.00749168	-0.08152	0.0580687	-0.148053	0.0454812	0.0824862	-0.0622347	-0.236283	0.185417	-0.0108702	-0.010527	0.019766	-0.0940507	-0.122717	0.114095	0.0902311	0.0292421	-0.0372288	0.0088183	9.61245e-16	0.837808	-0.21042	-0.361154	-0.116498	-0.251183
	263	-1.54591	2.3209	-2.43229	2.31376	-1.69276	-0.105311	0.0328828	0.0743092	-0.368511	-0.399167	1.44606	-0.466935	-1.06293	0.330794	0.305884	0.120275	0.294704	4.64489e-14	2.14573	-2.14418	-2.0681	2.07621	2.16178	-0.839489	1.127	-0.825573	-0.75513	-0.0622347	-0.236283	0.185417	-0.841817	0.435071	0.42974	0.00707273	0.061076	-0.0167351	-0.0412478	1.43448	-2.82475	1.41602	-2.38768e-15	-1.36759	2.25834	1.77595	-0.970712	-1.25075
	264	1.05431	-1.9638	1.01711	-2.00891	2.16529	-0.718332	0.383681	0.339803	0.157604	-0.854969	0.685597	0.117654	0.282464	-1.00806	0.292283	0.236951	0.220933	7.72293e-14	1.13575	-0.38794	-0.38162	-0.354664	0.143836	-0.0686405	-0.999222	-0.10651	0.972407	-1.63065	-1.67339	2.38505	-0.0108702	-0.010527	0.019766	0.274298	-0.965453	0.261224	0.239249	0.463981	0.518999	-0.953054	-7.03003e-15	1.02397	-0.0565374	-1.1069	-0.0356469	-0.0956171
	265	0.19656	-0.059969	-0.127411	-0.0862757	-0.00254734	-0.0225195	0.0196684	0.00264473	-0.256259	-0.319143	1.11612	-0.377962	0.0266305	-0.000532418	0.0297087	-0.0100072	-0.0435301	-3.36466e-14	-0.0263033	-0.00383241	0.0220254	0.00749168	0.158857	-0.045308	0.127028	-0.0832055	-0.0889526	-0.564869	-0.675314	0.878556	-0.0108702	-0.010527	0.019766	-0.0940507	-0.122717	0.114095	0.0902311	0.0292421	-0.0372288	0.0088183	1.84506e-15	-0.0669464	0.050865	-0.1672	0.142356	0.00614881
	266	0.19656	-0.059969	-0.127411	-0.0862757	-0.00254734	-0.0639154	0.0262756	0.038477	0.084077	0.0812846	-0.197027	0.00149365	-0.000923851	0.0617597	0.0374029	-0.132239	0.0242909	-6.74728e-15	-0.0263033	-0.00383241	0.0220254	0.00749168	-0.08152	0.0580687	-0.148053	0.0454812	0.0824862	0.470656	0.262755	-0.56783	-0.0108702	-0.010527	0.019766	-0.0940507	-0.122717	0.114095	0.0902311	0.0157024	0.0110681	-0.0258556	1.66154e-15	-0.0669464	0.050865	-0.1672	0.142356	0.00614881
	267	0.166709	-0.127187	0.496401	-0.13623	-0.131902	-0.0225195	0.0196684	0.00264473	-0.0281748	0.00126136	0.132916	-0.0874792	0.0266305	-0.000532418	0.0297087	-0.0100072	-0.0435301	3.02208e-14	0.0289268	-0.0176508	-0.012751	0.00166019	-0.023231	0.814695	-0.0625968	-0.365699	-0.374078	0.226586	-1.08822	0.391636	0.0371238	-0.00929752	-0.0276593	0.00707273	0.061076	-0.0167351	-0.0412478	0.0157024	0.0110681	-0.0258556	-3.49919e-15	-0.0738342	0.00505468	0.103313	0.0253722	-0.0349569
	268	-0.102913	1.01423	-0.303099	-0.409989	-0.326406	-0.0639154	0.0262756	0.038477	0.084077	0.0812846	-0.197027	0.00149365	-0.000923851	0.0617597	0.0374029	-0.132239	0.0242909	-6.74728e-15	-0.0263033	-0.00383241	0.0220254	0.00749168	-0.08152	0.0580687	-0.148053	0.0454812	0.0824862	0.454893	-2.06018	0.718071	-0.0108702	-0.010527	0.019766	-0.0940507	-0.122717	0.114095	0.0902311	0.0292421	-0.0372288	0.0088183	1.66154e-15	-0.0669464	0.050865	-0.1672	0.142356	0.00614881
	269	0.19656	-0.059969	-0.127411	-0.0862757	-0.00254734	-0.0639154	0.0262756	0.038477	0.084077	0.0812846	-0.197027	0.00149365	-0.000923851	0.0617597	0.0374029	-0.132239	0.0242909	-6.74728e-15	-0.0263033	-0.00383241	0.0220254	0.00749168	-0.08152	0.0580687	-0.148053	0.0454812	0.0824862	-0.0622347	-0.236283	0.185417	-0.0108702	-0.010527	0.019766	-0.0940507	-0.122717	0.114095	0.0902311	0.0292421	-0.0372288	0.0088183	1.58642e-15	-0.259992	-0.148828	0.849058	-0.0554792	-0.190523
	270	0.19656	-0.059969	-0.127411	-0.0862757	-0.00254734	-0.0639154	0.0262756	0.038477	0.084077	0.0812846	-0.197027	0.00149365	-0.000923851	0.0617597	0.0374029	-0.132239	0.0242909	-6.74728e-15	-0.0263033	-0.00383241	0.0220254	0.00749168	-0.08152	0.0580687	-0.148053	0.0454812	0.0824862	-0.320798	0.675664	-0.0809093	-0.0108702	-0.010527	0.019766	-0.0940507	-0.122717	0.114095	0.0902311	0.0292421	-0.0372288	0.0088183	1.56628e-15	-0.311753	-0.202372	-0.35518	-0.108525	0.901739
	271	0.166709	-0.127187	0.496401	-0.13623	-0.131902	-0.0225195	0.0196684	0.00264473	-0.0281748	0.00126136	0.132916	-0.0874792	0.0266305	-0.000532418	0.0297087	-0.0100072	-0.0435301	3.02208e-14	0.0289268	-0.0176508	-0.012751	0.00166019	1.09332	-0.213413	0.0143217	-0.25111	-0.258421	-0.0319774	-0.176275	0.125309	0.0371238	-0.00929752	-0.0276593	0.00707273	0.061076	-0.0167351	-0.0412478	0.0157024	0.0110681	-0.0258556	-3.49919e-15	-0.0738342	0.00505468	0.103313	0.0253722	-0.0349569
	272	0.561082	0.263802	-2.88928	0.272379	0.197512	0.0188764	0.0130612	-0.0331875	0.157604	-0.854969	0.685597	0.117654	0.0541848	-0.0628245	0.0220145	0.112225	-0.111351	1.84097e-13	0.0841568	-0.0314692	-0.0475273	-0.0041713	0.399234	-0.148685	0.40211	-0.211892	-0.260391	-0.00172022	-0.116267	0.0652005	0.0851179	-0.00806804	-0.0750846	0.108196	0.244869	-0.147566	-0.172727	0.00216261	0.059365	-0.0605296	-1.84424e-14	-0.0807221	-0.0407557	0.373825	-0.091612	-0.0760626
	273	0.19656	-0.059969	-0.127411	-0.0862757	-0.00254734	-0.0639154	0.0262756	0.038477	0.084077	0.0812846	-0.197027	0.00149365	-0.000923851	0.0617597	0.0374029	-0.132239	0.0242909	-6.74728e-15	-0.0263033	-0.00383241	0.0220254	0.00749168	-0.43129	-0.485216	-0.512301	-0.497156	1.70456	-0.0622347	-0.236283	0.185417	-0.0108702	-0.010527	0.019766	-0.0940507	-0.122717	0.114095	0.0902311	0.0292421	-0.0372288	0.0088183	1.46789e-15	0.592713	0.694556	-0.549356	-0.367675	-0.500883
	274	-0.0546252	1.10136	1.92281	-1.75617	-0.177113	-0.824781	1.4468	-0.664556	-0.687634	1.42804	-1.18762	0.274813	-0.000923851	0.0617597	0.0374029	-0.132239	0.0242909	1.95557e-15	-0.017985	0.00463932	-1.37051	1.39674	-1.97268	1.50259	-1.05639	0.34681	0.386622	1.2016	-0.270169	-0.934533	-0.0108702	-0.010527	0.019766	0.00707273	0.061076	-0.0167351	-0.0412478	0.0403494	-1.44214	1.38197	1.22567e-15	-0.830705	1.61651	-2.19396	0.545706	0.407126
	275	0.19656	-0.059969	-0.127411	-0.0862757	-0.00254734	-0.0639154	0.0262756	0.038477	0.084077	0.0812846	-0.197027	0.00149365	-0.512592	2.07681	-0.487745	-0.626154	-0.504636	-6.74728e-15	-0.0263033	-0.00383241	0.0220254	0.00749168	-0.08152	0.0580687	-0.148053	0.0454812	0.0824862	-0.320798	0.675664	-0.0809093	-0.0108702	-0.010527	0.019766	-0.0940507	-0.122717	0.114095	0.0902311	0.0292421	-0.0372288	0.0088183	1.58642e-15	-0.259992	-0.148828	0.849058	-0.0554792	-0.190523
	276	1.97921	0.432846	-1.27919	-1.00914	-0.846444	-0.0225195	0.0196684	0.00264473	0.084077	0.0812846	-0.197027	0.00149365	0.266583	0.33688	-1.01054	1.4993	-0.97112	-4.93975e-14	0.322706	1.77908	-1.02487	-1.03156	1.01044	0.134595	-1.20735	1.23795	-0.925249	-0.0319774	-0.176275	0.125309	-0.0108702	-0.010527	0.019766	-0.195174	-0.306511	0.244926	0.22171	0.0292421	-0.0372288	0.0088183	1.84506e-15	-0.0669464	0.050865	-0.1672	0.142356	0.00614881
	277	0.19656	-0.059969	-0.127411	-0.0862757	-0.00254734	-0.0639154	0.0262756	0.038477	0.084077	0.0812846	-0.197027	0.00149365	-0.26843	-0.21336	1.08534	-1.76377	1.0197	-5.42373e-15	-0.372295	-0.356206	-0.328997	1.0495	-0.08152	0.0580687	-0.148053	0.0454812	0.0824862	-0.0622347	-0.236283	0.185417	-0.0108702	-0.010527	0.019766	-0.0940507	-0.122717	0.114095	0.0902311	0.0292421	-0.0372288	0.0088183	1.57255e-15	-0.295642	-0.185706	-0.342809	0.984121	-0.226843
	278	-0.528323	0.589714	0.225462	-0.852148	0.647932	-0.0639154	0.0262756	0.038477	-0.0860911	-0.118929	0.459545	-0.188234	-0.8071	-0.67673	0.568458	0.367232	0.559167	-8.07083e-15	0.319688	0.348541	0.373048	-1.03452	0.260432	-0.553624	-0.902556	0.575989	0.617936	-0.0622347	-0.236283	0.185417	0.380055	-0.895823	0.421858	0.229423	0.133315	-0.804055	0.42977	0.477521	0.470702	-0.91838	1.94417e-15	-0.49791	-0.356255	0.390566	-0.189377	0.746173
	279	-0.056405	-0.298222	1.92177	-0.34203	-0.179038	-0.105311	0.0328828	0.0743092	-0.368511	-0.399167	1.44606	-0.466935	-0.0284782	0.124052	0.0450971	-0.254471	0.092112	-3.28882e-14	0.0289268	-0.0176508	-0.012751	0.00166019	1.54704	-0.174764	-0.648548	-0.161641	-0.0850119	-0.0924919	-0.296292	0.245526	0.0371238	-0.00929752	-0.0276593	-0.195174	-0.306511	0.244926	0.22171	0.0427818	-0.0855256	0.0434922	-1.48839e-15	-0.446149	-0.302711	1.5948	-0.136331	-0.34609
	280	0.19656	-0.059969	-0.127411	-0.0862757	-0.00254734	-0.0639154	0.0262756	0.038477	0.084077	0.0812846	-0.197027	0.00149365	-0.000923851	0.0617597	0.0374029	-0.132239	0.0242909	-5.35644e-15	1.08052	-0.374121	-0.346844	-0.348832	-0.08152	0.0580687	-0.148053	0.0454812	0.0824862	-0.0622347	-0.236283	0.185417	-0.0108702	-0.010527	0.019766	-0.0940507	-0.122717	0.114095	0.0902311	0.0292421	-0.0372288	0.0088183	1.56628e-15	-0.311753	-0.202372	-0.35518	-0.108525	0.901739
	281	0.767434	-0.875998	0.848819	-0.902939	0.51774	0.313558	0.362612	-0.703946	0.557758	-0.489268	0.570824	-0.565931	0.538022	-0.745226	0.554573	-0.889669	0.485111	2.0207e-14	0.0289268	-0.0176508	-0.012751	0.00166019	0.336111	0.230014	0.311619	-0.92425	0.188603	-0.306305	-1.58726	1.14488	0.428049	-0.894594	0.374433	0.341109	0.325468	0.330718	-0.957241	0.477521	0.470702	-0.91838	-1.20783e-15	0.170972	0.258292	0.291293	0.276254	-0.930547
	282	-0.104692	-0.385353	-0.304143	1.00415	-0.328331	-0.0639154	0.0262756	0.038477	0.084077	0.0812846	-0.197027	0.00149365	0.25491	-0.945765	0.299977	0.114719	0.288754	-6.74728e-15	-0.0263033	-0.00383241	0.0220254	0.00749168	-0.08152	0.0580687	-0.148053	0.0454812	0.0824862	-0.0622347	-0.236283	0.185417	-0.0108702	-0.010527	0.019766	0.931809	-0.445029	-0.309473	-0.337205	0.0292421	-0.0372288	0.0088183	1.66154e-15	-0.0669464	0.050865	-0.1672	0.142356	0.00614881
	283	0.19656	-0.059969	-0.127411	-0.0862757	-0.00254734	-0.0639154	0.0262756	0.038477	0.084077	0.0812846	-0.197027	0.00149365	-0.000923851	0.0617597	0.0374029	-0.132239	0.0242909	-6.74728e-15	-0.0263033	-0.00383241	0.0220254	0.00749168	-0.08152	0.0580687	-0.148053	0.0454812	0.0824862	-0.0622347	-0.236283	0.185417	-0.0108702	-0.010527	0.019766	-0.361276	0.903812	-0.163864	-0.190266	0.0292421	-0.0372288	0.0088183	1.66154e-15	-0.0669464	0.050865	-0.1672	0.142356	0.00614881
	284	0.19656	-0.059969	-0.127411	-0.0862757	-0.00254734	-0.0639154	0.0262756	0.038477	0.084077	0.0812846	-0.197027	0.00149365	-0.000923851	0.0617597	0.0374029	-0.132239	0.0242909	-6.74728e-15	-0.0263033	-0.00383241	0.0220254	0.00749168	-0.08152	0.0580687	-0.148053	0.0454812	0.0824862	-0.595126	-0.735322	0.938665	-0.0108702	-0.010527	0.019766	-0.0940507	-0.122717	0.114095	0.0902311	-0.432576	-0.496863	0.901343	1.58642e-15	-0.259992	-0.148828	0.849058	-0.0554792	-0.190523
	285	0.19656	-0.059969	-0.127411	-0.0862757	-0.00254734	-0.0639154	0.0262756	0.038477	0.084077	0.0812846	-0.197027	0.00149365	-0.000923851	0.0617597	0.0374029	-0.132239	0.0242909	-1.33369e-15	0.0289268	-0.0176508	-0.012751	0.00166019	-0.321897	0.161445	-0.423135	0.174168	0.253925	-0.00172022	-0.116267	0.0652005	-0.0108702	-0.010527	0.019766	-0.0940507	-0.122717	0.114095	0.0902311	0.0292421	-0.0372288	0.0088183	1.66154e-15	-0.0669464	0.050865	-0.1672	0.142356	0.00614881
	286	0.609369	0.350933	-0.663364	-1.0738	0.346804	-1.1372	0.053952	1.11806	0.0942048	-0.9806	-0.189457	1.06816	-0.000923851	0.0617597	0.0374029	-0.132239	0.0242909	-7.03892e-15	0.328007	0.357013	-1.01949	0.354728	0.100568	-0.801934	0.0415713	0.327975	0.367612	-0.0622347	-0.236283	0.185417	-1.28074	1.31914	0.075073	0.507211	-0.884854	0.739508	-0.545265	1.42337	-1.41985	0.0428676	1.34579e-15	-1.17192	1.22486	1.3133	0.0860962	-1.11959
	287	1.22269	-0.384268	-0.303553	-0.410827	-0.327244	-0.0639154	0.0262756	0.038477	0.084077	0.0812846	-0.197027	0.00149365	-0.000923851	0.0617597	0.0374029	-0.132239	0.0242909	-6.74728e-15	-0.0263033	-0.00383241	0.0220254	0.00749168	-0.08152	0.0580687	-0.148053	0.0454812	0.0824862	-0.0622347	-0.236283	0.185417	-0.0108702	-0.010527	0.019766	-0.417525	-0.37875	1.03225	-0.249308	0.0292421	-0.0372288	0.0088183	1.66154e-15	-0.0669464	0.050865	-0.1672	0.142356	0.00614881
	288	1.69461	-1.2722	1.39275	0.0992911	-1.15421	-1.1786	0.0605592	1.15389	-0.857802	1.22783	-0.531045	0.0850847	-0.53987	0.868745	-0.479767	0.625191	-0.436529	2.0841e-14	-0.0263033	-0.00383241	0.0220254	0.00749168	1.36258	0.681559	-0.840639	0.668229	-1.45873	-0.0319774	-0.176275	0.125309	0.820077	-0.456125	-0.390208	0.341109	0.325468	0.330718	-0.957241	-0.903069	1.80502	-0.917756	7.15493e-16	0.126387	-0.907655	-1.18324	0.340487	1.34811
	289	0.19656	-0.059969	-0.127411	-0.0862757	-0.00254734	-0.0639154	0.0262756	0.038477	0.084077	0.0812846	-0.197027	0.00149365	-0.000923851	0.0617597	0.0374029	-0.132239	0.0242909	-5.39191e-15	-0.380613	-0.364678	1.06354	-0.339745	-0.08152	0.0580687	-0.148053	0.0454812	0.0824862	-0.0622347	-0.236283	0.185417	-0.0108702	-0.010527	0.019766	-0.0940507	-0.122717	0.114095	0.0902311	0.0292421	-0.0372288	0.0088183	1.57255e-15	-0.295642	-0.185706	-0.342809	0.984121	-0.226843
	290	-0.416766	0.675232	-0.487222	-0.749248	0.671501	-0.0225195	0.0196684	0.00264473	-0.784275	0.291577	0.351579	0.201245	0.53987	0.527314	-0.766026	-0.887885	0.487021	-3.37828e-14	-0.0232859	1.4267	-1.37589	0.0104489	0.700287	-1.48999	0.690868	-0.359262	0.758854	-1.082	1.14858	0.345903	0.442246	0.395527	-0.775318	-0.684751	0.64778	0.754287	-0.529805	0.0157024	0.0110681	-0.0258556	-1.21465e-15	-0.733494	-0.638636	0.485469	0.535404	0.472075
	291	0.19656	-0.059969	-0.127411	-0.0862757	-0.00254734	-0.42365	0.733232	-0.330956	0.084077	0.0812846	-0.197027	0.00149365	-0.000923851	0.0617597	0.0374029	-0.132239	0.0242909	-1.58847e-14	-0.0263033	-0.00383241	0.0220254	0.00749168	-0.08152	0.0580687	-0.148053	0.0454812	0.0824862	-0.0622347	-0.236283	0.185417	-0.0108702	-0.010527	0.019766	-0.428087	-0.387109	-0.233358	1.00622	0.0292421	-0.0372288	0.0088183	1.72388e-15	-0.0669464	0.050865	-0.1672	0.142356	0.00614881
	292	0.166709	-0.127187	0.496401	-0.13623	-0.131902	0.0188764	0.0130612	-0.0331875	-0.256259	-0.319143	1.11612	-0.377962	0.0541848	-0.0628245	0.0220145	0.112225	-0.111351	6.17754e-14	0.0289268	-0.0176508	-0.012751	0.00166019	-1.3532	0.845225	0.724089	-2.54185	1.89369	2.54044	-2.44696	-0.948909	-0.793823	0.436301	0.382315	0.108196	0.244869	-0.147566	-0.172727	0.00216261	0.059365	-0.0605296	-5.98627e-15	-0.978588	0.26634	0.297267	0.284227	0.222375
	293	-0.374314	0.75606	-1.10364	0.730388	-0.522835	-0.0639154	0.0262756	0.038477	0.67001	-0.409245	0.240882	-0.476958	0.777974	-0.407814	-0.485675	0.619635	-0.442479	-6.74728e-15	-0.0263033	-0.00383241	0.0220254	0.00749168	-0.08152	0.0580687	-0.148053	0.0454812	0.0824862	-0.0622347	-0.236283	0.185417	1.2601	-0.0164272	-1.20227	0.507211	-0.884854	0.739508	-0.545265	0.477521	0.470702	-0.91838	1.7569e-15	0.178148	-0.854111	0.0210019	0.393533	0.255848
	294	0.166709	-0.127187	0.496401	-0.13623	-0.131902	-0.0225195	0.0196684	0.00264473	-0.0281748	0.00126136	0.132916	-0.0874792	0.0266305	-0.000532418	0.0297087	-0.0100072	-0.0435301	3.02208e-14	0.0289268	-0.0176508	-0.012751	0.00166019	0.158857	-0.045308	0.127028	-0.0832055	-0.0889526	0.759477	-0.589183	-0.361612	0.0371238	-0.00929752	-0.0276593	0.00707273	0.061076	-0.0167351	-0.0412478	0.0157024	0.0110681	-0.0258556	-3.49919e-15	-0.0738342	0.00505468	0.103313	0.0253722	-0.0349569
	295	0.19656	-0.059969	-0.127411	-0.0862757	-0.00254734	-0.0639154	0.0262756	0.038477	0.084077	0.0812846	-0.197027	0.00149365	-0.000923851	0.0617597	0.0374029	-0.132239	0.0242909	-6.74728e-15	-0.0263033	-0.00383241	0.0220254	0.00749168	-0.445696	1.77807	-0.527303	-0.519506	-0.487764	-0.0622347	-0.236283	0.185417	-0.0108702	-0.010527	0.019766	-0.428087	-0.387109	-0.233358	1.00622	-0.443683	0.908045	-0.471806	1.66154e-15	-0.0669464	0.050865	-0.1672	0.142356	0.00614881
	296	0.166709	-0.127187	0.496401	-0.13623	-0.131902	-0.146707	0.03949	0.110141	-0.480763	-0.47919	1.776	-0.555908	-0.000923851	0.0617597	0.0374029	-0.132239	0.0242909	4.70514e-14	-0.0263033	-0.00383241	0.0220254	0.00749168	2.83364	0.204096	-0.39454	-0.89927	-0.78796	-0.595126	-0.735322	0.938665	-0.0108702	-0.010527	0.019766	0.541524	-1.99198	0.539183	0.519747	-0.878422	0.351817	0.490067	-1.00591e-14	-0.964813	0.357961	-0.243757	0.518195	0.304587
	297	0.337967	0.0927663	-1.46391	0.0665785	0.150375	0.29582	-0.680681	0.407909	0.382107	-0.694922	0.0257121	0.295599	-0.000923851	0.0617597	0.0374029	-0.132239	0.0242909	9.50625e-15	0.670981	-0.721148	0.729449	-0.690238	-1.01599	0.226173	-0.0353472	0.213386	0.251955	0.440399	0.202747	-0.507721	-0.0108702	-0.010527	0.019766	0.830685	-0.628822	-0.178642	-0.205726	0.502168	-0.982502	0.489442	1.10769e-15	0.406556	0.540673	0.19639	-0.448526	-0.656449
	298	0.19656	-0.059969	-0.127411	-0.0862757	-0.00254734	-0.801124	0.396896	0.411468	0.371979	0.366962	0.0181429	-0.771064	-0.53987	0.868745	-0.479767	0.625191	-0.436529	2.47814e-15	-0.0263033	-0.00383241	0.0220254	0.00749168	-0.856124	0.474484	-0.979474	0.4614	0.502279	0.181836	1.11469	-0.774048	0.429152	0.429171	-0.7923	-0.0940507	-0.122717	0.114095	0.0902311	0.0292421	-0.0372288	0.0088183	1.5986e-15	-0.0669464	0.050865	-0.1672	0.142356	0.00614881
	299	0.19656	-0.059969	-0.127411	-0.0862757	-0.00254734	-0.0639154	0.0262756	0.038477	0.084077	0.0812846	-0.197027	0.00149365	-0.000923851	0.0617597	0.0374029	-0.132239	0.0242909	-6.74728e-15	-0.0263033	-0.00383241	0.0220254	0.00749168	-0.258774	-0.217254	-0.332644	0.886526	-0.19507	0.72922	-0.649192	-0.301503	-0.0108702	-0.010527	0.019766	-0.0940507	-0.122717	0.114095	0.0902311	0.0292421	-0.0372288	0.0088183	1.66154e-15	-0.0669464	0.050865	-0.1672	0.142356	0.00614881
	300	0.19656	-0.059969	-0.127411	-0.0862757	-0.00254734	-0.0639154	0.0262756	0.038477	0.084077	0.0812846	-0.197027	0.00149365	-0.000923851	0.0617597	0.0374029	-0.132239	0.0242909	-6.74728e-15	-0.0263033	-0.00383241	0.0220254	0.00749168	0.095734	0.333391	0.0365371	-0.795563	0.360042	0.470656	0.262755	-0.56783	-0.0108702	-0.010527	0.019766	-0.0940507	-0.122717	0.114095	0.0902311	0.0292421	-0.0372288	0.0088183	1.66154e-15	-0.0669464	0.050865	-0.1672	0.142356	0.00614881
	301	-0.323646	0.740836	-4.04963	0.749784	0.675131	1.36911	-0.708358	-0.671672	0.0785944	0.0758444	-1.39871	1.05275	0.0541848	-0.0628245	0.0220145	0.112225	-0.111351	-1.76504e-14	-0.671375	-0.73087	0.677743	0.696432	0.813332	0.971265	-2.52323	0.932156	-0.149014	0.500914	0.322764	-0.627938	0.818974	-1.77989	0.776525	0.00707273	0.061076	-0.0167351	-0.0412478	-1.36732	-0.0112226	1.31324	3.77038e-15	-0.0807221	-0.0407557	0.373825	-0.091612	-0.0760626
	302	0.19656	-0.059969	-0.127411	-0.0862757	-0.00254734	-0.0639154	0.0262756	0.038477	0.084077	0.0812846	-0.197027	0.00149365	-0.000923851	0.0617597	0.0374029	-0.132239	0.0242909	-6.74728e-15	-0.0263033	-0.00383241	0.0220254	0.00749168	-0.08152	0.0580687	-0.148053	0.0454812	0.0824862	-0.0622347	-0.236283	0.185417	-0.0108702	-0.010527	0.019766	-0.628502	1.93034	-0.441823	-0.470764	0.0292421	-0.0372288	0.0088183	1.66154e-15	-0.0669464	0.050865	-0.1672	0.142356	0.00614881
	303	0.19656	-0.059969	-0.127411	-0.0862757	-0.00254734	-0.0639154	0.0262756	0.038477	0.084077	0.0812846	-0.197027	0.00149365	-0.000923851	0.0617597	0.0374029	-0.132239	0.0242909	-6.74728e-15	-0.0263033	-0.00383241	0.0220254	0.00749168	-0.08152	0.0580687	-0.148053	0.0454812	0.0824862	0.470656	0.262755	-0.56783	-0.0108702	-0.010527	0.019766	-0.0940507	-0.122717	0.114095	0.0902311	-0.905502	0.448411	0.420719	1.66154e-15	-0.0669464	0.050865	-0.1672	0.142356	0.00614881
	304	0.166709	-0.127187	0.496401	-0.13623	-0.131902	-0.0225195	0.0196684	0.00264473	-0.0281748	0.00126136	0.132916	-0.0874792	0.0266305	-0.000532418	0.0297087	-0.0100072	-0.0435301	3.02208e-14	0.0289268	-0.0176508	-0.012751	0.00166019	0.333742	0.226335	0.309152	0.188113	-0.899988	0.500914	0.322764	-0.627938	0.0371238	-0.00929752	-0.0276593	-0.917663	0.567181	0.276003	0.254709	0.0157024	0.0110681	-0.0258556	-3.49919e-15	-0.0738342	0.00505468	0.103313	0.0253722	-0.0349569
	305	0.19656	-0.059969	-0.127411	-0.0862757	-0.00254734	-0.0639154	0.0262756	0.038477	0.084077	0.0812846	-0.197027	0.00149365	-0.000923851	0.0617597	0.0374029	-0.132239	0.0242909	-6.74728e-15	-0.0263033	-0.00383241	0.0220254	0.00749168	0.852948	-0.110036	-0.26076	-0.122423	-0.0869822	-0.0622347	-0.236283	0.185417	-0.0108702	-0.010527	0.019766	-0.0940507	-0.122717	0.114095	0.0902311	0.0292421	-0.0372288	0.0088183	1.66154e-15	-0.0669464	0.050865	-0.1672	0.142356	0.00614881
	306	0.166709	-0.127187	0.496401	-0.13623	-0.131902	-0.0225195	0.0196684	0.00264473	-0.0281748	0.00126136	0.132916	-0.0874792	0.0266305	-0.000532418	0.0297087	-0.0100072	-0.0435301	3.02208e-14	0.0289268	-0.0176508	-0.012751	0.00166019	0.158857	-0.045308	0.127028	-0.0832055	-0.0889526	-0.0319774	-0.176275	0.125309	0.0371238	-0.00929752	-0.0276593	-0.316401	-0.194956	0.901415	-0.380787	0.0157024	0.0110681	-0.0258556	-3.49919e-15	-0.0738342	0.00505468	0.103313	0.0253722	-0.0349569
	307	1.82342	-1.13308	0.0488655	-1.17754	0.322398	-0.0639154	0.0262756	0.038477	0.084077	0.0812846	-0.197027	0.00149365	-0.000923851	0.0617597	0.0374029	-0.132239	0.0242909	-9.4262e-15	0.673998	0.709387	-0.668468	-0.68728	0.277822	-0.526612	0.226162	-0.513069	0.645167	-0.0319774	-0.176275	0.125309	-0.0108702	-0.010527	0.019766	0.173175	-1.14925	0.392055	0.370728	-0.430144	0.859748	-0.437132	1.92391e-15	-0.54996	0.748415	-0.813894	-0.242718	0.693145
	308	0.797284	-0.80878	0.225007	-0.852985	0.647094	0.29582	-0.680681	0.407909	1.13821	-0.985238	-0.192951	0.00687544	0.520292	-0.67283	0.572351	0.370893	-0.708852	9.71657e-15	-0.778817	0.727302	-0.650622	0.711052	0.513365	0.505336	0.496209	-1.76529	0.466159	0.196329	-1.14823	0.451744	0.380055	-0.895823	0.421858	0.173175	-1.14925	0.392055	0.370728	0.0157024	0.0110681	-0.0258556	8.82497e-16	-0.533849	0.76508	-0.801523	0.849928	-0.435437
	309	0.166709	-0.127187	0.496401	-0.13623	-0.131902	-0.0225195	0.0196684	0.00264473	-0.0281748	0.00126136	0.132916	-0.0874792	0.0266305	-0.000532418	0.0297087	-0.0100072	-0.0435301	4.58356e-14	-0.317065	-0.370024	-0.363774	1.04367	0.158857	-0.045308	0.127028	-0.0832055	-0.0889526	-0.0319774	-0.176275	0.125309	0.0371238	-0.00929752	-0.0276593	0.00707273	0.061076	-0.0167351	-0.0412478	0.0157024	0.0110681	-0.0258556	-3.49919e-15	-0.0738342	0.00505468	0.103313	0.0253722	-0.0349569
	310	0.19656	-0.059969	-0.127411	-0.0862757	-0.00254734	-0.0639154	0.0262756	0.038477	0.084077	0.0812846	-0.197027	0.00149365	-0.000923851	0.0617597	0.0374029	-0.132239	0.0242909	-6.74728e-15	-0.0263033	-0.00383241	0.0220254	0.00749168	-1.01599	0.226173	-0.0353472	0.213386	0.251955	0.440399	0.202747	-0.507721	-0.0108702	-0.010527	0.019766	-0.0940507	-0.122717	0.114095	0.0902311	-0.432576	-0.496863	0.901343	1.66154e-15	-0.0669464	0.050865	-0.1672	0.142356	0.00614881
	311	0.136858	-0.194404	1.12021	-0.186184	-0.261256	-0.0225195	0.0196684	0.00264473	-0.0281748	0.00126136	0.132916	-0.0874792	0.282188	0.262299	0.291999	-1.13663	0.220648	3.02208e-14	0.0289268	-0.0176508	-0.012751	0.00166019	0.158857	-0.045308	0.127028	-0.0832055	-0.0889526	-0.0319774	-0.176275	0.125309	-0.0108702	-0.010527	0.019766	0.00707273	0.061076	-0.0167351	-0.0412478	0.00216261	0.059365	-0.0605296	-3.49919e-15	-0.0738342	0.00505468	0.103313	0.0253722	-0.0349569
	312	0.19656	-0.059969	-0.127411	-0.0862757	-0.00254734	0.673293	-0.344345	-0.334514	0.084077	0.0812846	-0.197027	0.00149365	-0.000923851	0.0617597	0.0374029	-0.132239	0.0242909	-1.59727e-14	-0.0263033	-0.00383241	0.0220254	0.00749168	-0.263608	0.918072	-0.337678	-0.237013	-0.202639	-0.0622347	-0.236283	0.185417	-0.0108702	-0.010527	0.019766	-0.0940507	-0.122717	0.114095	0.0902311	0.0292421	-0.0372288	0.0088183	1.72448e-15	-0.0669464	0.050865	-0.1672	0.142356	0.00614881
	313	1.22269	-0.384268	-0.303553	-0.410827	-0.327244	1.07442	-1.05791	-0.00091341	1.1226	0.0712064	-1.4022	-0.00852938	0.520292	-0.67283	0.572351	0.370893	-0.708852	-6.58539e-14	-0.787136	0.71883	0.741918	-0.678193	0.632426	-1.11865	0.595443	1.15311	-0.969334	-0.0622347	-0.236283	0.185417	0.380055	-0.895823	0.421858	0.239985	0.141675	0.461549	-0.825763	0.939339	0.930336	-1.81091	3.8629e-15	0.371193	-0.654418	-0.995256	0.591369	0.45252
	314	0.337967	0.0927663	-1.46391	0.0665785	0.150375	-0.506442	0.746447	-0.259291	-0.0281748	0.00126136	0.132916	-0.0874792	-0.000923851	0.0617597	0.0374029	-0.132239	0.0242909	3.7914e-14	-0.0263033	-0.00383241	0.0220254	0.00749168	-1.39035	0.787522	-1.53581	0.748631	0.750634	0.440399	0.202747	-0.507721	-0.54688	-0.452684	0.926683	-0.0940507	-0.122717	0.114095	0.0902311	0.0292421	-0.0372288	0.0088183	1.35684e-15	-0.0669464	0.050865	-0.1672	0.142356	0.00614881
	315	-0.167962	-0.38374	2.63445	-0.44493	-0.202606	-0.0639154	0.0262756	0.038477	0.084077	0.0812846	-0.197027	0.00149365	-0.000923851	0.0617597	0.0374029	-0.132239	0.0242909	-6.74728e-15	-0.0263033	-0.00383241	0.0220254	0.00749168	-0.08152	0.0580687	-0.148053	0.0454812	0.0824862	-0.0622347	-0.236283	0.185417	-0.0108702	-0.010527	0.019766	-0.0940507	-0.122717	0.114095	0.0902311	0.0427818	-0.0855256	0.0434922	1.66154e-15	-0.0669464	0.050865	-0.1672	0.142356	0.00614881
	316	0.793229	0.584496	-2.61628	0.558691	-0.694609	-0.399993	-0.316668	0.745068	1.13821	-0.985238	-0.192951	0.00687544	-0.797552	0.603729	0.578258	0.376449	-0.702903	-1.52838e-14	-0.0263033	-0.00383241	0.0220254	0.00749168	-0.08152	0.0580687	-0.148053	0.0454812	0.0824862	0.196329	-1.14823	0.451744	0.820077	-0.456125	-0.390208	-0.0940507	-0.122717	0.114095	0.0902311	0.49106	0.422405	-0.883707	2.53582e-15	0.406844	-0.61754	0.196611	-0.448231	0.48884
	317	-0.859426	0.197112	0.672543	0.188321	0.192795	-0.0225195	0.0196684	0.00264473	0.552275	-0.494708	-0.630859	0.485327	0.54757	0.535234	0.564373	-0.880452	-0.776959	-2.17793e-15	-0.723587	0.713484	-0.685398	0.705221	0.678063	-0.381679	-0.442883	-0.393742	0.724053	-0.564869	-0.675314	0.878556	0.868071	-0.454896	-0.437633	-0.0940507	-0.122717	0.114095	0.0902311	0.0157024	0.0110681	-0.0258556	-2.44939e-15	0.154861	0.241626	0.278922	-0.816392	0.198035
	318	-0.671511	-0.962601	1.56091	0.409135	0.493085	0.673293	-0.344345	-0.334514	-0.373993	-0.404607	0.244375	0.584323	0.520016	0.597526	0.572067	-1.00268	-0.709138	-2.25141e-14	-1.13313	0.366457	0.390895	0.363816	-0.998597	0.253185	1.09337	-0.875673	0.279186	0.440399	0.202747	-0.507721	-0.498886	-0.451454	0.879257	-1.3977	1.21776	-1.0059	1.4927	0.488628	-0.934206	0.454768	2.17247e-15	0.17786	0.304102	0.0207808	0.393238	-0.889441
	319	0.19656	-0.059969	-0.127411	-0.0862757	-0.00254734	-0.0225195	0.0196684	0.00264473	0.084077	0.0812846	-0.197027	0.00149365	0.0266305	-0.000532418	0.0297087	-0.0100072	-0.0435301	-3.36466e-14	-0.0263033	-0.00383241	0.0220254	0.00749168	-0.401247	-0.438552	1.7402	-0.450547	-0.418163	-0.0622347	-0.236283	0.185417	-0.0108702	-0.010527	0.019766	-0.0940507	-0.122717	0.114095	0.0902311	0.0292421	-0.0372288	0.0088183	1.84506e-15	-0.0669464	0.050865	-0.1672	0.142356	0.00614881
	320	0.166709	-0.127187	0.496401	-0.13623	-0.131902	-0.105311	0.0328828	0.0743092	-0.0915737	-0.12437	-0.742139	0.863024	-0.7994	-0.668811	1.89886	0.374665	-0.704813	-3.28882e-14	0.0289268	-0.0176508	-0.012751	0.00166019	2.48151	-0.342869	-0.761254	-0.329545	-0.25448	-0.823432	0.236633	0.612229	-0.0588643	-0.0117565	0.0671912	-0.996851	2.77308	-0.588952	-0.619782	0.477521	0.470702	-0.91838	-2.96024e-15	-0.0600586	0.0966754	-0.437712	0.259341	0.0472545
	321	-1.28662	-1.62698	1.20006	1.1603	1.16521	0.590501	-0.33113	-0.262849	0.201811	0.166748	0.674714	-0.960792	-0.000923851	0.0617597	0.0374029	-0.132239	0.0242909	-7.76906e-15	-0.731906	0.705012	0.707141	-0.684024	-1.04186	-0.480108	2.13416	-0.441188	-0.32561	0.72922	-0.649192	-0.301503	-0.0588643	-0.0117565	0.0671912	0.00707273	0.061076	-0.0167351	-0.0412478	-0.905502	0.448411	0.420719	-1.01401e-14	-0.632306	-0.456594	2.34055	-0.217182	-0.501656
	322	-0.404165	0.688842	-0.47983	0.680434	-0.652189	-0.105311	0.0328828	0.0743092	0.196329	0.161308	-0.526969	0.0904665	-0.000923851	0.0617597	0.0374029	-0.132239	0.0242909	-3.28882e-14	0.0289268	-0.0176508	-0.012751	0.00166019	-0.321897	0.161445	-0.423135	0.174168	0.253925	1.23185	-0.210161	-0.994642	-0.401795	0.874769	-0.382326	-0.0940507	-0.122717	0.114095	0.0902311	0.950446	-0.474572	-0.437756	-2.96024e-15	-0.0600586	0.0966754	-0.437712	0.259341	0.0472545
	323	0.19656	-0.059969	-0.127411	-0.0862757	-0.00254734	-0.0639154	0.0262756	0.038477	0.084077	0.0812846	-0.197027	0.00149365	-0.266306	-0.211176	-0.234971	-0.388414	1.0219	-6.74728e-15	-0.0263033	-0.00383241	0.0220254	0.00749168	-0.08152	0.0580687	-0.148053	0.0454812	0.0824862	-0.320798	0.675664	-0.0809093	-0.0108702	-0.010527	0.019766	-0.0940507	-0.122717	0.114095	0.0902311	0.0292421	-0.0372288	0.0088183	1.66154e-15	-0.0669464	0.050865	-0.1672	0.142356	0.00614881
	324	0.19656	-0.059969	-0.127411	-0.0862757	-0.00254734	-0.0639154	0.0262756	0.038477	0.084077	0.0812846	-0.197027	0.00149365	-0.000923851	0.0617597	0.0374029	-0.132239	0.0242909	-6.74728e-15	-0.0263033	-0.00383241	0.0220254	0.00749168	-0.08152	0.0580687	-0.148053	0.0454812	0.0824862	-0.579362	1.58761	-0.347236	-0.0108702	-0.010527	0.019766	-0.0940507	-0.122717	0.114095	0.0902311	0.0292421	-0.0372288	0.0088183	1.66154e-15	-0.0669464	0.050865	-0.1672	0.142356	0.00614881
	325	0.19656	-0.059969	-0.127411	-0.0862757	-0.00254734	-0.0639154	0.0262756	0.038477	0.084077	0.0812846	-0.197027	0.00149365	-0.000923851	0.0617597	0.0374029	-0.132239	0.0242909	-6.74728e-15	-0.0263033	-0.00383241	0.0220254	0.00749168	-0.418637	-0.465564	0.611483	0.638511	-0.445394	-0.0622347	-0.236283	0.185417	-0.0108702	-0.010527	0.019766	-0.0940507	-0.122717	0.114095	0.0902311	0.0292421	-0.0372288	0.0088183	1.66154e-15	-0.0669464	0.050865	-0.1672	0.142356	0.00614881
	326	0.19656	-0.059969	-0.127411	-0.0862757	-0.00254734	-0.465046	0.739839	-0.295123	-0.368511	-0.399167	1.44606	-0.466935	-0.0284782	0.124052	0.0450971	-0.254471	0.092112	1.10146e-14	-0.0263033	-0.00383241	0.0220254	0.00749168	-0.321897	0.161445	-0.423135	0.174168	0.253925	-0.00172022	-0.116267	0.0652005	-0.0588643	-0.0117565	0.0671912	-0.0940507	-0.122717	0.114095	0.0902311	0.0292421	-0.0372288	0.0088183	1.54036e-15	-0.0669464	0.050865	-0.1672	0.142356	0.00614881
	327	-0.134543	-0.452571	0.319669	0.954194	-0.457685	-0.465046	0.739839	-0.295123	-0.27187	0.737301	-0.0931364	-0.393367	0.805529	-0.470106	-0.493369	0.741867	-0.5103	-1.36439e-14	-1.0779	0.352638	0.356119	0.357984	0.102937	-0.798255	0.0440383	-0.784388	1.4562	0.470656	0.262755	-0.56783	-0.0108702	-0.010527	0.019766	0.988057	0.837533	-1.50558	-0.278163	-0.905502	0.448411	0.420719	1.13692e-15	1.25955	0.225844	-1.2018	-0.760427	0.178481
	328	-0.545573	0.536107	0.856667	0.52758	-0.805112	-0.801124	0.396896	0.411468	0.186201	1.22319	-0.534538	-0.976197	-0.000647513	-1.2086	0.0376865	1.24134	0.0245766	-8.49187e-15	0.383237	0.343195	-1.05427	0.348897	2.65639	-0.0712259	-0.57913	-0.0582261	-1.06552	-1.082	1.14858	0.345903	-0.0108702	-0.010527	0.019766	0.173175	-1.14925	0.392055	0.370728	0.0292421	-0.0372288	0.0088183	1.5611e-15	-0.031296	0.0877431	1.02467	-0.897244	0.042469
	329	0.19656	-0.059969	-0.127411	-0.0862757	-0.00254734	-0.0639154	0.0262756	0.038477	0.196329	0.161308	-0.526969	0.0904665	0.0266305	-0.000532418	0.0297087	-0.0100072	-0.0435301	-1.33369e-15	0.0289268	-0.0176508	-0.012751	0.00166019	-0.08152	0.0580687	-0.148053	0.0454812	0.0824862	-0.320798	0.675664	-0.0809093	0.0371238	-0.00929752	-0.0276593	0.00707273	0.061076	-0.0167351	-0.0412478	0.0157024	0.0110681	-0.0258556	1.66154e-15	-0.0669464	0.050865	-0.1672	0.142356	0.00614881
	330	0.19656	-0.059969	-0.127411	-0.0862757	-0.00254734	-0.0639154	0.0262756	0.038477	0.084077	0.0812846	-0.197027	0.00149365	-0.000923851	0.0617597	0.0374029	-0.132239	0.0242909	-6.74728e-15	-0.0263033	-0.00383241	0.0220254	0.00749168	-0.08152	0.0580687	-0.148053	0.0454812	0.0824862	0.987784	-1.56114	-0.0351762	-0.0108702	-0.010527	0.019766	-0.0940507	-0.122717	0.114095	0.0902311	-0.443683	0.908045	-0.471806	1.66154e-15	-0.0669464	0.050865	-0.1672	0.142356	0.00614881
	331	-0.861206	-1.20247	0.671499	1.60246	0.19087	-0.0225195	0.0196684	0.00264473	0.0261606	-0.0389061	0.129602	-0.0992615	-0.523988	-0.476191	0.823054	-0.637155	0.755524	-3.36466e-14	-0.0263033	-0.00383241	0.0220254	0.00749168	-1.04186	-0.480108	2.13416	-0.441188	-0.32561	0.759477	-0.589183	-0.361612	-0.106858	-0.012986	0.114616	0.375422	-0.78166	0.130394	0.107771	0.948014	-1.83118	0.900719	7.59055e-15	0.0273533	0.187097	1.95839	-0.727213	-1.00869
	332	0.055152	-0.212704	1.20909	-0.23913	-0.15547	0.673293	-0.344345	-0.334514	0.840178	-0.209031	-0.41569	-0.28723	-0.523988	-0.476191	0.823054	-0.637155	0.755524	-9.65246e-15	-0.377596	1.06586	-0.334375	-0.336788	-0.440862	0.642749	-0.522269	0.604032	-0.480195	0.470656	0.262755	-0.56783	0.868071	-0.454896	-0.437633	-0.361276	0.903812	-0.163864	-0.190266	-0.443683	0.908045	-0.471806	9.23222e-16	-0.504798	-0.402065	0.661078	-0.306361	0.705067
	333	0.19656	-0.059969	-0.127411	-0.0862757	-0.00254734	0.631897	-0.337737	-0.298681	-1.24235	-0.194315	0.79298	0.784074	0.0266305	-0.000532418	0.0297087	-0.0100072	-0.0435301	-2.19959e-14	0.0319442	1.41288	-1.41067	0.00461739	2.48151	-0.342869	-0.761254	-0.329545	-0.25448	-1.082	1.14858	0.345903	-0.106858	-0.012986	0.114616	-0.729626	1.74655	-0.310993	-0.339285	-0.905502	0.448411	0.420719	8.75906e-16	0.213511	0.34098	1.21265	-0.646362	-0.853121
	334	0.942748	-2.04932	1.7298	-2.11181	2.14172	0.313558	0.362612	-0.703946	-0.959926	0.0859227	-0.193533	1.06278	0.266583	0.33688	-1.01054	1.4993	-0.97112	-2.48437e-14	-0.0346216	-0.0123041	1.41456	-1.38175	0.872803	-1.22203	0.870525	1.02442	-1.14077	-0.823432	0.236633	0.612229	0.380055	-0.895823	0.421858	1.64557	1.35796	-2.07628	-0.854617	0.0181348	1.36768	-1.36433	1.15805e-15	-0.259992	-0.148828	0.849058	-0.0554792	-0.190523
	335	-0.418546	-0.724348	-0.488267	0.664889	0.669576	0.29582	-0.680681	0.407909	-0.0860911	-0.118929	0.459545	-0.188234	-0.258606	-0.203256	1.09543	-0.380981	-0.242083	2.39014e-15	-0.0263033	-0.00383241	0.0220254	0.00749168	0.437685	-0.278302	-0.717965	-0.265055	0.895492	-0.320798	0.675664	-0.0809093	-0.0108702	-0.010527	0.019766	-0.0940507	-0.122717	0.114095	0.0902311	0.950446	-0.474572	-0.437756	1.86139e-15	0.837808	-0.21042	-0.361154	-0.116498	-0.251183
	336	0.767434	-0.875998	0.848819	-0.902939	0.51774	-0.0225195	0.0196684	0.00264473	0.269855	-0.774946	0.355654	0.206627	0.547847	-0.735122	0.564657	0.493125	-0.776674	-2.17793e-15	-0.723587	0.713484	-0.685398	0.705221	-0.600725	0.394439	0.421858	0.356018	-0.73052	0.470656	0.262755	-0.56783	0.428049	-0.894594	0.374433	-1.01879	0.383388	0.406833	0.386188	0.488628	-0.934206	0.454768	-3.49919e-15	-0.0738342	0.00505468	0.103313	0.0253722	-0.0349569
	337	0.19656	-0.059969	-0.127411	-0.0862757	-0.00254734	-0.0639154	0.0262756	0.038477	0.084077	0.0812846	-0.197027	0.00149365	-0.258606	-0.203256	1.09543	-0.380981	-0.242083	-6.74728e-15	-0.0263033	-0.00383241	0.0220254	0.00749168	-0.258774	-0.217254	-0.332644	0.886526	-0.19507	-0.0622347	-0.236283	0.185417	-0.0108702	-0.010527	0.019766	-0.0940507	-0.122717	0.114095	0.0902311	0.0292421	-0.0372288	0.0088183	1.66154e-15	-0.0669464	0.050865	-0.1672	0.142356	0.00614881
	338	-0.104692	-0.385353	-0.304143	1.00415	-0.328331	-0.0639154	0.0262756	0.038477	0.084077	0.0812846	-0.197027	0.00149365	-0.000923851	0.0617597	0.0374029	-0.132239	0.0242909	-6.74728e-15	-0.0263033	-0.00383241	0.0220254	0.00749168	-0.08152	0.0580687	-0.148053	0.0454812	0.0824862	0.470656	0.262755	-0.56783	-0.0108702	-0.010527	0.019766	-0.0940507	-0.122717	0.114095	0.0902311	0.950446	-0.474572	-0.437756	1.66154e-15	-0.0669464	0.050865	-0.1672	0.142356	0.00614881
	339	0.369005	0.12629	1.39321	0.100129	-1.15338	0.29582	-0.680681	0.407909	0.382107	-0.694922	0.0257121	0.295599	0.249334	-0.951499	-2.35074	1.48265	1.55493	9.68578e-15	-0.781835	-0.703233	0.747296	0.708095	-1.36813	-0.320791	-0.402061	0.783111	0.785434	-0.00172022	-0.116267	0.0652005	-0.498886	-0.451454	0.879257	-0.785874	0.463986	0.885117	-0.398327	-0.430144	0.859748	-0.437132	1.13662e-15	-0.778655	0.511843	-0.989503	0.599047	0.460153
	340	-0.0903116	1.02784	-0.295706	1.01969	-1.6501	-0.0639154	0.0262756	0.038477	-0.0336573	-0.00417882	-1.06877	0.963779	-0.258606	-0.203256	1.09543	-0.380981	-0.242083	-1.33369e-15	0.0289268	-0.0176508	-0.012751	0.00166019	0.158857	-0.045308	0.127028	-0.0832055	-0.0889526	-0.823432	0.236633	0.612229	0.868071	-0.454896	-0.437633	0.664583	0.5815	-0.587432	-0.617702	-0.443683	0.908045	-0.471806	1.11026e-15	0.83092	-0.25623	-0.0906421	-0.233483	-0.292289
	341	0.19656	-0.059969	-0.127411	-0.0862757	-0.00254734	-0.399993	-0.316668	0.745068	0.084077	0.0812846	-0.197027	0.00149365	-0.000923851	0.0617597	0.0374029	-0.132239	0.0242909	-1.52838e-14	-0.0263033	-0.00383241	0.0220254	0.00749168	-0.08152	0.0580687	-0.148053	0.0454812	0.0824862	-0.0622347	-0.236283	0.185417	-0.0108702	-0.010527	0.019766	-0.361276	0.903812	-0.163864	-0.190266	0.0292421	-0.0372288	0.0088183	1.71978e-15	-0.0669464	0.050865	-0.1672	0.142356	0.00614881
	342	-0.102913	1.01423	-0.303099	-0.409989	-0.326406	-1.53833	0.767516	0.784458	0.478749	0.441545	-1.51348	0.369167	0.0266305	-0.000532418	0.0297087	-0.0100072	-0.0435301	-2.29776e-14	0.0289268	-0.0176508	-0.012751	0.00166019	-1.20173	-0.728418	3.07829	-0.689202	-0.575935	-1.082	1.14858	0.345903	0.0371238	-0.00929752	-0.0276593	0.830685	-0.628822	-0.178642	-0.205726	-0.905502	0.448411	0.420719	1.44679e-15	-0.031296	0.0877431	1.02467	-0.897244	0.042469
	343	-0.404165	0.688842	-0.47983	0.680434	-0.652189	-0.801124	0.396896	0.411468	-0.0860911	-0.118929	0.459545	-0.188234	0.264458	0.334695	0.309777	0.123936	-0.973316	-1.21557e-14	0.0289268	-0.0176508	-0.012751	0.00166019	-0.503985	1.02145	-0.61276	-0.108326	-0.0312003	-0.0319774	-0.176275	0.125309	-0.889811	0.433842	0.477165	0.173175	-1.14925	0.392055	0.370728	0.0292421	-0.0372288	0.0088183	1.15502e-15	0.354794	0.487129	-1.00785	-0.501572	0.435813
	344	-0.117294	-0.398964	-0.311535	-0.425534	0.995359	0.337215	-0.687288	0.372077	0.557758	-0.489268	0.570824	-0.565931	-0.52214	0.796349	-0.497545	-0.635371	0.757434	-2.82401e-15	-0.723587	0.713484	-0.685398	0.705221	-0.600725	0.394439	0.421858	0.356018	-0.73052	0.470656	0.262755	-0.56783	0.428049	-0.894594	0.374433	0.597773	-0.709421	-0.656926	0.578789	-0.905502	0.448411	0.420719	-4.90381e-16	-0.785543	0.466033	-0.718991	0.482063	0.419047
	345	0.19656	-0.059969	-0.127411	-0.0862757	-0.00254734	-0.146707	0.03949	0.110141	0.648917	0.641759	-2.17005	0.558896	-0.256482	-0.201071	-0.224888	0.99438	-0.239887	1.84067e-14	1.08052	-0.374121	-0.346844	-0.348832	-1.56107	-0.143738	2.70408	-0.130652	-1.13862	-0.579362	1.58761	-0.347236	-0.498886	-0.451454	0.879257	0.541524	-1.99198	0.539183	0.519747	0.0157024	0.0110681	-0.0258556	-1.11767e-14	-0.825351	-0.656287	3.35681	-0.415018	-0.698328
	346	0.166709	-0.127187	0.496401	-0.13623	-0.131902	-0.146707	0.03949	0.110141	-0.256259	-0.319143	1.11612	-0.377962	0.0266305	-0.000532418	0.0297087	-0.0100072	-0.0435301	-8.12158e-15	-0.726605	-0.717051	0.712519	0.702264	0.430482	0.853344	-0.725466	-0.27623	-0.200669	0.470656	0.262755	-0.56783	-0.0588643	-0.0117565	0.0671912	0.00707273	0.061076	-0.0167351	-0.0412478	0.0157024	0.0110681	-0.0258556	8.59991e-15	-0.978588	0.26634	0.297267	0.284227	0.222375
	347	0.19656	-0.059969	-0.127411	-0.0862757	-0.00254734	-0.0639154	0.0262756	0.038477	0.084077	0.0812846	-0.197027	0.00149365	-0.000923851	0.0617597	0.0374029	-0.132239	0.0242909	-6.74728e-15	-0.0263033	-0.00383241	0.0220254	0.00749168	-0.321897	0.161445	-0.423135	0.174168	0.253925	-0.00172022	-0.116267	0.0652005	-0.0108702	-0.010527	0.019766	-0.0940507	-0.122717	0.114095	0.0902311	0.0292421	-0.0372288	0.0088183	1.66154e-15	-0.0669464	0.050865	-0.1672	0.142356	0.00614881
	348	0.166709	-0.127187	0.496401	-0.13623	-0.131902	0.655555	-1.38764	0.777342	-1.74176	2.49457	-1.19169	0.269431	-1.34632	1.40061	0.0510043	-0.248915	0.0980616	1.15276e-14	-0.0263033	-0.00383241	0.0220254	0.00749168	0.457541	-1.39029	0.41332	0.881787	-0.158298	0.454893	-2.06018	0.718071	-2.11058	3.0885	-0.681686	0.496649	-0.893214	-0.526096	0.710268	1.88519	-0.960212	-0.849657	2.9196e-15	-0.62786	-0.529365	-2.9269	1.71979	1.72469
	349	-0.258701	-0.551699	1.02496	-0.578388	0.842436	-0.399993	-0.316668	0.745068	-0.213953	0.857492	-0.419766	-0.292612	0.805529	-0.470106	-0.493369	0.741867	-0.5103	-2.12324e-14	0.324989	-1.07352	0.378426	0.351771	-0.263608	0.918072	-0.337678	-0.237013	-0.202639	-0.579362	1.58761	-0.347236	-0.450892	-0.450225	0.831832	-0.361276	0.903812	-0.163864	-0.190266	-0.443683	0.908045	-0.471806	1.69153e-15	-0.0833455	1.19241	-0.179792	-0.950585	-0.0105584
	350	0.0850027	-0.145487	0.585273	-0.189176	-0.0261156	1.36911	-0.708358	-0.671672	0.484231	0.446985	-0.311799	-0.682091	-0.539594	-0.40161	-0.479484	1.99877	-0.436243	1.70122e-15	-0.0263033	-0.00383241	0.0220254	0.00749168	-0.321897	0.161445	-0.423135	0.174168	0.253925	-0.00172022	-0.116267	0.0652005	-0.0588643	-0.0117565	0.0671912	-0.0940507	-0.122717	0.114095	0.0902311	0.0157024	0.0110681	-0.0258556	1.6039e-15	-0.0669464	0.050865	-0.1672	0.142356	0.00614881
	351	-1.4303	1.01314	-0.303688	1.00499	-0.327493	-0.146707	0.03949	0.110141	-0.0281748	0.00126136	0.132916	-0.0874792	-0.31159	-0.0764872	-0.209499	0.749917	-0.104245	4.70514e-14	-0.0263033	-0.00383241	0.0220254	0.00749168	-2.27018	-0.102342	1.96561	-0.114739	-0.0792261	-0.823432	0.236633	0.612229	0.0371238	-0.00929752	-0.0276593	-0.628502	1.93034	-0.441823	-0.470764	0.0292421	-0.0372288	0.0088183	5.12607e-15	0.612252	0.714768	0.63014	-2.49992	0.66402
	352	0.19656	-0.059969	-0.127411	-0.0862757	-0.00254734	-0.42365	0.733232	-0.330956	0.084077	0.0812846	-0.197027	0.00149365	-0.000923851	0.0617597	0.0374029	-0.132239	0.0242909	-1.58847e-14	-0.0263033	-0.00383241	0.0220254	0.00749168	-0.08152	0.0580687	-0.148053	0.0454812	0.0824862	-0.0622347	-0.236283	0.185417	-0.0108702	-0.010527	0.019766	-0.0940507	-0.122717	0.114095	0.0902311	0.0292421	-0.0372288	0.0088183	1.72388e-15	-0.0669464	0.050865	-0.1672	0.142356	0.00614881
	353	-0.404165	0.688842	-0.47983	0.680434	-0.652189	0.967974	0.00520636	-1.00527	-0.544162	-0.604821	0.900946	0.394595	0.00120046	0.0639444	-1.28291	1.24312	0.0264869	-3.20801e-14	0.0289268	-0.0176508	-0.012751	0.00166019	0.51583	-0.633668	0.498776	0.470607	-0.614863	-0.0319774	-0.176275	0.125309	-0.0108702	-0.010527	0.019766	-0.0940507	-0.122717	0.114095	0.0902311	0.0157024	0.0110681	-0.0258556	1.5424e-15	-0.0830575	0.0341991	-0.179571	-0.95029	1.13473
	354	-0.374314	0.75606	-1.10364	0.730388	-0.522835	-0.441389	-0.310061	0.7809	-0.389604	0.651838	-0.964877	0.568919	-0.807376	0.593625	0.568175	-1.00634	0.558882	2.91117e-14	-0.778817	0.727302	-0.650622	0.711052	-0.681239	0.746126	-0.79735	0.732719	-0.308756	0.698963	-0.7092	-0.241394	0.380055	-0.895823	0.421858	-0.796436	0.455626	-0.380486	0.857206	0.0157024	0.0110681	-0.0258556	1.44788e-15	-0.031296	0.0877431	1.02467	-0.897244	0.042469
	355	0.767434	-0.875998	0.848819	-0.902939	0.51774	-0.399993	-0.316668	0.745068	0.557758	-0.489268	0.570824	-0.565931	0.0266305	-0.000532418	0.0297087	-0.0100072	-0.0435301	-9.33517e-15	-0.377596	1.06586	-0.334375	-0.336788	0.675694	-0.385358	-0.44535	0.718621	-0.364538	-0.0319774	-0.176275	0.125309	0.0371238	-0.00929752	-0.0276593	0.00707273	0.061076	-0.0167351	-0.0412478	-0.443683	0.908045	-0.471806	4.69183e-16	0.364306	-0.700228	-0.724744	0.474385	0.411415
	356	1.36529	-0.265226	1.84088	-0.274377	-1.60743	0.337215	-0.687288	0.372077	0.269855	-0.774946	0.355654	0.206627	0.510468	-0.682934	0.562267	-1.0119	0.552932	-1.3202e-14	1.08052	-0.374121	-0.346844	-0.348832	0.325924	-0.928643	-0.809598	0.175984	1.25753	-0.564869	-0.675314	0.878556	0.380055	-0.895823	0.421858	0.274298	-0.965453	0.261224	0.239249	0.488628	-0.934206	0.454768	3.97684e-16	-0.504798	-0.402065	0.661078	-0.306361	0.705067
	357	-0.718018	0.349848	-0.663954	0.341176	0.345717	0.590501	-0.33113	-0.262849	-0.538679	-0.599381	2.10263	-0.656663	-0.000923851	0.0617597	0.0374029	-0.132239	0.0242909	1.5126e-14	-0.377596	1.06586	-0.334375	-0.336788	-0.321897	0.161445	-0.423135	0.174168	0.253925	-0.0319774	-0.176275	0.125309	-0.0108702	-0.010527	0.019766	-0.0940507	-0.122717	0.114095	0.0902311	0.0292421	-0.0372288	0.0088183	1.35744e-15	-0.0669464	0.050865	-0.1672	0.142356	0.00614881
	358	-0.26157	0.807884	1.6646	0.816884	-1.93237	0.691031	0.698949	-1.44637	1.6984	0.642561	-0.971864	-1.55364	-1.00783	0.20621	0.290496	0.364738	0.159062	6.3824e-14	1.13273	-1.81847	1.0163	-0.357621	-0.396413	-1.57388	1.74523	0.672991	-0.410593	1.52068	-1.0621	-0.788423	0.477146	0.4304	-0.839725	0.0527592	1.33528	-2.47845	1.27333	-1.37843	1.39368	-0.0599049	-2.89997e-15	1.4621	-0.761821	-1.93496	0.413365	0.350754
	359	0.702489	0.416537	-4.22577	0.425233	0.350434	-0.0225195	0.0196684	0.00264473	-0.0281748	0.00126136	0.132916	-0.0874792	0.0266305	-0.000532418	0.0297087	-0.0100072	-0.0435301	9.40883e-14	0.0841568	-0.0314692	-0.0475273	-0.0041713	0.158857	-0.045308	0.127028	-0.0832055	-0.0889526	-0.290541	0.735672	-0.141018	0.0371238	-0.00929752	-0.0276593	0.00707273	0.061076	-0.0167351	-0.0412478	0.00216261	0.059365	-0.0605296	-8.84343e-15	-0.0807221	-0.0407557	0.373825	-0.091612	-0.0760626
	360	0.19656	-0.059969	-0.127411	-0.0862757	-0.00254734	-0.0639154	0.0262756	0.038477	0.084077	0.0812846	-0.197027	0.00149365	-0.000923851	0.0617597	0.0374029	-0.132239	0.0242909	-6.74728e-15	-0.0263033	-0.00383241	0.0220254	0.00749168	-0.08152	0.0580687	-0.148053	0.0454812	0.0824862	1.26211	-0.150153	-1.05475	-0.0108702	-0.010527	0.019766	-0.0940507	-0.122717	0.114095	0.0902311	0.0292421	-0.0372288	0.0088183	1.66154e-15	-0.0669464	0.050865	-0.1672	0.142356	0.00614881
	361	-1.4429	0.999531	-0.311081	-0.424697	0.996197	-0.105311	0.0328828	0.0743092	0.382107	-0.694922	0.0257121	0.295599	1.5823	-0.941864	0.30387	0.11838	-0.979266	-3.28882e-14	0.0289268	-0.0176508	-0.012751	0.00166019	-0.321897	0.161445	-0.423135	0.174168	0.253925	-0.00172022	-0.116267	0.0652005	-0.0588643	-0.0117565	0.0671912	-0.0940507	-0.122717	0.114095	0.0902311	0.0157024	0.0110681	-0.0258556	1.47802e-15	-0.0669464	0.050865	-0.1672	0.142356	0.00614881
	362	-0.829575	0.26433	0.0487305	0.238275	0.322149	-0.105311	0.0328828	0.0743092	0.67001	-0.409245	0.240882	-0.476958	-0.284036	-0.138779	-0.217193	0.872149	-0.172066	2.01521e-14	-0.0263033	-0.00383241	0.0220254	0.00749168	-0.321897	0.161445	-0.423135	0.174168	0.253925	1.50618	1.20082	-2.01422	0.0371238	-0.00929752	-0.0276593	-0.0940507	-0.122717	0.114095	0.0902311	0.0157024	0.0110681	-0.0258556	1.47802e-15	-0.0669464	0.050865	-0.1672	0.142356	0.00614881
	363	0.921442	-0.709652	-0.480285	0.679596	-0.653027	-0.087573	1.07618	-1.03755	-0.101701	0.937515	-0.749708	-0.203639	-0.284312	1.13158	-0.217477	-0.501428	-0.172351	-2.31108e-15	0.383237	0.343195	-1.05427	0.348897	0.290475	-0.506959	1.34995	0.622598	-1.50478	-0.0319774	-0.176275	0.125309	-0.0588643	-0.0117565	0.0671912	0.830685	-0.628822	-0.178642	-0.205726	0.0292421	-0.0372288	0.0088183	1.91945e-15	0.458605	-0.563996	1.40085	-0.395185	-0.603422
	364	-0.117294	-0.398964	-0.311535	-0.425534	0.995359	-0.42365	0.733232	-0.330956	0.084077	0.0812846	-0.197027	0.00149365	-0.000923851	0.0617597	0.0374029	-0.132239	0.0242909	-1.58847e-14	-0.0263033	-0.00383241	0.0220254	0.00749168	-0.08152	0.0580687	-0.148053	0.0454812	0.0824862	-0.0622347	-0.236283	0.185417	-0.0108702	-0.010527	0.019766	-0.0940507	-0.122717	0.114095	0.0902311	0.0292421	-0.0372288	0.0088183	1.72388e-15	-0.0669464	0.050865	-0.1672	0.142356	0.00614881
	365	1.22269	-0.384268	-0.303553	-0.410827	-0.327244	-0.0639154	0.0262756	0.038477	0.084077	0.0812846	-0.197027	0.00149365	-0.000923851	0.0617597	0.0374029	-0.132239	0.0242909	-6.74728e-15	-0.0263033	-0.00383241	0.0220254	0.00749168	-0.08152	0.0580687	-0.148053	0.0454812	0.0824862	-0.320798	0.675664	-0.0809093	-0.0108702	-0.010527	0.019766	-0.0940507	-0.122717	0.114095	0.0902311	0.0292421	-0.0372288	0.0088183	1.66154e-15	-0.0669464	0.050865	-0.1672	0.142356	0.00614881
	366	-1.60156	0.793188	1.65662	0.802177	-0.60977	-0.146707	0.03949	0.110141	-0.821099	-0.879618	3.08914	-0.935364	-1.31877	1.33832	0.0433101	-0.126683	0.0302406	-1.20109e-13	0.792776	0.690221	-2.13056	0.690302	-0.799118	-0.579805	2.41171	-1.68224	0.591542	-0.00172022	-0.116267	0.0652005	0.478249	1.75417	-2.00646	-0.695313	0.63942	-0.511317	0.725727	0.00216261	0.059365	-0.0605296	3.25625e-15	-0.311753	-0.202372	-0.35518	-0.108525	0.901739
	367	0.19656	-0.059969	-0.127411	-0.0862757	-0.00254734	1.36911	-0.708358	-0.671672	-0.198343	-0.198953	0.789487	-0.277207	-0.000923851	0.0617597	0.0374029	-0.132239	0.0242909	-2.41898e-14	0.0841568	-0.0314692	-0.0475273	-0.0041713	-0.321897	0.161445	-0.423135	0.174168	0.253925	1.50618	1.20082	-2.01422	-0.0588643	-0.0117565	0.0671912	-0.361276	0.903812	-0.163864	-0.190266	0.0157024	0.0110681	-0.0258556	5.20656e-16	-0.0600586	0.0966754	-0.437712	0.259341	0.0472545
	368	0.19656	-0.059969	-0.127411	-0.0862757	-0.00254734	-0.0639154	0.0262756	0.038477	0.67001	-0.409245	0.240882	-0.476958	0.25491	-0.945765	0.299977	0.114719	0.288754	-9.46167e-15	-0.787136	0.71883	0.741918	-0.678193	0.260432	-0.553624	-0.902556	0.575989	0.617936	-0.0319774	-0.176275	0.125309	0.869174	0.868869	-1.60437	0.173175	-1.14925	0.392055	0.370728	0.0292421	-0.0372288	0.0088183	1.84589e-15	0.406844	-0.61754	0.196611	-0.448231	0.48884
	369	-0.418546	-0.724348	-0.488267	0.664889	0.669576	-0.0639154	0.0262756	0.038477	0.084077	0.0812846	-0.197027	0.00149365	-0.000923851	0.0617597	0.0374029	-0.132239	0.0242909	-4.04808e-15	-0.731906	0.705012	0.707141	-0.684024	-0.08152	0.0580687	-0.148053	0.0454812	0.0824862	-0.0622347	-0.236283	0.185417	-0.0108702	-0.010527	0.019766	-0.195174	-0.306511	0.244926	0.22171	0.0292421	-0.0372288	0.0088183	1.9549e-15	0.687013	0.830789	1.57624	-1.23724	-1.51572
	370	-0.859426	0.197112	0.672543	0.188321	0.192795	-0.105311	0.0328828	0.0743092	-0.0281748	0.00126136	0.132916	-0.0874792	-0.000923851	0.0617597	0.0374029	-0.132239	0.0242909	-1.92613e-14	-1.0779	0.352638	0.356119	0.357984	0.430482	0.853344	-0.725466	-0.27623	-0.200669	0.72922	-0.649192	-0.301503	-0.0108702	-0.010527	0.019766	-0.0940507	-0.122717	0.114095	0.0902311	0.0157024	0.0110681	-0.0258556	1.47802e-15	-0.0669464	0.050865	-0.1672	0.142356	0.00614881
	371	0.19656	-0.059969	-0.127411	-0.0862757	-0.00254734	0.673293	-0.344345	-0.334514	0.084077	0.0812846	-0.197027	0.00149365	-0.000923851	0.0617597	0.0374029	-0.132239	0.0242909	-1.59727e-14	-0.0263033	-0.00383241	0.0220254	0.00749168	-0.08152	0.0580687	-0.148053	0.0454812	0.0824862	-0.0622347	-0.236283	0.185417	-0.0108702	-0.010527	0.019766	-0.0940507	-0.122717	0.114095	0.0902311	0.0292421	-0.0372288	0.0088183	1.72448e-15	-0.0669464	0.050865	-0.1672	0.142356	0.00614881
	372	0.19656	-0.059969	-0.127411	-0.0862757	-0.00254734	-0.73607	-0.659612	1.45166	0.084077	0.0812846	-0.197027	0.00149365	-0.000923851	0.0617597	0.0374029	-0.132239	0.0242909	-2.38203e-14	-0.0263033	-0.00383241	0.0220254	0.00749168	-0.256405	-0.213574	-0.330177	-0.225838	0.893522	-0.0622347	-0.236283	0.185417	-0.0108702	-0.010527	0.019766	-0.0940507	-0.122717	0.114095	0.0902311	0.0292421	-0.0372288	0.0088183	1.77802e-15	-0.0669464	0.050865	-0.1672	0.142356	0.00614881
	373	-0.102913	1.01423	-0.303099	-0.409989	-0.326406	-0.0639154	0.0262756	0.038477	0.084077	0.0812846	-0.197027	0.00149365	-0.000923851	0.0617597	0.0374029	-0.132239	0.0242909	-6.74728e-15	-0.0263033	-0.00383241	0.0220254	0.00749168	-0.08152	0.0580687	-0.148053	0.0454812	0.0824862	-0.0622347	-0.236283	0.185417	-0.0108702	-0.010527	0.019766	-0.361276	0.903812	-0.163864	-0.190266	0.0292421	-0.0372288	0.0088183	1.66154e-15	-0.0669464	0.050865	-0.1672	0.142356	0.00614881
	374	0.19478	-1.45955	-0.128455	1.32786	-0.00447206	0.337215	-0.687288	0.372077	0.484231	0.446985	-0.311799	-0.682091	-0.513887	-1.73644	0.833421	2.11922	-0.505975	-1.3202e-14	1.08052	-0.374121	-0.346844	-0.348832	0.095734	0.333391	0.0365371	-0.795563	0.360042	-0.85369	0.176625	0.672338	-0.401795	0.874769	-0.382326	-0.361276	0.903812	-0.163864	-0.190266	-0.443683	0.908045	-0.471806	2.55801e-15	0.178148	-0.854111	0.0210019	0.393533	0.255848
	375	0.19656	-0.059969	-0.127411	-0.0862757	-0.00254734	-0.0639154	0.0262756	0.038477	0.084077	0.0812846	-0.197027	0.00149365	-0.000923851	0.0617597	0.0374029	-0.132239	0.0242909	-6.74728e-15	-0.0263033	-0.00383241	0.0220254	0.00749168	-0.08152	0.0580687	-0.148053	0.0454812	0.0824862	1.52068	-1.0621	-0.788423	-0.0108702	-0.010527	0.019766	-0.0940507	-0.122717	0.114095	0.0902311	0.950446	-0.474572	-0.437756	1.66154e-15	-0.0669464	0.050865	-0.1672	0.142356	0.00614881
	376	-0.404165	0.688842	-0.47983	0.680434	-0.652189	0.29582	-0.680681	0.407909	0.552275	-0.494708	-0.630859	0.485327	-0.000923851	0.0617597	0.0374029	-0.132239	0.0242909	-4.85141e-15	0.734529	-0.726495	-0.697867	0.693176	-0.263608	0.918072	-0.337678	-0.237013	-0.202639	-0.579362	1.58761	-0.347236	-0.0108702	-0.010527	0.019766	-0.361276	0.903812	-0.163864	-0.190266	-0.432576	-0.496863	0.901343	1.79929e-15	-0.259704	-1.30704	0.84928	-0.0551841	0.954766
	377	-0.718018	0.349848	-0.663954	0.341176	0.345717	-0.0225195	0.0196684	0.00264473	0.0261606	-0.0389061	0.129602	-0.0992615	0.5653	0.462838	0.546595	-2.14101	0.417004	9.40883e-14	0.0841568	-0.0314692	-0.0475273	-0.0041713	-1.20173	-0.728418	3.07829	-0.689202	-0.575935	-1.082	1.14858	0.345903	0.0371238	-0.00929752	-0.0276593	0.108196	0.244869	-0.147566	-0.172727	-0.919042	0.496708	0.386045	1.25335e-14	-0.0531708	0.142486	-0.708224	0.376325	0.0883602
	378	0.19656	-0.059969	-0.127411	-0.0862757	-0.00254734	-0.0639154	0.0262756	0.038477	0.084077	0.0812846	-0.197027	0.00149365	-0.000923851	0.0617597	0.0374029	-0.132239	0.0242909	-6.74728e-15	-0.0263033	-0.00383241	0.0220254	0.00749168	-0.08152	0.0580687	-0.148053	0.0454812	0.0824862	-0.579362	1.58761	-0.347236	-0.0108702	-0.010527	0.019766	-0.0940507	-0.122717	0.114095	0.0902311	0.0292421	-0.0372288	0.0088183	1.66154e-15	-0.0669464	0.050865	-0.1672	0.142356	0.00614881
	379	-1.28662	-1.62698	1.20006	1.1603	1.16521	-0.105311	0.0328828	0.0743092	0.196329	0.161308	-0.526969	0.0904665	-2.61091	1.28005	1.36212	-0.000679334	-0.033541	-3.28882e-14	0.0289268	-0.0176508	-0.012751	0.00166019	-2.40417	0.355629	0.740228	0.291821	0.248014	-0.823432	0.236633	0.612229	-0.0588643	-0.0117565	0.0671912	0.108196	0.244869	-0.147566	-0.172727	0.00216261	0.059365	-0.0605296	1.03545e-14	-0.0807221	-0.0407557	0.373825	-0.091612	-0.0760626
	380	0.702489	0.416537	-4.22577	0.425233	0.350434	-0.0639154	0.0262756	0.038477	-0.0860911	-0.118929	0.459545	-0.188234	0.0541848	-0.0628245	0.0220145	0.112225	-0.111351	4.07991e-15	0.0841568	-0.0314692	-0.0475273	-0.0041713	-0.08152	0.0580687	-0.148053	0.0454812	0.0824862	-0.00172022	-0.116267	0.0652005	-0.0108702	-0.010527	0.019766	-0.0940507	-0.122717	0.114095	0.0902311	0.00216261	0.059365	-0.0605296	1.17899e-15	1.00757	1.08501	-1.11949	-1.12859	-0.112324
	381	0.19656	-0.059969	-0.127411	-0.0862757	-0.00254734	0.631897	-0.337737	-0.298681	-0.661896	-0.690284	0.0292055	1.35688	-1.57433	1.07549	-0.21898	0.999936	-0.233937	-2.20662e-14	0.0289268	-0.0176508	-0.012751	0.00166019	-0.08152	0.0580687	-0.148053	0.0454812	0.0824862	0.72922	-0.649192	-0.301503	-0.0588643	-0.0117565	0.0671912	-0.0940507	-0.122717	0.114095	0.0902311	-0.432576	-0.496863	0.901343	1.54096e-15	-0.0669464	0.050865	-0.1672	0.142356	0.00614881
	382	-0.258701	-0.551699	1.02496	-0.578388	0.842436	0.313558	0.362612	-0.703946	-0.198343	-0.198953	0.789487	-0.277207	0.282464	-1.00806	0.292283	0.236951	0.220933	-2.51515e-15	-0.731906	0.705012	0.707141	-0.684024	-0.438493	0.646429	-0.519802	-0.508331	0.608396	-0.320798	0.675664	-0.0809093	-0.401795	0.874769	-0.382326	-0.428087	-0.387109	-0.233358	1.00622	-0.905502	0.448411	0.420719	-5.53724e-16	-0.785543	0.466033	-0.718991	0.482063	0.419047
	383	0.308117	0.0255487	-0.840096	0.0166244	0.0210209	-0.105311	0.0328828	0.0743092	0.196329	0.161308	-0.526969	0.0904665	-0.256758	1.06928	-0.225171	-0.379197	-0.240172	-3.28882e-14	0.0289268	-0.0176508	-0.012751	0.00166019	0.437685	-0.278302	-0.717965	-0.265055	0.895492	0.212093	1.1747	-0.834157	-0.889811	0.433842	0.477165	0.830685	-0.628822	-0.178642	-0.205726	-1.36732	-0.0112226	1.31324	1.47802e-15	-0.0669464	0.050865	-0.1672	0.142356	0.00614881
	384	0.19656	-0.059969	-0.127411	-0.0862757	-0.00254734	-0.146707	0.03949	0.110141	-0.198343	-0.198953	0.789487	-0.277207	-0.514164	-0.466087	0.833138	0.745639	-0.50626	4.70514e-14	-0.0263033	-0.00383241	0.0220254	0.00749168	-0.401247	-0.438552	1.7402	-0.450547	-0.418163	0.943033	0.641778	-1.20086	0.917168	0.870099	-1.65179	-0.260153	1.08761	-0.294694	-0.321745	0.0292421	-0.0372288	0.0088183	-1.27236e-14	-0.632306	-0.456594	2.34055	-0.217182	-0.501656
	385	0.19656	-0.059969	-0.127411	-0.0862757	-0.00254734	-0.0639154	0.0262756	0.038477	0.084077	0.0812846	-0.197027	0.00149365	-0.000923851	0.0617597	0.0374029	-0.132239	0.0242909	-6.74728e-15	-0.0263033	-0.00383241	0.0220254	0.00749168	-0.258774	-0.217254	-0.332644	0.886526	-0.19507	-0.0622347	-0.236283	0.185417	-0.0108702	-0.010527	0.019766	-0.0940507	-0.122717	0.114095	0.0902311	0.0292421	-0.0372288	0.0088183	1.66154e-15	-0.0669464	0.050865	-0.1672	0.142356	0.00614881
	386	-0.388695	-0.65713	-1.11208	0.714843	0.79893	-0.105311	0.0328828	0.0743092	-0.0806086	-0.113489	1.66123	-1.23949	-0.521864	-0.474007	-0.497261	0.738206	0.75772	-1.92613e-14	-1.0779	0.352638	0.356119	0.357984	-0.321897	0.161445	-0.423135	0.174168	0.253925	-0.0319774	-0.176275	0.125309	-0.450892	-0.450225	0.831832	0.496649	-0.893214	-0.526096	0.710268	0.0292421	-0.0372288	0.0088183	-1.29737e-16	0.354794	0.487129	-1.00785	-0.501572	0.435813
	387	0.480562	0.211808	0.680525	0.203029	-1.12981	0.230766	0.375827	-0.632282	-0.847674	0.165946	-0.523476	1.15175	-0.521864	-0.474007	-0.497261	0.738206	0.75772	-2.45092e-14	-1.0779	0.352638	0.356119	0.357984	-0.241383	-0.190241	0.796073	-0.202533	-0.167838	0.212093	1.1747	-0.834157	-0.449789	0.87354	-0.334901	0.19511	1.24044	-0.60373	-0.635242	-0.443683	0.908045	-0.471806	-9.26154e-15	0.851583	-0.118799	-0.902179	0.11747	-0.168972
	388	0.609369	0.350933	-0.663364	-1.0738	0.346804	0.673293	-0.344345	-0.334514	0.254245	0.281499	-0.853598	0.191222	0.805529	-0.470106	-0.493369	0.741867	-0.5103	-3.20648e-15	0.734529	-0.726495	-0.697867	0.693176	-0.416268	-0.461884	0.61395	-0.473852	0.643197	0.470656	0.262755	-0.56783	-0.450892	-0.450225	0.831832	0.274298	-0.965453	0.261224	0.239249	0.950446	-0.474572	-0.437756	8.13736e-16	0.592713	0.694556	-0.549356	-0.367675	-0.500883
	389	0.19656	-0.059969	-0.127411	-0.0862757	-0.00254734	-0.0639154	0.0262756	0.038477	-0.491728	-0.49007	-0.627366	1.54661	-0.000923851	0.0617597	0.0374029	-0.132239	0.0242909	-6.74728e-15	-0.0263033	-0.00383241	0.0220254	0.00749168	-0.08152	0.0580687	-0.148053	0.0454812	0.0824862	0.196329	-1.14823	0.451744	-0.0108702	-0.010527	0.019766	-0.0940507	-0.122717	0.114095	0.0902311	0.0292421	-0.0372288	0.0088183	1.66154e-15	-0.0669464	0.050865	-0.1672	0.142356	0.00614881
	390	-2.37592	1.38943	-3.69735	1.39889	1.32452	-0.0639154	0.0262756	0.038477	-0.373993	-0.404607	0.244375	0.584323	0.0541848	-0.0628245	0.0220145	0.112225	-0.111351	-1.33369e-15	0.0289268	-0.0176508	-0.012751	0.00166019	-0.08152	0.0580687	-0.148053	0.0454812	0.0824862	-0.00172022	-0.116267	0.0652005	0.820077	-0.456125	-0.390208	0.00707273	0.061076	-0.0167351	-0.0412478	0.00216261	0.059365	-0.0605296	1.20854e-15	-0.0738342	0.00505468	0.103313	0.0253722	-0.0349569
	391	-1.17328	-0.141883	0.488419	-0.150937	1.1907	-0.105311	0.0328828	0.0743092	-0.538679	-0.599381	2.10263	-0.656663	-0.000923851	0.0617597	0.0374029	-0.132239	0.0242909	2.01521e-14	-0.0263033	-0.00383241	0.0220254	0.00749168	2.48151	-0.342869	-0.761254	-0.329545	-0.25448	0.440399	0.202747	-0.507721	0.820077	-0.456125	-0.390208	0.830685	-0.628822	-0.178642	-0.205726	0.0157024	0.0110681	-0.0258556	-2.96024e-15	-0.0600586	0.0966754	-0.437712	0.259341	0.0472545
	392	0.166709	-0.127187	0.496401	-0.13623	-0.131902	2.06492	-1.07237	-1.00883	-0.496373	0.577254	0.566748	-0.571313	-0.8071	-0.67673	0.568458	0.367232	0.559167	-8.33288e-14	0.0841568	-0.0314692	-0.0475273	-0.0041713	-1.72638	-1.54335	2.53192	-1.50316	1.85717	0.500914	0.322764	-0.627938	-0.0588643	-0.0117565	0.0671912	0.830685	-0.628822	-0.178642	-0.205726	0.00216261	0.059365	-0.0605296	-3.10864e-15	1.1772	-0.979164	1.95264	-0.734892	-1.01632
	393	0.19656	-0.059969	-0.127411	-0.0862757	-0.00254734	-0.0639154	0.0262756	0.038477	0.084077	0.0812846	-0.197027	0.00149365	-0.000923851	0.0617597	0.0374029	-0.132239	0.0242909	-6.74728e-15	-0.0263033	-0.00383241	0.0220254	0.00749168	-0.08152	0.0580687	-0.148053	0.0454812	0.0824862	0.987784	-1.56114	-0.0351762	-0.0108702	-0.010527	0.019766	0.173175	-1.14925	0.392055	0.370728	0.0292421	-0.0372288	0.0088183	1.66154e-15	-0.0669464	0.050865	-0.1672	0.142356	0.00614881
	394	0.166709	-0.127187	0.496401	-0.13623	-0.131902	1.32771	-0.70175	-0.63584	-0.277352	0.731861	-1.29482	0.657891	0.538299	-2.01558	0.554857	0.483908	0.485397	-4.27988e-14	0.0289268	-0.0176508	-0.012751	0.00166019	2.48151	-0.342869	-0.761254	-0.329545	-0.25448	1.23185	-0.210161	-0.994642	0.428049	-0.894594	0.374433	1.52251	-1.21553	-0.949664	0.282832	0.0292421	-0.0372288	0.0088183	-1.05286e-14	-0.0531708	0.142486	-0.708224	0.376325	0.0883602
	395	0.337967	0.0927663	-1.46391	0.0665785	0.150375	0.29582	-0.680681	0.407909	0.67001	-0.409245	0.240882	-0.476958	0.256758	0.326775	-1.02062	0.116503	0.290665	9.50625e-15	0.670981	-0.721148	0.729449	-0.690238	0.275453	-0.530292	0.223695	0.599294	-0.443424	-0.320798	0.675664	-0.0809093	-0.449789	0.87354	-0.334901	0.229423	0.133315	-0.804055	0.42977	0.502168	-0.982502	0.489442	1.80853e-15	-1.42595	1.00077	0.84244	-1.14045	0.945692
	396	0.166709	-0.127187	0.496401	-0.13623	-0.131902	-0.146707	0.03949	0.110141	-0.0281748	0.00126136	0.132916	-0.0874792	-0.284036	-0.138779	-0.217193	0.872149	-0.172066	-1.48678e-13	0.430148	0.320904	0.303495	-1.04618	-0.0592954	-1.05024	0.985698	0.0799607	0.117287	-1.11225	1.08857	0.406011	0.772083	-0.457355	-0.342783	0.00707273	0.061076	-0.0167351	-0.0412478	-2.74791	1.3231	1.31387	-1.73645e-14	-0.0531708	0.142486	-0.708224	0.376325	0.0883602
	397	0.508633	-1.12055	0.0556684	1.66712	-1.00238	-2.23414	1.13153	1.12162	-0.0180469	-1.06062	0.140485	0.979184	1.32462	-1.20688	1.36189	-0.130362	-1.24564	-6.87863e-15	1.78914	0.347569	-2.42988	0.345641	-0.106114	1.1627	-1.28427	1.12336	-1.04091	-0.0622347	-0.236283	0.185417	-1.28184	-0.00462682	1.24181	0.239985	0.141675	0.461549	-0.825763	0.939339	0.930336	-1.81091	1.78101e-15	1.5564	-0.625588	0.190637	-0.456204	-0.664082
	398	0.166709	-0.127187	0.496401	-0.13623	-0.131902	-0.0225195	0.0196684	0.00264473	-0.0281748	0.00126136	0.132916	-0.0874792	0.0266305	-0.000532418	0.0297087	-0.0100072	-0.0435301	3.02208e-14	0.0289268	-0.0176508	-0.012751	0.00166019	0.158857	-0.045308	0.127028	-0.0832055	-0.0889526	-0.290541	0.735672	-0.141018	0.0371238	-0.00929752	-0.0276593	0.330547	0.317108	-0.934886	0.298291	0.0157024	0.0110681	-0.0258556	-3.49919e-15	-0.0738342	0.00505468	0.103313	0.0253722	-0.0349569
	399	0.809885	-0.79517	0.2324	0.576696	-0.676595	0.69695	-1.39424	0.74151	1.13821	-0.985238	-0.192951	0.00687544	1.3071	-1.2249	0.0214123	-1.52059	1.28013	-3.91752e-14	1.36826	-1.43846	1.43687	-1.38797	0.518199	-0.629989	0.501243	-0.641756	0.473729	-0.306305	-1.58726	1.14488	0.477146	0.4304	-0.839725	1.2096	-1.4632	1.23409	-1.31224	0.0292421	-0.0372288	0.0088183	2.10441e-15	1.3116	-0.878825	0.00265652	-0.707086	0.231508
	400	0.19656	-0.059969	-0.127411	-0.0862757	-0.00254734	-0.105311	0.0328828	0.0743092	0.196329	0.161308	-0.526969	0.0904665	0.520292	-0.67283	0.572351	0.370893	-0.708852	2.01521e-14	-0.0263033	-0.00383241	0.0220254	0.00749168	-0.321897	0.161445	-0.423135	0.174168	0.253925	1.49042	-1.12211	-0.728315	-0.106858	-0.012986	0.114616	0.138862	-0.0421186	0.592379	-0.694284	0.502168	-0.982502	0.489442	1.47802e-15	-0.0669464	0.050865	-0.1672	0.142356	0.00614881
	401	-0.700769	0.403455	-1.29516	-1.03855	1.79876	1.03303	-1.0513	0.0349188	-0.389604	0.651838	-0.964877	0.568919	1.57248	-0.951968	0.293786	-1.26441	0.282519	-3.99206e-15	0.726211	-0.734967	0.694672	-0.696069	-1.02082	1.3615	-0.0403814	-0.910153	0.244385	-0.609619	1.5276	-0.287128	0.380055	-0.895823	0.421858	0.664583	0.5815	-0.587432	-0.617702	-1.35378	-0.0595195	1.34792	2.05035e-15	0.896745	-1.26928	0.572793	0.053827	-0.15705
	402	1.22269	-0.384268	-0.303553	-0.410827	-0.327244	-0.0639154	0.0262756	0.038477	0.084077	0.0812846	-0.197027	0.00149365	-0.000923851	0.0617597	0.0374029	-0.132239	0.0242909	-6.74728e-15	-0.0263033	-0.00383241	0.0220254	0.00749168	-0.08152	0.0580687	-0.148053	0.0454812	0.0824862	1.00355	0.761794	-1.32108	-0.0108702	-0.010527	0.019766	-0.0940507	-0.122717	0.114095	0.0902311	0.0292421	-0.0372288	0.0088183	1.66154e-15	-0.0669464	0.050865	-0.1672	0.142356	0.00614881
	403	0.055152	-0.212704	1.20909	-0.23913	-0.15547	-0.105311	0.0328828	0.0743092	0.850305	-1.27092	-0.40812	0.779433	-1.06506	0.328609	1.6262	-1.25509	0.292508	2.00032e-14	1.44013	-1.43534	-1.38298	1.38469	0.0759745	0.302699	-1.09465	1.40586	-0.75578	-0.0622347	-0.236283	0.185417	-0.449789	0.87354	-0.334901	0.864998	-1.73595	-0.378967	0.859286	-1.36489	1.34539	-0.025231	2.44412e-15	-1.47771	0.947223	-0.361798	-1.19349	2.03795
	404	0.19656	-0.059969	-0.127411	-0.0862757	-0.00254734	-0.0639154	0.0262756	0.038477	0.084077	0.0812846	-0.197027	0.00149365	-0.000923851	0.0617597	0.0374029	-0.132239	0.0242909	-6.74728e-15	-0.0263033	-0.00383241	0.0220254	0.00749168	-0.08152	0.0580687	-0.148053	0.0454812	0.0824862	0.470656	0.262755	-0.56783	1.74701	-0.899264	-0.895032	-0.0940507	-0.122717	0.114095	0.0902311	-0.443683	0.908045	-0.471806	1.66154e-15	-0.0669464	0.050865	-0.1672	0.142356	0.00614881
	405	0.166709	-0.127187	0.496401	-0.13623	-0.131902	-0.399993	-0.316668	0.745068	-0.399732	1.71372	-0.972447	-0.497745	-0.0284782	0.124052	0.0450971	-0.254471	0.092112	-1.52838e-14	-0.0263033	-0.00383241	0.0220254	0.00749168	-1.20173	-0.728418	3.07829	-0.689202	-0.575935	-0.564869	-0.675314	0.878556	-0.0588643	-0.0117565	0.0671912	1.40209	1.269	-3.82017	1.18543	0.0292421	-0.0372288	0.0088183	4.73276e-15	-0.632306	-0.456594	2.34055	-0.217182	-0.501656
	406	0.497812	0.265415	0.0493201	-1.1767	0.323236	0.29582	-0.680681	0.407909	-0.198343	-0.198953	0.789487	-0.277207	-0.000923851	0.0617597	0.0374029	-0.132239	0.0242909	2.39014e-15	-0.0263033	-0.00383241	0.0220254	0.00749168	-0.08152	0.0580687	-0.148053	0.0454812	0.0824862	0.196329	-1.14823	0.451744	-0.889811	0.433842	0.477165	-0.0940507	-0.122717	0.114095	0.0902311	0.0292421	-0.0372288	0.0088183	1.34478e-15	0.178148	-0.854111	0.0210019	0.393533	0.255848
	407	0.166709	-0.127187	0.496401	-0.13623	-0.131902	-0.0225195	0.0196684	0.00264473	-0.0281748	0.00126136	0.132916	-0.0874792	0.0266305	-0.000532418	0.0297087	-0.0100072	-0.0435301	3.02208e-14	0.0289268	-0.0176508	-0.012751	0.00166019	0.158857	-0.045308	0.127028	-0.0832055	-0.0889526	-0.0319774	-0.176275	0.125309	0.916065	-0.453666	-0.485059	0.00707273	0.061076	-0.0167351	-0.0412478	0.0157024	0.0110681	-0.0258556	-4.62294e-15	-0.318641	-0.248182	-0.084668	-0.225509	0.860633
	408	-2.29837	0.110509	1.38464	1.5004	0.16814	-0.759728	0.390289	0.375635	0.478749	0.441545	-1.51348	0.369167	-0.83253	-0.612253	-0.744163	1.62036	0.629184	-2.1921e-15	0.726211	-0.734967	0.694672	-0.696069	1.22978	-1.81039	1.24227	1.57823	-1.66668	-2.40634	1.06245	1.58607	-0.0108702	-0.010527	0.019766	-0.695313	0.63942	-0.511317	0.725727	-0.905502	0.448411	0.420719	4.97764e-15	-1.36701	-0.0580917	1.77639	-0.970122	1.03983
	409	0.0367153	-0.232618	-1.64064	1.157	-0.175408	0.254424	-0.674074	0.443742	0.782261	-0.329222	-0.0890606	-0.387985	-0.0189299	1.40451	0.0548969	-0.245254	-1.16996	4.80178e-14	-1.13313	0.366457	0.390895	0.363816	-1.394	-1.02707	1.76745	0.128538	0.20787	-0.0622347	-0.236283	0.185417	0.0371238	-0.00929752	-0.0276593	0.108196	0.244869	-0.147566	-0.172727	-0.443683	0.908045	-0.471806	-6.89372e-15	0.361682	0.53294	-1.27836	-0.384588	0.476919
	410	0.19656	-0.059969	-0.127411	-0.0862757	-0.00254734	-0.42365	0.733232	-0.330956	-1.109	-1.1653	2.87397	-0.162807	-0.52214	0.796349	-0.497545	-0.635371	0.757434	9.38504e-15	0.0289268	-0.0176508	-0.012751	0.00166019	0.852948	-0.110036	-0.26076	-0.122423	-0.0869822	0.500914	0.322764	-0.627938	0.0371238	-0.00929752	-0.0276593	0.931809	-0.445029	-0.309473	-0.337205	0.00216261	0.059365	-0.0605296	1.26512e-15	0.837808	-0.21042	-0.361154	-0.116498	-0.251183
	411	-0.688167	0.417065	-1.28777	0.39113	0.475072	-0.105311	0.0328828	0.0743092	1.70853	-0.419323	-0.964295	-0.486981	-0.0284782	0.124052	0.0450971	-0.254471	0.092112	-3.28882e-14	0.0289268	-0.0176508	-0.012751	0.00166019	-0.321897	0.161445	-0.423135	0.174168	0.253925	1.23185	-0.210161	-0.994642	-0.0588643	-0.0117565	0.0671912	0.830685	-0.628822	-0.178642	-0.205726	0.0292421	-0.0372288	0.0088183	-1.48839e-15	-0.446149	-0.302711	1.5948	-0.136331	-0.34609
	412	0.496032	-1.13416	0.0482759	0.237438	0.321311	-0.0225195	0.0196684	0.00264473	-0.0281748	0.00126136	0.132916	-0.0874792	0.0266305	-0.000532418	0.0297087	-0.0100072	-0.0435301	-1.84504e-14	-1.83343	-0.346762	1.08139	1.05859	0.158857	-0.045308	0.127028	-0.0832055	-0.0889526	0.500914	0.322764	-0.627938	-1.72076	0.87944	0.887139	0.00707273	0.061076	-0.0167351	-0.0412478	-0.891962	0.400114	0.455393	-6.74384e-15	0.376669	0.432387	0.725043	-1.77514	0.389922
	413	0.166709	-0.127187	0.496401	-0.13623	-0.131902	-0.105311	0.0328828	0.0743092	0.196329	0.161308	-0.526969	0.0904665	2.09554	-0.414017	-0.491865	-0.759498	-0.448714	-3.28882e-14	0.0289268	-0.0176508	-0.012751	0.00166019	-0.321897	0.161445	-0.423135	0.174168	0.253925	-0.0319774	-0.176275	0.125309	-0.0588643	-0.0117565	0.0671912	0.00707273	0.061076	-0.0167351	-0.0412478	0.0157024	0.0110681	-0.0258556	5.91628e-15	-0.0738342	0.00505468	0.103313	0.0253722	-0.0349569
	414	0.19656	-0.059969	-0.127411	-0.0862757	-0.00254734	-0.0639154	0.0262756	0.038477	0.084077	0.0812846	-0.197027	0.00149365	-0.000923851	0.0617597	0.0374029	-0.132239	0.0242909	-6.74728e-15	-0.0263033	-0.00383241	0.0220254	0.00749168	-0.436028	-0.492576	-0.517235	1.72757	-0.472625	0.470656	0.262755	-0.56783	-0.0108702	-0.010527	0.019766	-0.0940507	-0.122717	0.114095	0.0902311	0.950446	-0.474572	-0.437756	1.66154e-15	-0.0669464	0.050865	-0.1672	0.142356	0.00614881
	415	-0.258701	-0.551699	1.02496	-0.578388	0.842436	-0.105311	0.0328828	0.0743092	0.196329	0.161308	-0.526969	0.0904665	-0.256758	1.06928	-0.225171	-0.379197	-0.240172	2.01521e-14	-0.0263033	-0.00383241	0.0220254	0.00749168	-1.71008	0.290901	0.352441	0.252603	0.249984	-0.534611	-0.615306	0.818448	-0.0108702	-0.010527	0.019766	-0.0940507	-0.122717	0.114095	0.0902311	0.488628	-0.934206	0.454768	-1.48839e-15	-0.446149	-0.302711	1.5948	-0.136331	-0.34609
	416	-0.718018	0.349848	-0.663954	0.341176	0.345717	-0.105311	0.0328828	0.0743092	-0.964571	1.15325	1.00058	-1.05515	-0.541718	-0.403795	0.840832	0.623407	-0.438439	-1.99206e-14	0.374918	0.334723	0.338272	-1.04035	-0.321897	0.161445	-0.423135	0.174168	0.253925	-0.00172022	-0.116267	0.0652005	-0.0588643	-0.0117565	0.0671912	0.830685	-0.628822	-0.178642	-0.205726	0.0157024	0.0110681	-0.0258556	-2.22432e-15	-0.253104	-0.103018	0.578546	0.061505	-0.149418
	417	-0.956602	1.52478	1.39366	0.100966	-1.15254	-0.105311	0.0328828	0.0743092	0.196329	0.161308	-0.526969	0.0904665	0.0266305	-0.000532418	0.0297087	-0.0100072	-0.0435301	-3.28882e-14	0.0289268	-0.0176508	-0.012751	0.00166019	2.48151	-0.342869	-0.761254	-0.329545	-0.25448	0.440399	0.202747	-0.507721	-0.106858	-0.012986	0.114616	-0.195174	-0.306511	0.244926	0.22171	-0.905502	0.448411	0.420719	-1.48839e-15	-0.446149	-0.302711	1.5948	-0.136331	-0.34609
	418	-0.102913	1.01423	-0.303099	-0.409989	-0.326406	-0.105311	0.0328828	0.0743092	-0.0281748	0.00126136	0.132916	-0.0874792	-0.549418	-0.411714	-0.489567	0.615974	0.825541	6.02247e-14	-0.427525	-0.342388	-0.294221	1.05533	-1.92458	1.10056	-2.09215	1.03586	0.998988	0.440399	0.202747	-0.507721	-0.106858	-0.012986	0.114616	-0.0940507	-0.122717	0.114095	0.0902311	0.0157024	0.0110681	-0.0258556	1.47802e-15	-0.0669464	0.050865	-0.1672	0.142356	0.00614881
	419	-0.889277	0.129895	1.29635	0.138367	0.0634404	0.0188764	0.0130612	-0.0331875	-0.0281748	0.00126136	0.132916	-0.0874792	0.311867	0.202191	-1.03601	0.360966	0.155023	1.84097e-13	0.0841568	-0.0314692	-0.0475273	-0.0041713	0.158857	-0.045308	0.127028	-0.0832055	-0.0889526	0.500914	0.322764	-0.627938	-0.0108702	-0.010527	0.019766	0.00707273	0.061076	-0.0167351	-0.0412478	0.00216261	0.059365	-0.0605296	-8.20692e-15	-0.0738342	0.00505468	0.103313	0.0253722	-0.0349569
	420	1.2353	-0.370657	-0.296161	1.01885	-1.65093	0.631897	-0.337737	-0.298681	-0.538679	-0.599381	2.10263	-0.656663	1.06906	-1.46971	1.0996	0.996258	-1.50982	-3.83928e-14	-0.671375	-0.73087	0.677743	0.696432	-0.418637	-0.465564	0.611483	0.638511	-0.445394	-0.579362	1.58761	-0.347236	-0.0108702	-0.010527	0.019766	-0.0940507	-0.122717	0.114095	0.0902311	0.0157024	0.0110681	-0.0258556	-6.39279e-16	-0.304865	-0.156562	-0.625692	0.00845906	0.942845
	421	-1.88556	0.521411	0.848684	0.512873	0.517491	-0.0639154	0.0262756	0.038477	0.084077	0.0812846	-0.197027	0.00149365	-0.000923851	0.0617597	0.0374029	-0.132239	0.0242909	-1.33369e-15	0.0289268	-0.0176508	-0.012751	0.00166019	-0.08152	0.0580687	-0.148053	0.0454812	0.0824862	-0.0622347	-0.236283	0.185417	-0.450892	-0.450225	0.831832	-0.0940507	-0.122717	0.114095	0.0902311	0.0292421	-0.0372288	0.0088183	1.66154e-15	-0.0669464	0.050865	-0.1672	0.142356	0.00614881
	422	0.19656	-0.059969	-0.127411	-0.0862757	-0.00254734	-0.105311	0.0328828	0.0743092	-0.373993	-0.404607	0.244375	0.584323	-0.000923851	0.0617597	0.0374029	-0.132239	0.0242909	2.01521e-14	-0.0263033	-0.00383241	0.0220254	0.00749168	0.61257	-0.00665922	-0.535841	0.00626366	0.0844566	-0.0622347	-0.236283	0.185417	-0.401795	0.874769	-0.382326	-0.0940507	-0.122717	0.114095	0.0902311	0.0157024	0.0110681	-0.0258556	1.47802e-15	-0.0669464	0.050865	-0.1672	0.142356	0.00614881
	423	0.467961	0.198198	0.673132	-1.22665	0.193882	-0.105311	0.0328828	0.0743092	-0.0281748	0.00126136	0.132916	-0.0874792	0.0266305	-0.000532418	0.0297087	-0.0100072	-0.0435301	-6.75427e-15	0.726211	-0.734967	0.694672	-0.696069	-1.07428	-0.530453	-0.120804	0.624566	0.708519	0.226586	-1.08822	0.391636	0.0371238	-0.00929752	-0.0276593	0.496649	-0.893214	-0.526096	0.710268	-0.432576	-0.496863	0.901343	-1.99733e-15	0.844696	-0.16461	-0.631666	0.000485909	-0.210078
	424	-0.418546	-0.724348	-0.488267	0.664889	0.669576	0.673293	-0.344345	-0.334514	-0.368511	-0.399167	1.44606	-0.466935	-0.000923851	0.0617597	0.0374029	-0.132239	0.0242909	3.26341e-15	0.374918	0.334723	0.338272	-1.04035	-0.418637	-0.465564	0.611483	0.638511	-0.445394	0.470656	0.262755	-0.56783	-0.0588643	-0.0117565	0.0671912	-0.0378023	1.15984	-1.08201	0.149273	0.950446	-0.474572	-0.437756	3.39275e-15	0.844696	-0.16461	-0.631666	0.000485909	-0.210078
	425	-1.60275	0.826882	-1.82431	0.818581	0.823336	2.06492	-1.07237	-1.00883	-0.0281748	0.00126136	0.132916	-0.0874792	-0.274211	-0.128675	-0.20711	2.25494	-1.43385	1.93751e-14	-0.0263033	-0.00383241	0.0220254	0.00749168	1.9695	-1.13814	-0.183841	-0.00783365	0.0286747	0.212093	1.1747	-0.834157	-0.0108702	-0.010527	0.019766	0.897496	0.662099	-0.109149	-1.40222	-0.432576	-0.496863	0.901343	-3.65775e-15	0.168637	0.333247	-0.262103	-0.582424	0.280247
	426	0.19656	-0.059969	-0.127411	-0.0862757	-0.00254734	-0.146707	0.03949	0.110141	-0.368511	-0.399167	1.44606	-0.466935	-0.0284782	0.124052	0.0450971	-0.254471	0.092112	4.70514e-14	-0.0263033	-0.00383241	0.0220254	0.00749168	2.30662	-0.614511	-0.943378	-0.600864	0.556555	1.23185	-0.210161	-0.994642	-0.0588643	-0.0117565	0.0671912	0.507211	-0.884854	0.739508	-0.545265	0.0292421	-0.0372288	0.0088183	-6.96749e-15	-1.35062	-1.19964	1.78898	0.122819	1.05653
	427	-0.545573	0.536107	0.856667	0.52758	-0.805112	-0.0639154	0.0262756	0.038477	-0.256259	-0.319143	1.11612	-0.377962	-0.0284782	0.124052	0.0450971	-0.254471	0.092112	-2.65724e-15	0.374918	0.334723	0.338272	-1.04035	-0.08152	0.0580687	-0.148053	0.0454812	0.0824862	-0.579362	1.58761	-0.347236	-0.0588643	-0.0117565	0.0671912	-0.0940507	-0.122717	0.114095	0.0902311	0.0292421	-0.0372288	0.0088183	1.66154e-15	-0.0669464	0.050865	-0.1672	0.142356	0.00614881
	428	-0.418546	-0.724348	-0.488267	0.664889	0.669576	0.631897	-0.337737	-0.298681	-0.0281748	0.00126136	0.132916	-0.0874792	-0.53217	0.876665	0.850632	0.632624	-1.70051	-5.73968e-15	0.729228	0.695568	-0.703245	-0.693112	2.48151	-0.342869	-0.761254	-0.329545	-0.25448	0.181836	1.11469	-0.774048	-0.0108702	-0.010527	0.019766	-0.195174	-0.306511	0.244926	0.22171	-0.443683	0.908045	-0.471806	-3.40003e-15	-0.297977	-0.110751	-0.896205	0.125443	0.98395
	429	0.19656	-0.059969	-0.127411	-0.0862757	-0.00254734	-0.0639154	0.0262756	0.038477	0.084077	0.0812846	-0.197027	0.00149365	-0.000923851	0.0617597	0.0374029	-0.132239	0.0242909	-6.74728e-15	-0.0263033	-0.00383241	0.0220254	0.00749168	-0.416268	-0.461884	0.61395	-0.473852	0.643197	-0.0622347	-0.236283	0.185417	-0.0108702	-0.010527	0.019766	-0.0940507	-0.122717	0.114095	0.0902311	0.0292421	-0.0372288	0.0088183	1.66154e-15	-0.0669464	0.050865	-0.1672	0.142356	0.00614881
	430	0.19656	-0.059969	-0.127411	-0.0862757	-0.00254734	-0.0639154	0.0262756	0.038477	0.084077	0.0812846	-0.197027	0.00149365	-0.000923851	0.0617597	0.0374029	-0.132239	0.0242909	-6.74728e-15	-0.0263033	-0.00383241	0.0220254	0.00749168	-0.08152	0.0580687	-0.148053	0.0454812	0.0824862	-0.320798	0.675664	-0.0809093	-0.401795	0.874769	-0.382326	-0.0940507	-0.122717	0.114095	0.0902311	0.0292421	-0.0372288	0.0088183	1.66154e-15	-0.0669464	0.050865	-0.1672	0.142356	0.00614881
	431	-1.60275	0.826882	-1.82431	0.818581	0.823336	0.590501	-0.33113	-0.262849	0.196329	0.161308	-0.526969	0.0904665	0.805252	0.80025	-0.493652	-0.63171	-0.510586	-7.59783e-14	-0.317065	-0.370024	-0.363774	1.04367	-0.236549	-1.32557	0.801108	0.921005	-0.160269	0.212093	1.1747	-0.834157	0.0382267	1.31447	-1.19439	0.00707273	0.061076	-0.0167351	-0.0412478	-0.446116	-0.448566	0.866669	1.74878e-15	1.03085	-0.010727	-1.37741	0.0813373	-0.0545114
	432	0.136858	-0.194404	1.12021	-0.186184	-0.261256	0.0188764	0.0130612	-0.0331875	-0.140426	-0.0787619	0.462858	-0.176452	0.311867	0.202191	-1.03601	0.360966	0.155023	1.84097e-13	0.0841568	-0.0314692	-0.0475273	-0.0041713	0.399234	-0.148685	0.40211	-0.211892	-0.260391	-0.00172022	-0.116267	0.0652005	0.0851179	-0.00806804	-0.0750846	0.108196	0.244869	-0.147566	-0.172727	0.00216261	0.059365	-0.0605296	-1.84424e-14	-0.0807221	-0.0407557	0.373825	-0.091612	-0.0760626
	433	-0.416766	0.675232	-0.487222	-0.749248	0.671501	-0.42365	0.733232	-0.330956	-0.203825	-0.204393	-0.412196	0.774051	-0.769998	0.541437	0.570564	0.498681	-0.770724	-3.11971e-15	0.729228	0.695568	-0.703245	-0.693112	0.693084	-0.358346	0.683367	-0.370437	-0.337307	-0.823432	0.236633	0.612229	-0.401795	0.874769	-0.382326	0.597773	-0.709421	-0.656926	0.578789	0.488628	-0.934206	0.454768	8.63368e-16	-0.540737	0.71927	-0.53101	0.732944	-0.476543
	434	0.19656	-0.059969	-0.127411	-0.0862757	-0.00254734	-0.0639154	0.0262756	0.038477	0.084077	0.0812846	-0.197027	0.00149365	-0.000923851	0.0617597	0.0374029	-0.132239	0.0242909	-6.74728e-15	-0.0263033	-0.00383241	0.0220254	0.00749168	-0.08152	0.0580687	-0.148053	0.0454812	0.0824862	-0.0622347	-0.236283	0.185417	-0.889811	0.433842	0.477165	-0.0940507	-0.122717	0.114095	0.0902311	0.0292421	-0.0372288	0.0088183	1.66154e-15	-0.0669464	0.050865	-0.1672	0.142356	0.00614881
	435	0.19656	-0.059969	-0.127411	-0.0862757	-0.00254734	-0.0639154	0.0262756	0.038477	0.084077	0.0812846	-0.197027	0.00149365	-0.000923851	0.0617597	0.0374029	-0.132239	0.0242909	-6.74728e-15	-0.0263033	-0.00383241	0.0220254	0.00749168	0.158857	-0.045308	0.127028	-0.0832055	-0.0889526	-0.823432	0.236633	0.612229	-0.0108702	-0.010527	0.019766	-0.0940507	-0.122717	0.114095	0.0902311	0.0292421	-0.0372288	0.0088183	1.66154e-15	-0.0669464	0.050865	-0.1672	0.142356	0.00614881
	436	0.935823	0.703538	-0.471848	0.695141	-1.97479	-0.146707	0.03949	0.110141	0.0785944	0.0758444	-1.39871	1.05275	0.777698	0.862542	-0.485958	-0.753942	-0.442764	7.43102e-14	0.319688	0.348541	0.373048	-1.03452	0.485119	-0.204625	2.66325	-1.3075	-1.2	-1.61489	0.649542	1.09915	-0.0588643	-0.0117565	0.0671912	-0.4624	0.720019	-0.0330332	-0.0587874	0.477521	0.470702	-0.91838	1.06885e-15	1.11855	-1.07852	1.01891	-0.904922	0.0348361
	437	0.148272	-0.1471	-2.35332	1.2599	-0.15184	-0.146707	0.03949	0.110141	0.084077	0.0812846	-0.197027	0.00149365	-2.13422	-1.95099	0.564849	1.73715	1.82747	-6.44427e-14	0.0289268	-0.0176508	-0.012751	0.00166019	-0.256405	-0.213574	-0.330177	-0.225838	0.893522	-0.290541	0.735672	-0.141018	0.820077	-0.456125	-0.390208	0.00707273	0.061076	-0.0167351	-0.0412478	0.00216261	0.059365	-0.0605296	-7.63791e-16	1.34725	-0.841947	1.19452	-1.74669	0.267828
	438	0.479375	0.245502	-2.8004	0.219433	0.303298	-0.146707	0.03949	0.110141	-0.0281748	0.00126136	0.132916	-0.0874792	-0.000923851	0.0617597	0.0374029	-0.132239	0.0242909	4.70514e-14	-0.0263033	-0.00383241	0.0220254	0.00749168	3.1756	-0.407596	-1.14904	-0.368762	-0.25251	-0.579362	1.58761	-0.347236	1.2601	-0.0164272	-1.20227	-0.628502	1.93034	-0.441823	-0.470764	-0.891962	0.400114	0.455393	-1.73645e-14	-0.0531708	0.142486	-0.708224	0.376325	0.0883602
	439	0.19656	-0.059969	-0.127411	-0.0862757	-0.00254734	-0.0639154	0.0262756	0.038477	0.840178	-0.209031	-0.41569	-0.28723	-0.000923851	0.0617597	0.0374029	-0.132239	0.0242909	-5.39191e-15	-0.380613	-0.364678	1.06354	-0.339745	-0.08152	0.0580687	-0.148053	0.0454812	0.0824862	-0.320798	0.675664	-0.0809093	-0.0108702	-0.010527	0.019766	-0.0940507	-0.122717	0.114095	0.0902311	0.0292421	-0.0372288	0.0088183	1.66154e-15	-0.0669464	0.050865	-0.1672	0.142356	0.00614881
	440	0.19656	-0.059969	-0.127411	-0.0862757	-0.00254734	-0.105311	0.0328828	0.0743092	-0.538679	-0.599381	2.10263	-0.656663	-0.0284782	0.124052	0.0450971	-0.254471	0.092112	2.01521e-14	-0.0263033	-0.00383241	0.0220254	0.00749168	2.48151	-0.342869	-0.761254	-0.329545	-0.25448	0.440399	0.202747	-0.507721	-0.0588643	-0.0117565	0.0671912	-0.729626	1.74655	-0.310993	-0.339285	0.0292421	-0.0372288	0.0088183	-2.96024e-15	-0.0600586	0.0966754	-0.437712	0.259341	0.0472545
	441	-1.58609	-0.552784	1.02437	0.836586	0.84135	-0.105311	0.0328828	0.0743092	-0.261742	-0.324584	-0.0855672	0.673296	-0.000923851	0.0617597	0.0374029	-0.132239	0.0242909	-3.28882e-14	0.0289268	-0.0176508	-0.012751	0.00166019	-0.666217	0.769459	0.3289	0.756023	-1.37012	0.97329	0.701786	-1.26097	-0.0108702	-0.010527	0.019766	0.00707273	0.061076	-0.0167351	-0.0412478	-0.432576	-0.496863	0.901343	1.34211e-15	-0.031296	0.0877431	1.02467	-0.897244	0.042469
	442	-0.57661	0.502583	-2.00045	0.49403	0.49864	0.590501	-0.33113	-0.262849	0.782261	-0.329222	-0.0890606	-0.387985	0.264458	0.334695	0.309777	0.123936	-0.973316	1.54685e-14	-0.372295	-0.356206	-0.328997	1.0495	-0.284651	-0.923535	1.83687	0.231952	-0.772634	-0.0319774	-0.176275	0.125309	-0.0588643	-0.0117565	0.0671912	0.229423	0.133315	-0.804055	0.42977	0.0157024	0.0110681	-0.0258556	-6.87098e-15	0.0276412	-0.971116	1.95862	-0.726918	0.136602
	443	0.19656	-0.059969	-0.127411	-0.0862757	-0.00254734	-0.0639154	0.0262756	0.038477	0.084077	0.0812846	-0.197027	0.00149365	-0.000923851	0.0617597	0.0374029	-0.132239	0.0242909	-6.74728e-15	-0.0263033	-0.00383241	0.0220254	0.00749168	-0.258774	-0.217254	-0.332644	0.886526	-0.19507	-0.320798	0.675664	-0.0809093	-0.0108702	-0.010527	0.019766	-0.0940507	-0.122717	0.114095	0.0902311	0.0292421	-0.0372288	0.0088183	1.66154e-15	-0.0669464	0.050865	-0.1672	0.142356	0.00614881
	444	-0.829575	0.26433	0.0487305	0.238275	0.322149	-0.146707	0.03949	0.110141	-0.0281748	0.00126136	0.132916	-0.0874792	-0.000923851	0.0617597	0.0374029	-0.132239	0.0242909	4.70514e-14	-0.0263033	-0.00383241	0.0220254	0.00749168	-0.449348	-0.0365202	2.77596	-1.1396	-1.03053	1.23185	-0.210161	-0.994642	-0.106858	-0.012986	0.114616	0.239985	0.141675	0.461549	-0.825763	0.488628	-0.934206	0.454768	1.2945e-15	-0.0669464	0.050865	-0.1672	0.142356	0.00614881
	445	0.19656	-0.059969	-0.127411	-0.0862757	-0.00254734	-0.0639154	0.0262756	0.038477	0.084077	0.0812846	-0.197027	0.00149365	-0.000923851	0.0617597	0.0374029	-0.132239	0.0242909	-6.74728e-15	-0.0263033	-0.00383241	0.0220254	0.00749168	-0.08152	0.0580687	-0.148053	0.0454812	0.0824862	0.212093	1.1747	-0.834157	-0.401795	0.874769	-0.382326	-0.0940507	-0.122717	0.114095	0.0902311	0.0292421	-0.0372288	0.0088183	1.66154e-15	-0.0669464	0.050865	-0.1672	0.142356	0.00614881
	446	0.449525	0.178284	-2.17659	0.169479	0.173943	-0.0225195	0.0196684	0.00264473	-0.0281748	0.00126136	0.132916	-0.0874792	0.0266305	-0.000532418	0.0297087	-0.0100072	-0.0435301	3.02208e-14	0.0289268	-0.0176508	-0.012751	0.00166019	0.158857	-0.045308	0.127028	-0.0832055	-0.0889526	-0.290541	0.735672	-0.141018	0.0371238	-0.00929752	-0.0276593	0.00707273	0.061076	-0.0167351	-0.0412478	0.0157024	0.0110681	-0.0258556	-3.49919e-15	-0.0738342	0.00505468	0.103313	0.0253722	-0.0349569
	447	0.166709	-0.127187	0.496401	-0.13623	-0.131902	-0.105311	0.0328828	0.0743092	-0.538679	-0.599381	2.10263	-0.656663	-0.000923851	0.0617597	0.0374029	-0.132239	0.0242909	-3.28882e-14	0.0289268	-0.0176508	-0.012751	0.00166019	-0.321897	0.161445	-0.423135	0.174168	0.253925	1.49042	-1.12211	-0.728315	-0.0108702	-0.010527	0.019766	0.00707273	0.061076	-0.0167351	-0.0412478	0.0157024	0.0110681	-0.0258556	5.91628e-15	-0.0738342	0.00505468	0.103313	0.0253722	-0.0349569
	448	-0.104692	-0.385353	-0.304143	1.00415	-0.328331	-0.0225195	0.0196684	0.00264473	0.494359	-0.614899	-0.30423	0.384572	-0.000923851	0.0617597	0.0374029	-0.132239	0.0242909	-3.36466e-14	-0.0263033	-0.00383241	0.0220254	0.00749168	-3.17877	0.772044	-0.0911922	0.707739	0.667807	-0.0319774	-0.176275	0.125309	-0.0108702	-0.010527	0.019766	0.541524	-1.99198	0.539183	0.519747	0.0292421	-0.0372288	0.0088183	1.0249e-14	0.606489	0.786177	-1.09038	-0.133707	-0.418671
	449	0.449525	0.178284	-2.17659	0.169479	0.173943	-0.105311	0.0328828	0.0743092	-0.373993	-0.404607	0.244375	0.584323	-0.000923851	0.0617597	0.0374029	-0.132239	0.0242909	-3.28882e-14	0.0289268	-0.0176508	-0.012751	0.00166019	0.430482	0.853344	-0.725466	-0.27623	-0.200669	0.470656	0.262755	-0.56783	-1.72076	0.87944	0.887139	0.00707273	0.061076	-0.0167351	-0.0412478	0.0157024	0.0110681	-0.0258556	5.91628e-15	-0.0738342	0.00505468	0.103313	0.0253722	-0.0349569
	450	-0.056405	-0.298222	1.92177	-0.34203	-0.179038	-0.146707	0.03949	0.110141	-0.0281748	0.00126136	0.132916	-0.0874792	-0.000923851	0.0617597	0.0374029	-0.132239	0.0242909	-6.44427e-14	0.0289268	-0.0176508	-0.012751	0.00166019	-1.99007	1.47558	-2.18511	1.43587	0.359391	-0.89844	2.37954	-0.493346	0.0371238	-0.00929752	-0.0276593	-1.0531	1.49052	0.607158	-0.678824	0.0157024	0.0110681	-0.0258556	2.55578e-15	-0.224341	-0.11195	2.04093	-1.09508	-0.154203
	451	0.419674	0.111066	-1.55278	0.119525	0.0445891	-0.0225195	0.0196684	0.00264473	-1.11997	-1.17618	0.470607	1.93971	0.0541848	-0.0628245	0.0220145	0.112225	-0.111351	9.40883e-14	0.0841568	-0.0314692	-0.0475273	-0.0041713	0.79229	-0.870342	-0.348684	1.40112	-0.719009	-0.793175	0.296641	0.552121	-0.0108702	-0.010527	0.019766	0.597773	-0.709421	-0.656926	0.578789	0.00216261	0.059365	-0.0605296	-4.62294e-15	-0.318641	-0.248182	-0.084668	-0.225509	0.860633
	452	0.19656	-0.059969	-0.127411	-0.0862757	-0.00254734	-0.0639154	0.0262756	0.038477	0.084077	0.0812846	-0.197027	0.00149365	-0.256482	-0.201071	-0.224888	0.99438	-0.239887	-6.74728e-15	-0.0263033	-0.00383241	0.0220254	0.00749168	-0.08152	0.0580687	-0.148053	0.0454812	0.0824862	-0.0622347	-0.236283	0.185417	-0.0108702	-0.010527	0.019766	-0.428087	-0.387109	-0.233358	1.00622	0.0292421	-0.0372288	0.0088183	1.66154e-15	-0.0669464	0.050865	-0.1672	0.142356	0.00614881
	453	0.449525	0.178284	-2.17659	0.169479	0.173943	0.337215	-0.687288	0.372077	-0.5699	1.51351	-0.315875	-0.687473	0.0266305	-0.000532418	0.0297087	-0.0100072	-0.0435301	6.35134e-14	0.0841568	-0.0314692	-0.0475273	-0.0041713	-0.258774	-0.217254	-0.332644	0.886526	-0.19507	0.212093	1.1747	-0.834157	0.0371238	-0.00929752	-0.0276593	0.597773	-0.709421	-0.656926	0.578789	0.0157024	0.0110681	-0.0258556	2.92844e-15	1.45259	0.425537	-2.21806	-0.562592	0.375153
	454	0.19656	-0.059969	-0.127411	-0.0862757	-0.00254734	-0.0639154	0.0262756	0.038477	0.084077	0.0812846	-0.197027	0.00149365	-0.000923851	0.0617597	0.0374029	-0.132239	0.0242909	-5.35644e-15	1.08052	-0.374121	-0.346844	-0.348832	-0.08152	0.0580687	-0.148053	0.0454812	0.0824862	-0.0622347	-0.236283	0.185417	-0.0108702	-0.010527	0.019766	-0.0940507	-0.122717	0.114095	0.0902311	0.0292421	-0.0372288	0.0088183	1.66154e-15	-0.0669464	0.050865	-0.1672	0.142356	0.00614881
	455	0.183959	-0.0735795	-0.134804	-1.51596	1.32114	-0.105311	0.0328828	0.0743092	-0.559772	0.451623	-0.308306	0.37919	-0.28616	-0.140964	1.10312	-0.503212	-0.174262	4.72571e-14	-0.773516	-0.694761	-0.645244	2.09734	-0.990111	0.932455	-2.20486	0.867959	0.829519	-0.823432	0.236633	0.612229	0.820077	-0.456125	-0.390208	0.830685	-0.628822	-0.178642	-0.205726	0.0157024	0.0110681	-0.0258556	-2.96024e-15	-0.0600586	0.0966754	-0.437712	0.259341	0.0472545
	456	0.449525	0.178284	-2.17659	0.169479	0.173943	-0.42365	0.733232	-0.330956	-0.0281748	0.00126136	0.132916	-0.0874792	-0.769998	0.541437	0.570564	0.498681	-0.770724	9.38504e-15	0.0289268	-0.0176508	-0.012751	0.00166019	-0.433659	-0.488896	-0.514768	0.615207	0.615966	0.470656	0.262755	-0.56783	-0.0108702	-0.010527	0.019766	-0.695313	0.63942	-0.511317	0.725727	0.0157024	0.0110681	-0.0258556	3.75352e-16	0.347906	0.441319	-0.737336	-0.618557	0.394707
	457	0.19656	-0.059969	-0.127411	-0.0862757	-0.00254734	-0.0639154	0.0262756	0.038477	0.084077	0.0812846	-0.197027	0.00149365	-0.000923851	0.0617597	0.0374029	-0.132239	0.0242909	-6.74728e-15	-0.0263033	-0.00383241	0.0220254	0.00749168	-0.08152	0.0580687	-0.148053	0.0454812	0.0824862	-0.0622347	-0.236283	0.185417	1.74701	-0.899264	-0.895032	-0.762123	-0.651502	-0.580811	1.92222	0.0292421	-0.0372288	0.0088183	1.66154e-15	-0.0669464	0.050865	-0.1672	0.142356	0.00614881
	458	0.19656	-0.059969	-0.127411	-0.0862757	-0.00254734	-0.0639154	0.0262756	0.038477	0.084077	0.0812846	-0.197027	0.00149365	-0.000923851	0.0617597	0.0374029	-0.132239	0.0242909	-6.74728e-15	-0.0263033	-0.00383241	0.0220254	0.00749168	-0.263608	0.918072	-0.337678	-0.237013	-0.202639	-0.0622347	-0.236283	0.185417	-0.0108702	-0.010527	0.019766	-0.0940507	-0.122717	0.114095	0.0902311	0.0292421	-0.0372288	0.0088183	1.66154e-15	-0.0669464	0.050865	-0.1672	0.142356	0.00614881
	459	0.19656	-0.059969	-0.127411	-0.0862757	-0.00254734	-0.0639154	0.0262756	0.038477	-0.0860911	-0.118929	0.459545	-0.188234	-0.256758	1.06928	-0.225171	-0.379197	-0.240172	-1.33369e-15	0.0289268	-0.0176508	-0.012751	0.00166019	-0.08152	0.0580687	-0.148053	0.0454812	0.0824862	0.470656	0.262755	-0.56783	-0.0108702	-0.010527	0.019766	-0.0940507	-0.122717	0.114095	0.0902311	0.0157024	0.0110681	-0.0258556	1.66154e-15	-0.0669464	0.050865	-0.1672	0.142356	0.00614881
	460	-0.448396	-0.791566	0.135546	0.614935	0.540222	-1.09581	0.0473448	1.08223	-0.836709	0.176826	1.87989	-0.950769	0.0541848	-0.0628245	0.0220145	0.112225	-0.111351	9.17831e-14	0.0841568	-0.0314692	-0.0475273	-0.0041713	-0.256405	-0.213574	-0.330177	-0.225838	0.893522	1.52068	-1.0621	-0.788423	-0.0108702	-0.010527	0.019766	1.69044	0.259189	-1.011	-1.04514	1.40983	-1.37155	0.00819366	-1.48805e-15	0.347906	0.441319	-0.737336	-0.618557	0.394707
	461	0.19656	-0.059969	-0.127411	-0.0862757	-0.00254734	1.32771	-0.70175	-0.63584	0.0261606	-0.0389061	0.129602	-0.0992615	0.00890072	0.0718638	0.0474863	1.25055	-1.23749	-6.0255e-14	-0.317065	-0.370024	-0.363774	1.04367	-0.503985	1.02145	-0.61276	-0.108326	-0.0312003	-0.0319774	-0.176275	0.125309	-0.0108702	-0.010527	0.019766	-0.0940507	-0.122717	0.114095	0.0902311	0.0292421	-0.0372288	0.0088183	-3.25791e-15	0.844696	-0.16461	-0.631666	0.000485909	-0.210078
	462	0.19656	-0.059969	-0.127411	-0.0862757	-0.00254734	1.32771	-0.70175	-0.63584	1.61737	-1.55035	1.77658	-1.61181	-0.284036	-0.138779	-0.217193	0.872149	-0.172066	-6.73148e-15	-0.726605	-0.717051	0.712519	0.702264	2.65639	-0.0712259	-0.57913	-0.0582261	-1.06552	-0.823432	0.236633	0.612229	-0.0108702	-0.010527	0.019766	0.830685	-0.628822	-0.178642	-0.205726	0.477521	0.470702	-0.91838	-4.96424e-15	1.1772	-0.979164	1.95264	-0.734892	-1.01632
	463	-0.431147	-0.737958	-0.495659	-0.764793	1.99327	-0.0639154	0.0262756	0.038477	0.084077	0.0812846	-0.197027	0.00149365	-0.000923851	0.0617597	0.0374029	-0.132239	0.0242909	-5.42373e-15	-0.372295	-0.356206	-0.328997	1.0495	-0.08152	0.0580687	-0.148053	0.0454812	0.0824862	-0.0622347	-0.236283	0.185417	-0.0108702	-0.010527	0.019766	-0.0940507	-0.122717	0.114095	0.0902311	0.0292421	-0.0372288	0.0088183	1.66154e-15	-0.0669464	0.050865	-0.1672	0.142356	0.00614881
	464	0.497812	0.265415	0.0493201	-1.1767	0.323236	-0.0639154	0.0262756	0.038477	0.084077	0.0812846	-0.197027	0.00149365	-0.000923851	0.0617597	0.0374029	-0.132239	0.0242909	-6.74728e-15	-0.0263033	-0.00383241	0.0220254	0.00749168	-0.08152	0.0580687	-0.148053	0.0454812	0.0824862	-0.0622347	-0.236283	0.185417	-0.0108702	-0.010527	0.019766	-0.0940507	-0.122717	0.114095	0.0902311	0.0292421	-0.0372288	0.0088183	1.66154e-15	-0.0669464	0.050865	-0.1672	0.142356	0.00614881
	465	0.055152	-0.212704	1.20909	-0.23913	-0.15547	0.378611	-0.693895	0.336245	0.254245	0.281499	-0.853598	0.191222	-0.742443	0.479145	0.56287	0.620913	-0.838545	7.54366e-14	-1.7782	-0.360581	1.04661	1.05276	0.545258	-2.87363	1.64003	0.516261	0.516099	-0.823432	0.236633	0.612229	-0.841817	0.435071	0.42974	-0.650437	-0.459348	0.553962	0.535207	0.463981	0.518999	-0.953054	-1.33216e-14	-0.985476	0.220529	0.567779	0.167243	0.18127
	466	-0.718018	0.349848	-0.663954	0.341176	0.345717	-0.105311	0.0328828	0.0743092	0.196329	0.161308	-0.526969	0.0904665	-0.0284782	0.124052	0.0450971	-0.254471	0.092112	-1.92613e-14	-1.0779	0.352638	0.356119	0.357984	-1.71008	0.290901	0.352441	0.252603	0.249984	-0.0319774	-0.176275	0.125309	-0.0108702	-0.010527	0.019766	-0.0940507	-0.122717	0.114095	0.0902311	-0.905502	0.448411	0.420719	4.30852e-15	0.347906	0.441319	-0.737336	-0.618557	0.394707
	467	-0.374314	0.75606	-1.10364	0.730388	-0.522835	-0.146707	0.03949	0.110141	0.957912	-0.123567	0.456051	-1.24952	-0.26603	-1.48153	-0.234687	0.985163	1.02218	7.40725e-14	0.316671	-1.08199	1.77097	-1.03747	-0.671052	1.90478	0.323866	-0.367515	-1.37769	0.181836	1.11469	-0.774048	0.0371238	-0.00929752	-0.0276593	-0.195174	-0.306511	0.244926	0.22171	0.963986	-0.522869	-0.403083	-2.27425e-15	-0.778943	1.67006	-0.989724	0.598752	-0.685137
	468	0.19656	-0.059969	-0.127411	-0.0862757	-0.00254734	-0.0639154	0.0262756	0.038477	0.084077	0.0812846	-0.197027	0.00149365	-0.000923851	0.0617597	0.0374029	-0.132239	0.0242909	-6.74728e-15	-0.0263033	-0.00383241	0.0220254	0.00749168	-0.08152	0.0580687	-0.148053	0.0454812	0.0824862	-0.0622347	-0.236283	0.185417	-0.0108702	-0.010527	0.019766	-0.428087	-0.387109	-0.233358	1.00622	0.950446	-0.474572	-0.437756	1.66154e-15	-0.0669464	0.050865	-0.1672	0.142356	0.00614881
	469	-0.787123	0.345158	-0.567689	1.71791	-0.872186	-0.105311	0.0328828	0.0743092	0.196329	0.161308	-0.526969	0.0904665	-0.521864	-0.474007	-0.497261	0.738206	0.75772	-1.92613e-14	-1.0779	0.352638	0.356119	0.357984	-0.48176	-0.0868647	0.520992	-0.0738462	0.0036004	-0.0319774	-0.176275	0.125309	-0.0108702	-0.010527	0.019766	0.87556	-1.72759	0.886637	-0.396247	0.0157024	0.0110681	-0.0258556	-2.02699e-15	-0.304865	-0.156562	-0.625692	0.00845906	0.942845
	470	-1.55624	-0.485567	0.40056	0.88654	0.970704	-0.0639154	0.0262756	0.038477	0.084077	0.0812846	-0.197027	0.00149365	-0.000923851	0.0617597	0.0374029	-0.132239	0.0242909	-6.74728e-15	-0.0263033	-0.00383241	0.0220254	0.00749168	-0.08152	0.0580687	-0.148053	0.0454812	0.0824862	1.00355	0.761794	-1.32108	-0.0108702	-0.010527	0.019766	-0.417525	-0.37875	1.03225	-0.249308	0.0292421	-0.0372288	0.0088183	1.66154e-15	-0.0669464	0.050865	-0.1672	0.142356	0.00614881
	471	-0.2461	-0.538089	1.03235	0.851293	-0.481253	-0.105311	0.0328828	0.0743092	0.196329	0.161308	-0.526969	0.0904665	0.264458	0.334695	0.309777	0.123936	-0.973316	6.52513e-15	1.08052	-0.374121	-0.346844	-0.348832	0.430482	0.853344	-0.725466	-0.27623	-0.200669	-0.320798	0.675664	-0.0809093	0.429152	0.429171	-0.7923	0.563459	0.397707	-0.456602	-0.486223	0.0292421	-0.0372288	0.0088183	-1.99733e-15	0.844696	-0.16461	-0.631666	0.000485909	-0.210078
	472	0.055152	-0.212704	1.20909	-0.23913	-0.15547	-0.0639154	0.0262756	0.038477	0.084077	0.0812846	-0.197027	0.00149365	-0.000923851	0.0617597	0.0374029	-0.132239	0.0242909	-6.74728e-15	-0.0263033	-0.00383241	0.0220254	0.00749168	-0.08152	0.0580687	-0.148053	0.0454812	0.0824862	0.470656	0.262755	-0.56783	-0.0108702	-0.010527	0.019766	-0.0940507	-0.122717	0.114095	0.0902311	0.0292421	-0.0372288	0.0088183	1.66154e-15	-0.0669464	0.050865	-0.1672	0.142356	0.00614881
	473	0.19656	-0.059969	-0.127411	-0.0862757	-0.00254734	-0.0639154	0.0262756	0.038477	0.084077	0.0812846	-0.197027	0.00149365	-0.000923851	0.0617597	0.0374029	-0.132239	0.0242909	-6.74728e-15	-0.0263033	-0.00383241	0.0220254	0.00749168	-0.256405	-0.213574	-0.330177	-0.225838	0.893522	-0.320798	0.675664	-0.0809093	-0.0108702	-0.010527	0.019766	-0.0940507	-0.122717	0.114095	0.0902311	0.0292421	-0.0372288	0.0088183	1.66154e-15	-0.0669464	0.050865	-0.1672	0.142356	0.00614881
	474	0.466181	-1.20138	0.672088	0.187484	0.191957	-0.105311	0.0328828	0.0743092	-0.368511	-0.399167	1.44606	-0.466935	0.805252	0.80025	-0.493652	-0.63171	-0.510586	-1.92613e-14	-1.0779	0.352638	0.356119	0.357984	-0.321897	0.161445	-0.423135	0.174168	0.253925	-0.609619	1.5276	-0.287128	-0.401795	0.874769	-0.382326	0.563459	0.397707	-0.456602	-0.486223	0.488628	-0.934206	0.454768	-2.22432e-15	-0.253104	-0.103018	0.578546	0.061505	-0.149418
	475	-2.32822	0.0432915	2.00845	1.45044	0.0387854	0.337215	-0.687288	0.372077	1.12808	0.0766465	-0.20052	-1.05979	-0.769998	0.541437	0.570564	0.498681	-0.770724	2.0214e-14	1.47644	1.3865	-0.0359756	-2.78296	-0.175891	-0.565261	0.889031	-0.602539	0.471758	-0.306305	-1.58726	1.14488	0.820077	-0.456125	-0.390208	0.541524	-1.99198	0.539183	0.519747	0.925799	0.978632	-1.84558	6.96326e-15	0.413444	0.586484	-0.0741222	-0.331542	-0.615344
	476	0.19656	-0.059969	-0.127411	-0.0862757	-0.00254734	-0.0639154	0.0262756	0.038477	0.084077	0.0812846	-0.197027	0.00149365	-0.000923851	0.0617597	0.0374029	-0.132239	0.0242909	-6.74728e-15	-0.0263033	-0.00383241	0.0220254	0.00749168	-0.08152	0.0580687	-0.148053	0.0454812	0.0824862	0.212093	1.1747	-0.834157	-0.0108702	-0.010527	0.019766	-0.0940507	-0.122717	0.114095	0.0902311	0.0292421	-0.0372288	0.0088183	1.66154e-15	-0.0669464	0.050865	-0.1672	0.142356	0.00614881
	477	0.19656	-0.059969	-0.127411	-0.0862757	-0.00254734	-0.105311	0.0328828	0.0743092	0.196329	0.161308	-0.526969	0.0904665	-0.256758	1.06928	-0.225171	-0.379197	-0.240172	7.31923e-14	-0.0815333	0.009986	0.0568017	0.0133232	1.09332	-0.213413	0.0143217	-0.25111	-0.258421	0.698963	-0.7092	-0.241394	-0.0588643	-0.0117565	0.0671912	-0.996851	2.77308	-0.588952	-0.619782	0.0157024	0.0110681	-0.0258556	-2.96024e-15	-0.0600586	0.0966754	-0.437712	0.259341	0.0472545
	478	0.512193	1.67861	0.0577567	-1.16115	-0.998529	-0.0639154	0.0262756	0.038477	0.952429	-0.129008	-0.745632	-0.198257	-0.230775	-1.5359	1.08802	1.11483	-0.309618	-4.06836e-15	-0.726605	-0.717051	0.712519	0.702264	-1.52799	-0.569102	0.542065	0.535097	0.53511	-0.00172022	-0.116267	0.0652005	0.868071	-0.454896	-0.437633	0.00707273	0.061076	-0.0167351	-0.0412478	-0.905502	0.448411	0.420719	1.20854e-15	-0.0738342	0.00505468	0.103313	0.0253722	-0.0349569
	479	0.449525	0.178284	-2.17659	0.169479	0.173943	-0.146707	0.03949	0.110141	0.680137	-1.47113	0.248451	0.589705	1.28909	0.117848	0.0389063	-1.6336	0.0858766	2.07609e-14	-1.83041	1.08377	-0.316529	1.06155	-1.37898	-1.00374	2.8937	0.151842	-0.85349	0.759477	-0.589183	-0.361612	0.0851179	-0.00806804	-0.0750846	0.138862	-0.0421186	0.592379	-0.694284	0.961554	-1.87948	0.935392	-1.18294e-14	0.413444	0.586484	-0.0741222	-0.331542	-0.615344
	480	-0.57661	0.502583	-2.00045	0.49403	0.49864	-0.0639154	0.0262756	0.038477	-2.0187	2.21977	0.996505	-1.06053	0.0266305	-0.000532418	0.0297087	-0.0100072	-0.0435301	4.07991e-15	0.0841568	-0.0314692	-0.0475273	-0.0041713	-0.08152	0.0580687	-0.148053	0.0454812	0.0824862	-0.823432	0.236633	0.612229	-0.0108702	-0.010527	0.019766	-0.0940507	-0.122717	0.114095	0.0902311	0.00216261	0.059365	-0.0605296	1.66154e-15	-0.0669464	0.050865	-0.1672	0.142356	0.00614881
	481	-0.718018	0.349848	-0.663954	0.341176	0.345717	-0.105311	0.0328828	0.0743092	0.196329	0.161308	-0.526969	0.0904665	-0.539594	-0.40161	-0.479484	1.99877	-0.436243	-3.28882e-14	0.0289268	-0.0176508	-0.012751	0.00166019	-0.321897	0.161445	-0.423135	0.174168	0.253925	1.49042	-1.12211	-0.728315	-0.0588643	-0.0117565	0.0671912	-0.195174	-0.306511	0.244926	0.22171	0.0157024	0.0110681	-0.0258556	-2.96024e-15	-0.0600586	0.0966754	-0.437712	0.259341	0.0472545
	482	-0.102913	1.01423	-0.303099	-0.409989	-0.326406	0.337215	-0.687288	0.372077	-0.373993	-0.404607	0.244375	0.584323	2.1231	-0.476309	-0.49956	-0.637266	-0.516535	5.22062e-14	-1.02267	0.33882	0.321342	0.352153	-0.08152	0.0580687	-0.148053	0.0454812	0.0824862	0.987784	-1.56114	-0.0351762	0.0371238	-0.00929752	-0.0276593	-0.684751	0.64778	0.754287	-0.529805	0.477521	0.470702	-0.91838	1.78272e-15	-0.0669464	0.050865	-0.1672	0.142356	0.00614881
	483	1.08129	-0.537003	1.03294	-0.563681	-0.480166	-0.0639154	0.0262756	0.038477	-0.198343	-0.198953	0.789487	-0.277207	-0.000923851	0.0617597	0.0374029	-0.132239	0.0242909	-5.39191e-15	-0.380613	-0.364678	1.06354	-0.339745	0.333742	0.226335	0.309152	0.188113	-0.899988	-0.564869	-0.675314	0.878556	-0.401795	0.874769	-0.382326	1.25528	-0.188997	-1.22762	0.00233427	0.950446	-0.474572	-0.437756	1.37891e-15	0.364018	0.457985	-0.724965	0.474089	-0.733875
	484	-2.59784	1.1847	1.20895	1.17668	-0.155719	-0.801124	0.396896	0.411468	-0.821099	-0.879618	3.08914	-0.935364	-0.256482	-0.201071	-0.224888	0.99438	-0.239887	-1.21557e-14	0.0289268	-0.0176508	-0.012751	0.00166019	-0.496782	-0.110197	-0.605259	-0.0971509	1.06496	-0.564869	-0.675314	0.878556	-1.37783	-0.00708577	1.33666	0.496649	-0.893214	-0.526096	0.710268	0.0157024	0.0110681	-0.0258556	1.5986e-15	-0.0669464	0.050865	-0.1672	0.142356	0.00614881
	485	0.19656	-0.059969	-0.127411	-0.0862757	-0.00254734	-0.0639154	0.0262756	0.038477	0.084077	0.0812846	-0.197027	0.00149365	-0.000923851	0.0617597	0.0374029	-0.132239	0.0242909	-6.74728e-15	-0.0263033	-0.00383241	0.0220254	0.00749168	-0.08152	0.0580687	-0.148053	0.0454812	0.0824862	-0.0622347	-0.236283	0.185417	-0.0108702	-0.010527	0.019766	-0.0940507	-0.122717	0.114095	0.0902311	0.0292421	-0.0372288	0.0088183	1.48357e-15	-0.524337	-0.422277	-0.518418	1.82589	-0.459836
	486	-0.104692	-0.385353	-0.304143	1.00415	-0.328331	0.631897	-0.337737	-0.298681	-0.944316	-0.970522	1.01572	1.07818	-0.549418	-0.411714	-0.489567	0.615974	0.825541	-2.20662e-14	0.0289268	-0.0176508	-0.012751	0.00166019	-0.08152	0.0580687	-0.148053	0.0454812	0.0824862	-1.11225	1.08857	0.406011	-0.0108702	-0.010527	0.019766	-0.0940507	-0.122717	0.114095	0.0902311	-0.905502	0.448411	0.420719	1.54096e-15	-0.0669464	0.050865	-0.1672	0.142356	0.00614881
	487	-1.14521	-1.47424	-0.136437	1.31315	1.31813	-0.146707	0.03949	0.110141	-1.25796	0.86213	-0.416272	0.76867	0.0266305	-0.000532418	0.0297087	-0.0100072	-0.0435301	-6.48604e-14	0.0236259	1.40441	-0.0181289	-1.38463	-1.21675	-0.751751	1.95204	-0.712507	0.485425	-0.0319774	-0.176275	0.125309	0.0851179	-0.00806804	-0.0750846	-0.996851	2.77308	-0.588952	-0.619782	0.0157024	0.0110681	-0.0258556	-1.54028e-14	-0.297977	-0.110751	-0.896205	0.125443	0.98395
	488	0.19656	-0.059969	-0.127411	-0.0862757	-0.00254734	0.313558	0.362612	-0.703946	0.254245	0.281499	-0.853598	0.191222	0.803404	-0.472291	0.826947	-0.633494	-0.512496	-2.51101e-14	-0.0263033	-0.00383241	0.0220254	0.00749168	0.158857	-0.045308	0.127028	-0.0832055	-0.0889526	-0.564869	-0.675314	0.878556	-0.0108702	-0.010527	0.019766	0.00707273	0.061076	-0.0167351	-0.0412478	0.0292421	-0.0372288	0.0088183	1.78682e-15	-0.0669464	0.050865	-0.1672	0.142356	0.00614881
	489	0.166709	-0.127187	0.496401	-0.13623	-0.131902	-0.146707	0.03949	0.110141	-0.821099	-0.879618	3.08914	-0.935364	2.35138	-1.42154	-0.229291	-0.51254	-0.184251	-9.30874e-14	1.13575	-0.38794	-0.38162	-0.354664	-2.32482	0.955626	-1.42311	0.916536	0.920102	-0.0319774	-0.176275	0.125309	-0.498886	-0.451454	0.879257	0.229423	0.133315	-0.804055	0.42977	0.0157024	0.0110681	-0.0258556	-1.54028e-14	-0.297977	-0.110751	-0.896205	0.125443	0.98395
	490	0.590932	0.331019	-3.51309	0.322333	0.326866	-0.0225195	0.0196684	0.00264473	0.865916	-2.32736	0.801132	0.794838	0.0266305	-0.000532418	0.0297087	-0.0100072	-0.0435301	3.02208e-14	0.0289268	-0.0176508	-0.012751	0.00166019	0.158857	-0.045308	0.127028	-0.0832055	-0.0889526	-0.0319774	-0.176275	0.125309	0.0371238	-0.00929752	-0.0276593	0.00707273	0.061076	-0.0167351	-0.0412478	0.0157024	0.0110681	-0.0258556	-3.49919e-15	-0.0738342	0.00505468	0.103313	0.0253722	-0.0349569
	491	0.19656	-0.059969	-0.127411	-0.0862757	-0.00254734	-0.0639154	0.0262756	0.038477	0.084077	0.0812846	-0.197027	0.00149365	-0.000923851	0.0617597	0.0374029	-0.132239	0.0242909	-6.74728e-15	-0.0263033	-0.00383241	0.0220254	0.00749168	-0.08152	0.0580687	-0.148053	0.0454812	0.0824862	-0.320798	0.675664	-0.0809093	-0.450892	-0.450225	0.831832	-0.0940507	-0.122717	0.114095	0.0902311	0.0292421	-0.0372288	0.0088183	1.66154e-15	-0.0669464	0.050865	-0.1672	0.142356	0.00614881
	492	-0.2461	-0.538089	1.03235	0.851293	-0.481253	-0.105311	0.0328828	0.0743092	0.196329	0.161308	-0.526969	0.0904665	-0.541718	-0.403795	0.840832	0.623407	-0.438439	2.01521e-14	-0.0263033	-0.00383241	0.0220254	0.00749168	-0.321897	0.161445	-0.423135	0.174168	0.253925	0.97329	0.701786	-1.26097	-0.0588643	-0.0117565	0.0671912	-0.195174	-0.306511	0.244926	0.22171	0.477521	0.470702	-0.91838	-2.96024e-15	-0.0600586	0.0966754	-0.437712	0.259341	0.0472545
	493	0.19656	-0.059969	-0.127411	-0.0862757	-0.00254734	-0.105311	0.0328828	0.0743092	-0.379476	-0.410047	-0.957308	1.63558	-0.0284782	0.124052	0.0450971	-0.254471	0.092112	2.01521e-14	-0.0263033	-0.00383241	0.0220254	0.00749168	-0.08152	0.0580687	-0.148053	0.0454812	0.0824862	0.470656	0.262755	-0.56783	-0.0588643	-0.0117565	0.0671912	-0.0940507	-0.122717	0.114095	0.0902311	0.0157024	0.0110681	-0.0258556	1.47802e-15	-0.0669464	0.050865	-0.1672	0.142356	0.00614881
	494	0.165522	-0.0934931	-2.98453	-0.119826	1.3012	-0.42365	0.733232	-0.330956	-0.501856	0.571814	-0.634935	0.479946	0.53987	0.527314	-0.766026	-0.887885	0.487021	3.20693e-15	0.374918	0.334723	0.338272	-1.04035	0.693084	-0.358346	0.683367	-0.370437	-0.337307	-0.823432	0.236633	0.612229	-0.450892	-0.450225	0.831832	0.608335	-0.701061	0.608677	-0.676744	0.950446	-0.474572	-0.437756	8.4976e-16	0.609112	-0.446991	-0.536763	0.725266	-0.484176
	495	-0.277138	-0.571613	-1.82476	0.817743	0.822498	0.967974	0.00520636	-1.00527	-1.24235	-0.194315	0.79298	0.784074	-0.567148	-0.339318	-0.47179	1.87654	-0.368422	-6.38079e-15	0.734529	-0.726495	-0.697867	0.693176	1.70927	0.0772259	-1.59021	-1.02599	1.2539	-0.290541	0.735672	-0.141018	-0.0108702	-0.010527	0.019766	-0.0272404	1.1682	0.183589	-1.10626	-0.432576	-0.496863	0.901343	4.10126e-15	0.383557	0.478197	0.454531	-1.65816	0.431028
	496	0.590932	0.331019	-3.51309	0.322333	0.326866	-0.0225195	0.0196684	0.00264473	-0.0281748	0.00126136	0.132916	-0.0874792	0.0266305	-0.000532418	0.0297087	-0.0100072	-0.0435301	4.6211e-14	-0.325383	-0.378496	1.02877	-0.345576	0.158857	-0.045308	0.127028	-0.0832055	-0.0889526	-0.0319774	-0.176275	0.125309	0.0371238	-0.00929752	-0.0276593	0.00707273	0.061076	-0.0167351	-0.0412478	0.0157024	0.0110681	-0.0258556	-3.49919e-15	-0.0738342	0.00505468	0.103313	0.0253722	-0.0349569
	497	0.19656	-0.059969	-0.127411	-0.0862757	-0.00254734	-0.0639154	0.0262756	0.038477	0.084077	0.0812846	-0.197027	0.00149365	-0.000923851	0.0617597	0.0374029	-0.132239	0.0242909	-6.74728e-15	-0.0263033	-0.00383241	0.0220254	0.00749168	-0.08152	0.0580687	-0.148053	0.0454812	0.0824862	0.470656	0.262755	-0.56783	0.868071	-0.454896	-0.437633	-0.0940507	-0.122717	0.114095	0.0902311	0.0292421	-0.0372288	0.0088183	1.66154e-15	-0.0669464	0.050865	-0.1672	0.142356	0.00614881
	498	-1.12905	1.33853	-0.126957	-0.0854381	-0.00170937	-0.146707	0.03949	0.110141	-0.358383	-1.46105	1.45363	0.599728	-0.000923851	0.0617597	0.0374029	-0.132239	0.0242909	-3.71839e-14	0.374918	0.334723	0.338272	-1.04035	-0.26726	-0.896523	2.96558	-0.857106	-0.745403	-0.609619	1.5276	-0.287128	0.0371238	-0.00929752	-0.0276593	0.830685	-0.628822	-0.178642	-0.205726	-0.905502	0.448411	0.420719	1.01112e-15	-0.031584	1.24596	1.02445	-0.897539	-1.10282
	499	0.480562	0.211808	0.680525	0.203029	-1.12981	-0.0639154	0.0262756	0.038477	0.084077	0.0812846	-0.197027	0.00149365	0.25491	-0.945765	0.299977	0.114719	0.288754	-6.74728e-15	-0.0263033	-0.00383241	0.0220254	0.00749168	-0.08152	0.0580687	-0.148053	0.0454812	0.0824862	-0.85369	0.176625	0.672338	-0.0588643	-0.0117565	0.0671912	0.00707273	0.061076	-0.0167351	-0.0412478	0.0157024	0.0110681	-0.0258556	1.20854e-15	-0.0738342	0.00505468	0.103313	0.0253722	-0.0349569
	500	0.308117	0.0255487	-0.840096	0.0166244	0.0210209	-0.0225195	0.0196684	0.00264473	-0.896527	0.211554	0.681521	0.112272	0.0266305	-0.000532418	0.0297087	-0.0100072	-0.0435301	3.02208e-14	0.0289268	-0.0176508	-0.012751	0.00166019	0.158857	-0.045308	0.127028	-0.0832055	-0.0889526	-0.290541	0.735672	-0.141018	0.0851179	-0.00806804	-0.0750846	-0.650437	-0.459348	0.553962	0.535207	0.477521	0.470702	-0.91838	-7.68397e-15	-0.985476	0.220529	0.567779	0.167243	0.18127
	501	-0.859426	0.197112	0.672543	0.188321	0.192795	-0.0639154	0.0262756	0.038477	0.084077	0.0812846	-0.197027	0.00149365	0.805252	0.80025	-0.493652	-0.63171	-0.510586	-1.33369e-15	0.0289268	-0.0176508	-0.012751	0.00166019	-0.08152	0.0580687	-0.148053	0.0454812	0.0824862	-0.823432	0.236633	0.612229	0.0371238	-0.00929752	-0.0276593	-0.0940507	-0.122717	0.114095	0.0902311	0.477521	0.470702	-0.91838	1.92089e-15	0.599601	0.740367	-0.819868	-0.250691	-0.459777
	502	-0.416766	0.675232	-0.487222	-0.749248	0.671501	-0.0639154	0.0262756	0.038477	0.30858	0.241331	-0.856911	0.179439	-0.521864	-0.474007	-0.497261	0.738206	0.75772	-2.65724e-15	0.374918	0.334723	0.338272	-1.04035	-2.80441	0.210696	1.40927	0.172493	0.169128	-0.0622347	-0.236283	0.185417	-0.0108702	-0.010527	0.019766	0.563459	0.397707	-0.456602	-0.486223	-0.919042	0.496708	0.386045	1.77066e-15	0.213511	0.34098	1.21265	-0.646362	-0.853121
	503	-2.34488	1.42296	-0.840231	1.43244	0.0207721	-0.146707	0.03949	0.110141	0.0895595	0.0867248	1.00466	-1.04977	-0.000923851	0.0617597	0.0374029	-0.132239	0.0242909	-6.44427e-14	0.0289268	-0.0176508	-0.012751	0.00166019	0.158857	-0.045308	0.127028	-0.0832055	-0.0889526	-1.082	1.14858	0.345903	-0.0108702	-0.010527	0.019766	0.274298	-0.965453	0.261224	0.239249	0.00216261	0.059365	-0.0605296	1.41919e-15	2.23218	0.034769	-0.179148	0.12641	-2.2997
	504	0.19656	-0.059969	-0.127411	-0.0862757	-0.00254734	-0.0639154	0.0262756	0.038477	-0.203825	-0.204393	-0.412196	0.774051	-0.000923851	0.0617597	0.0374029	-0.132239	0.0242909	-6.74728e-15	-0.0263033	-0.00383241	0.0220254	0.00749168	-0.08152	0.0580687	-0.148053	0.0454812	0.0824862	-0.320798	0.675664	-0.0809093	-0.0108702	-0.010527	0.019766	-0.0940507	-0.122717	0.114095	0.0902311	0.0292421	-0.0372288	0.0088183	1.66154e-15	-0.0669464	0.050865	-0.1672	0.142356	0.00614881
[truncated: 5,026 more rows]

## Sheet: Complete Charts
	SmartPLS Report
[truncated: 2 more rows]
