# Supplementary material for: Motivations behind Gen Z’s news sharing on social media: a PLS-SEM study in Vietnam
Source: Front Psychol. 2025 Jun 18;16:1604723. doi: 10.3389/fpsyg.2025.1604723 (PMC12213723; doi:10.3389/fpsyg.2025.1604723)
Supplement: Supplementary file 1 [file Data_Sheet_1.zip › Data manuscript/2. SEM - Version 2.xlsx]

## Sheet: Navigation
	SmartPLS Report
	Please cite the use of SmartPLS: Ringle, C. M., Wende, S., and Becker, J.-M. 2015. "SmartPLS 3." Boenningstedt: SmartPLS GmbH, http://www.smartpls.com.
		Complete
	Final Results
	Path Coefficients	show
	Indirect Effects	show
	Total Effects	show
	Outer Loadings	show
	Outer Weights	show
	Latent Variable	show
	Residuals	show
	Simple Slope Analysis	show
	Quality Criteria
	R Square	show
	f Square	show
	Construct Reliability and Validity	show
	Discriminant Validity	show
	Collinearity Statistics (VIF)	show
	Model_Fit	show
	Model Selection Criteria	show
	Interim Results
	Stop Criterion Changes	show
	Base Data
	Setting	show
	Inner Model	show
	Outer Model	show
	Indicator Data (Original)	show
	Indicator Data (Standardized)	show
	Indicator Data (Correlations)	show

## Sheet: Complete
	SmartPLS Report
	Please cite the use of SmartPLS: Ringle, C. M., Wende, S., and Becker, J.-M. 2015. "SmartPLS 3." Boenningstedt: SmartPLS GmbH, http://www.smartpls.com.
	back to navigation
	Final Results
	Path Coefficients
		AR	FM	FM*IS	FM*SSE	INC	INS	IS	PT	SI	SNB	SNE	SS	SSE
	AR						0.0842193
	FM						0.21716
	FM*IS						0.0692088
	FM*SSE						0.0754068
	INC										0.237838
	INS					0.323932					0.409818
	IS						0.140176
	PT						0.0258866
	SI						0.0881785
	SNB
	SNE						0.0895725
	SS						0.125835
	SSE						0.183026
	Indirect Effects
	Total Indirect Effects
		AR	FM	FM*IS	FM*SSE	INC	INS	IS	PT	SI	SNB	SNE	SS	SSE
	AR					0.0272814					0.0410032
	FM					0.0703452					0.105727
	FM*IS					0.022419					0.0336951
	FM*SSE					0.0244267					0.0367127
	INC
	INS										0.0770435
	IS					0.0454076					0.0682463
	PT					0.00838553					0.0126032
	SI					0.0285639					0.0429307
	SNB
	SNE					0.0290154					0.0436094
	SS					0.0407621					0.0612643
	SSE					0.0592882					0.0891085
	Specific Indirect Effects
		Specific Indirect Effects
	FM -> INS -> INC	0.0703452
	FM*IS -> INS -> SNB	0.028363
	SSE -> INS -> INC	0.0592882
	FM -> INS -> INC -> SNB	0.0167308
	AR -> INS -> INC	0.0272814
	SNE -> INS -> INC	0.0290154
	IS -> INS -> INC -> SNB	0.0107997
	SSE -> INS -> SNB	0.0750075
	IS -> INS -> INC	0.0454076
	AR -> INS -> SNB	0.0345146
	INS -> INC -> SNB	0.0770435
	SS -> INS -> INC	0.0407621
	PT -> INS -> SNB	0.0106088
	SS -> INS -> SNB	0.0515695
	PT -> INS -> INC	0.00838553
	SS -> INS -> INC -> SNB	0.00969479
	SI -> INS -> INC -> SNB	0.00679359
	FM*SSE -> INS -> INC -> SNB	0.00580961
	AR -> INS -> INC -> SNB	0.00648856
	IS -> INS -> SNB	0.0574467
	FM*IS -> INS -> INC -> SNB	0.00533209
	FM -> INS -> SNB	0.0889961
	FM*SSE -> INS -> INC	0.0244267
	SI -> INS -> INC	0.0285639
	SSE -> INS -> INC -> SNB	0.014101
	FM*IS -> INS -> INC	0.022419
	SNE -> INS -> INC -> SNB	0.00690098
	FM*SSE -> INS -> SNB	0.0309031
	PT -> INS -> INC -> SNB	0.0019944
	SI -> INS -> SNB	0.0361372
	SNE -> INS -> SNB	0.0367084
	Total Effects
		AR	FM	FM*IS	FM*SSE	INC	INS	IS	PT	SI	SNB	SNE	SS	SSE
	AR					0.0272814	0.0842193				0.0410032
	FM					0.0703452	0.21716				0.105727
	FM*IS					0.022419	0.0692088				0.0336951
	FM*SSE					0.0244267	0.0754068				0.0367127
	INC										0.237838
	INS					0.323932					0.486862
	IS					0.0454076	0.140176				0.0682463
	PT					0.00838553	0.0258866				0.0126032
	SI					0.0285639	0.0881785				0.0429307
	SNB
	SNE					0.0290154	0.0895725				0.0436094
	SS					0.0407621	0.125835				0.0612643
	SSE					0.0592882	0.183026				0.0891085
	Outer Loadings
		AR	FM	FM*IS	FM*SSE	INC	INS	IS	PT	SI	SNB	SNE	SS	SSE
	AR1	0.766606
	AR2	0.834138
	AR4	0.836309
	AR5	0.827258
	FM1		0.887855
	FM2		0.905992
	FM3		0.911788
	INC1					0.895478
	INC2					0.890404
	INC4					0.881584
	INS1						0.827225
	INS2						0.851185
	INS3						0.849512
	INS4						0.799318
	INS5						0.855555
	IS * FM			1.23508
	IS1							0.856607
	IS2							0.872421
	IS3							0.869062
	IS4							0.839514
	PT2								0.892483
	PT4								0.880574
	PT5								0.88629
	SI1									0.821575
	SI2									0.717603
	SI3									0.846204
	SNB1										0.882701
	SNB2										0.880899
	SNB3										0.907622
	SNE1											0.85747
	SNE3											0.878466
	SNE4											0.879141
	SS1												0.867261
	SS2												0.863182
	SS3												0.88139
	SSE * FM				1.41959
	SSE1													0.861313
	SSE2													0.886622
	SSE4													0.880275
	SSE5													0.879845
	Outer Weights
		AR	FM	FM*IS	FM*SSE	INC	INS	IS	PT	SI	SNB	SNE	SS	SSE
	AR1	0.312515
	AR2	0.295796
	AR4	0.293725
	AR5	0.324016
	FM1		0.371753
	FM2		0.377237
	FM3		0.359912
	INC1					0.378256
	INC2					0.376922
	INC4					0.369412
	INS1						0.237805
	INS2						0.243256
	INS3						0.235694
	INS4						0.225662
	INS5						0.252029
	IS * FM			1
	IS1							0.288645
	IS2							0.287314
	IS3							0.295217
	IS4							0.29246
	PT2								0.374946
	PT4								0.373794
	PT5								0.37935
	SI1									0.455191
	SI2									0.276618
	SI3									0.505226
	SNB1										0.38211
	SNB2										0.345138
	SNB3										0.395186
	SNE1											0.404784
	SNE3											0.367251
	SNE4											0.375699
	SS1												0.37235
	SS2												0.385142
	SS3												0.391005
	SSE * FM				1
	SSE1													0.290698
	SSE2													0.281821
	SSE4													0.283058
	SSE5													0.284802
	Latent Variable
	Latent Variable
	Case ID	AR	FM	FM*IS	FM*SSE	INC	INS	IS	PT	SI	SNB	SNE	SS	SSE
	1	0.313408	0.894164	1.1555	0.852392	-0.220609	0.988354	1.29226	1.28979	0.211624	0.367484	0.780222	-0.174106	0.953283
	2	0.297122	1.70841	0.822916	1.66599	0.580095	0.684119	0.481685	0.878239	-0.0667953	1.31363	0.765113	0.865017	0.975168
	3	-0.550705	-0.699869	1.67152	0.892522	-0.618323	-0.580422	-2.38833	0.0381885	-2.18049	-1.01304	-1.68823	-1.21323	-1.27527
	4	-0.116299	0.110467	0.0516309	0.0333498	0.587463	0.0461799	0.467389	0.0381885	0.247939	0.748454	0.304354	-0.212823	0.3019
	5	0.28116	0.110467	-0.0839819	-0.00153087	0.183427	-0.262911	-0.760247	0.0381885	-0.678555	-0.132291	-0.27573	-0.719453	-0.0138582
	6	-0.550705	-1.08231	-0.965221	0.0149989	-0.589898	-0.262911	0.891815	-0.79053	-1.29032	-0.132291	0.304354	0.865017	-0.0138582
	7	-0.137284	-1.08231	-0.965221	0.0149989	-1.41798	-0.262911	0.891815	-1.21903	-1.29032	-0.132291	0.884438	0.865017	-0.0138582
	8	0.278649	0.137105	-0.0480029	0.1337	0.580095	0.987403	-0.350118	0.0325691	-0.64224	-0.638066	-0.171514	0.865017	0.975168
	9	-0.137284	-1.89656	1.44185	0.026283	0.183427	1.30311	-0.760247	-2.47625	0.823384	1.31363	-1.79244	0.865017	-0.0138582
	10	-0.13619	-1.08231	-0.965221	-1.38512	-0.617277	-0.262911	0.891815	-1.21903	-0.0854023	0.373483	-0.27573	0.865017	1.27978
	11	0.276138	0.110467	-0.0839819	-0.00153087	0.183427	-0.262911	-0.760247	0.0381885	-0.678555	-0.132291	-0.27573	-0.719453	-0.0138582
	12	-0.550705	0.110467	-0.0839819	-0.108411	-2.19867	-1.20733	-0.760247	-0.390312	-0.0667953	1.31363	0.200138	-0.719453	-0.981396
	13	1.12648	-0.673231	-0.600397	-0.436974	-1.00762	0.0469936	0.891815	0.861287	0.211624	-0.132291	-0.27573	0.865017	0.649071
	14	1.95441	-1.89656	-2.46921	0.626638	1.37448	1.30311	1.30194	1.29541	0.823384	-1.13784	-1.5689	1.90414	-0.330408
	15	1.12648	1.27269	1.13501	-0.405311	-1.00762	-1.51903	0.891815	-0.37898	-0.363821	-0.638066	-0.27573	-0.186959	-0.318467
	16	1.12648	-2.27509	-4.86861	-0.0182597	-1.80833	0.0546002	2.13996	-1.63058	-0.417845	0.807857	-0.27573	0.358387	0.00802594
	17	-0.550705	0.920802	-0.700038	-0.0127607	0.183427	-0.262911	-0.760247	0.0381885	-0.678555	-0.132291	-0.27573	-0.719453	-0.0138582
	18	1.12648	0.110467	0.281013	-0.144434	-0.603587	-0.91898	2.54388	0.0381885	0.230231	-0.132291	0.884438	-0.719453	-1.30749
	19	0.710543	-0.703782	-0.635266	-0.441402	1.37448	-0.898235	0.902646	-1.65315	1.71356	-0.638066	0.780222	0.31967	0.627186
	20	1.12648	-0.673231	-0.32847	0.214402	-2.19867	0.367559	0.487901	-0.807481	1.39883	-0.638066	0.185029	0.332523	-0.318467
	21	-0.587975	2.09085	0.977243	2.69744	1.39449	0.357885	0.467389	0.472309	0.247939	-0.132291	1.25609	-0.719453	1.29012
	22	-0.135866	-1.05959	-0.944953	-0.331263	-2.19867	0.682318	0.891815	-2.47625	0.211624	-0.191694	0.676006	-0.719453	0.312634
	23	0.694581	-0.677143	-1.15511	0.215648	1.37448	0.977693	1.70586	0.0381885	-0.363821	0.873259	0.319462	0.865017	-0.318467
	24	1.12648	2.49602	4.2665	5.60836	1.37448	2.86914	1.70932	1.69563	1.39883	1.31363	1.70174	1.41036	2.24692
	25	0.277231	-1.48748	-0.711344	1.44443	0.587463	0.0469936	0.478221	-0.373361	0.211624	-0.132291	-0.27573	0.332523	-0.971056
	26	-0.965219	0.110467	-0.128601	-0.0712027	-0.617277	-1.19847	-1.16416	0.0381885	-0.363821	-0.132291	0.660897	-0.186959	-0.644564
	27	1.12648	0.110467	0.00859109	-0.00153087	-1.00762	0.67665	0.0777709	0.0381885	0.211624	-0.132291	0.304354	1.41036	-0.0138582
	28	-0.550705	-2.27509	-1.11002	-2.24212	-1.0013	0.0469936	0.487901	-2.04775	-0.0490871	-0.132291	1.71685	-0.212823	0.985507
	29	0.70945	1.30324	2.24629	1.28384	2.56553	1.29469	1.72362	2.13546	2.32532	2.31918	1.13677	2.44949	0.985111
	30	1.97572	1.68177	2.89291	2.7181	2.16149	1.93358	1.72015	1.29541	1.43514	2.31918	2.28182	1.90414	1.61621
	31	-0.550705	-1.08231	-0.965221	0.42607	-1.79464	-0.572001	0.891815	0.0381885	-0.363821	-0.132291	-0.27573	-0.719453	-0.393667
	32	-0.550705	0.110467	-0.0839819	-0.00153087	0.183427	0.0518486	-0.760247	0.0381885	-0.678555	-0.132291	-0.27573	-0.719453	-0.0138582
	33	-0.566991	-0.703782	0.826128	0.239254	0.580095	-0.572001	-1.17384	0.0381885	-0.363821	-0.572664	-0.27573	-0.174106	-0.339955
	34	-0.13619	0.110467	-0.0839819	-0.00153087	0.183427	-0.262911	-0.760247	0.0381885	1.13812	-0.132291	-0.27573	-0.719453	-0.0138582
	35	-0.118486	-1.86601	-0.892365	4.85373	-0.213241	-1.82893	0.478221	-1.2077	-3.05297	-2.51836	-2.14898	0.358387	-2.60113
	36	1.12648	1.30324	1.16225	1.66786	1.37448	1.30311	0.891815	1.29541	0.823384	1.31363	1.82107	0.865017	1.27978
	37	-0.550705	0.928627	-0.705986	-0.0128691	0.183427	-0.262911	-0.760247	0.0381885	-0.678555	0.867259	-0.27573	-0.719453	-0.0138582
	38	1.12648	1.30324	1.16225	1.66786	1.37448	1.30311	0.891815	1.29541	1.43514	1.31363	1.24098	0.865017	1.27978
	39	-1.39853	0.141017	-0.107208	-0.184379	-0.617277	-1.50837	-0.760247	0.455357	-0.327506	-0.132291	0.660897	-0.212823	-1.30749
	40	2.80366	1.30324	2.25439	2.92828	0.977809	1.61482	1.72983	2.55263	1.69585	-0.132291	1.24098	2.44949	2.24692
	41	-0.135866	-2.27509	-2.9479	-0.783682	-2.19867	0.0469936	1.29573	-0.37898	0.175309	-0.132291	-1.21236	0.358387	0.344462
	42	-0.114881	-0.673231	-0.600397	0.43394	-2.19867	0.367559	0.891815	-0.37898	-0.363821	-1.07244	-0.27573	-0.186959	-0.644564
	43	-1.41842	0.485084	-0.368784	-0.475867	-1.41798	-0.262911	-0.760247	0.0325691	-0.975581	-0.132291	0.200138	0.332523	-0.981
	44	1.12648	1.30324	0.627753	1.66786	1.37448	1.30311	0.481685	1.29541	0.823384	1.31363	1.24098	-0.719453	1.27978
	45	2.80366	2.49602	-1.89759	-6.49247	-1.802	1.30311	-0.760247	1.29541	0.823384	-3.02414	-0.186623	-0.719453	-2.60113
	46	1.97463	1.30324	3.31529	2.53182	1.37448	1.30311	2.54388	1.29541	1.71356	1.31363	1.24098	0.31967	1.9427
	47	-1.79457	0.137105	-0.104234	0.0428095	0.183427	-0.58429	-0.760247	-0.79053	-1.254	-1.13784	0.645788	0.865017	0.312239
	48	-0.13619	-1.08231	0.822824	1.41511	-0.603587	-0.886761	-0.760247	0.0324762	-1.55103	-1.57821	-1.21236	-0.174106	-1.30749
	49	-0.134772	-0.677143	-0.330379	0.00938402	0.177105	-0.262911	0.487901	0.0381885	0.823384	-1.57821	-0.27573	-0.174106	-0.0138582
	50	-0.964126	-1.08231	-0.0841724	1.41511	1.37448	-0.8779	0.0777709	-1.21903	-0.975581	-1.57821	-1.79244	0.31967	-1.30749
	51	1.12648	1.30324	1.16225	1.66786	1.37448	1.30311	0.891815	1.29541	0.247939	1.31363	1.24098	0.865017	1.27978
	52	0.710543	-2.27509	-2.02896	1.46734	-1.41798	-0.262911	0.891815	-0.8131	-1.254	0.807857	0.304354	2.44949	-0.64496
	53	0.711961	-1.46475	-0.714654	2.36191	-1.80833	0.993209	0.487901	-2.05908	-0.363821	-0.632067	-1.67312	0.865017	-1.6125
	54	1.14418	-0.264151	-0.227294	-0.426924	-1.01499	-0.252249	0.860472	-0.384693	0.562673	1.31363	-0.721381	0.31967	1.61621
	55	-0.550705	-0.673231	-0.050026	0.434207	-0.617277	-0.262911	0.0743074	-0.390312	-0.678555	-0.132291	-1.21236	-0.186959	-0.64496
	56	0.278649	-1.08231	-0.965221	0.0149989	-2.19867	0.0487939	0.891815	-0.37898	0.823384	-0.638066	-0.27573	0.865017	-0.0138582
	57	1.12648	0.928627	0.828163	-0.0128691	-1.00867	-0.262911	0.891815	-1.21903	0.823384	-0.132291	-0.27573	0.865017	-0.0138582
	58	0.711961	-2.27509	-1.06335	1.49086	-0.22693	0.0501858	0.467389	-2.47625	0.823384	-0.632067	-1.21236	0.865017	-0.655299
	59	-0.134772	0.110467	-0.0839819	-0.00153087	0.183427	-0.262911	-0.760247	0.0381885	-1.30802	-0.132291	-0.27573	-0.719453	-0.0138582
	60	2.38772	1.30716	2.26116	2.51081	1.77114	1.62853	1.72983	1.28979	1.17443	1.30763	1.36031	1.41036	1.92082
	61	-0.965219	0.133193	0.118783	-0.0858512	-1.00762	-0.89338	0.891815	-1.21903	0.823384	-0.132291	-1.31657	-0.174106	-0.644564
	62	2.80366	-2.27509	-5.78755	-5.85474	-2.19867	0.0518486	2.54388	-0.801862	1.71356	1.31363	2.75769	2.44949	2.57341
	63	0.710543	0.924715	0.445421	1.76702	0.587463	0.991409	0.481685	0.866907	1.08409	0.807857	1.24098	0.865017	1.91088
	64	1.12648	0.110467	0.0985157	-0.00153087	0.183427	-0.262911	0.891815	-1.21903	2.32532	-0.132291	-0.27573	0.865017	-0.0138582
	65	0.711961	-1.08231	-0.965221	1.41511	-0.604633	-0.262911	0.891815	-1.21903	-0.400136	-1.07844	-1.21236	0.358387	-1.30749
	66	0.711961	-1.08231	-0.0841724	0.698047	-1.00762	-0.262911	0.0777709	-0.79053	-0.363821	0.308081	-1.21236	0.358387	-0.64496
	67	1.12648	-0.325252	-0.0186238	-0.101556	-0.610955	0.0544627	0.0572597	-1.21903	-0.327506	-2.51836	-1.79244	0.8263	0.312239
	68	1.12648	1.30324	1.16225	-3.3899	1.37448	0.994023	0.891815	1.29541	0.823384	1.31363	-0.27573	0.865017	-2.60113
	69	-0.115975	1.30324	-0.46439	-1.6625	-1.79464	-1.20427	-0.356334	1.29541	-0.0490871	-0.191694	-1.68823	0.865017	-1.27567
	70	1.12648	1.30324	1.70127	-1.70398	-0.630966	0.0469936	1.30541	-1.21903	0.823384	-1.57821	-0.260621	0.865017	-1.30749
	71	1.12648	0.110467	0.0985157	-0.00153087	-1.00762	-1.19847	0.891815	0.0381885	0.823384	-1.57821	-0.27573	1.39751	-0.0138582
	72	1.12648	-0.264151	-0.235573	-0.338054	0.190795	0.367559	0.891815	-0.384693	2.32532	0.807857	1.24098	0.865017	1.27978
	73	1.12648	0.114379	0.148915	0.111538	-0.22693	1.30311	1.30194	0.0381885	1.13812	0.373483	0.780222	0.865017	0.975168
	74	0.693163	0.114379	0.00726027	-0.0364258	-1.79464	0.0576549	0.0634757	-0.79053	-1.29032	0.367484	-0.27573	0.865017	-0.318467
	75	0.296028	-1.08231	-0.965221	0.34468	-1.00762	0.0469936	0.891815	-1.21903	2.32532	-1.57821	-1.21236	-0.186959	-0.318467
	76	0.711961	-1.08231	-0.943021	-0.337939	-1.00762	0.0558545	0.871303	-0.384693	0.823384	0.373483	0.884438	1.37165	0.312239
	77	0.711961	1.30324	0.623239	-2.95145	-1.39797	0.0673295	0.478221	1.29541	0.526358	1.31363	1.24098	-1.21323	-2.26469
	78	-0.550705	0.110467	-0.0839819	-0.00153087	0.183427	-0.262911	-0.760247	0.0381885	-0.678555	-0.132291	0.645788	-0.719453	-0.0138582
	79	0.29854	-0.677143	-0.0503167	0.657544	-0.199552	0.372414	0.0743074	0.043808	1.13812	0.807857	0.185029	0.865017	-0.971056
	80	-0.550705	-2.27509	-1.11002	3.66767	0.183427	-1.82021	0.487901	1.29541	-0.327506	1.31363	1.24098	-0.186959	-1.6121
	81	-2.22788	-1.08231	2.17371	0.368366	0.183427	-0.572001	-2.0084	-1.20208	-1.29032	-0.132291	-0.27573	0.865017	-0.340351
	82	1.55979	2.09085	-1.58957	3.99454	0.183427	2.86914	-0.760247	2.13546	0.50865	1.31363	2.75769	1.43623	1.91048
	83	0.277231	1.27661	0.0869259	0.411805	1.76482	1.61607	0.0680914	1.28408	0.50865	1.31963	0.780222	-0.186959	0.322578
	84	0.29854	0.515635	-0.386425	-0.00714579	0.580095	0.372414	-0.749416	0.0495203	-0.0667953	0.813856	0.660897	-0.745317	-0.0138582
	85	1.56121	2.49602	6.34957	4.84805	2.56553	2.86914	2.54388	2.55263	2.32532	1.31363	1.24098	1.90414	1.94231
	86	0.713054	1.30324	3.31529	2.10632	0.587463	2.86914	2.54388	0.861287	0.823384	-0.132291	0.660897	0.332523	1.61621
	87	-0.550705	0.110467	-0.0839819	0.0657672	0.183427	-0.262911	-0.760247	0.455357	-0.678555	-0.132291	-0.27573	-0.719453	0.595359
	88	-0.946746	0.924715	-0.323759	1.18379	0.587463	0.0413249	-0.350118	1.69563	-0.0667953	0.308081	0.780222	0.358387	1.28017
	89	-0.550705	0.110467	-0.0839819	0.0706022	0.183427	-0.262911	-0.760247	0.0381885	-0.678555	-0.132291	-0.27573	-0.719453	0.639127
	90	-0.550705	0.110467	-0.0839819	-0.00153087	0.183427	-0.262911	-0.760247	0.0381885	0.247939	-0.132291	-0.27573	-0.719453	-0.0138582
	91	0.690652	0.515635	-0.397595	0.503034	0.977809	0.366745	-0.771079	1.29541	0.230231	1.30763	0.304354	0.877869	0.975563
	92	1.12648	0.110467	0.0985157	0.0717006	0.580095	0.991409	0.891815	0.883858	-0.103111	1.31363	0.185029	-0.719453	0.649071
	93	-0.550705	0.110467	-0.0839819	-0.00153087	0.183427	-0.262911	-0.760247	0.861287	0.211624	-0.132291	-0.27573	-0.212823	-0.0138582
	94	1.97463	-0.707694	-0.631132	-0.0127168	-2.19867	-0.262911	0.891815	-2.47625	0.247939	-0.638066	-0.632274	0.865017	0.0179693
	95	-0.550705	0.110467	-0.0839819	0.0345356	0.183427	-0.262911	-0.760247	0.0381885	-0.678555	-0.132291	-0.27573	-0.719453	0.312634
	96	-0.550705	0.110467	-0.0839819	-0.0351799	0.183427	-0.583476	-0.760247	0.466689	0.50865	-0.132291	-0.27573	-0.719453	-0.318467
	97	0.278649	0.894164	-0.309966	0.279547	0.183427	0.0461799	-0.346654	-0.373361	-0.400136	-0.572664	-1.21236	-0.186959	0.312634
	98	-0.550705	-0.294701	0.224046	0.00408405	0.197116	0.0544627	-0.760247	0.0325691	1.71356	-0.0668892	-0.290839	-0.719453	-0.0138582
	99	-0.550705	0.867526	0.0580715	-0.0120224	0.183427	-0.262911	0.0669392	0.0381885	-0.678555	-0.132291	-0.27573	-0.719453	-0.0138582
	100	1.54241	-0.264151	-0.342268	0.172993	-1.40429	0.993209	1.29573	-1.21903	0.823384	1.30763	-0.260621	1.39751	-0.654903
	101	1.12648	-1.45693	-1.29931	1.90492	1.37448	0.988354	0.891815	-1.21903	0.211624	1.31363	-1.79244	0.865017	-1.30749
	102	0.278649	-0.264151	-0.562716	0.00366067	1.37448	1.30311	2.13028	-0.384693	1.71356	-0.132291	0.200138	1.39751	-0.0138582
	103	-0.550705	0.110467	0.0985157	-0.00153087	-2.19867	0.361753	0.891815	0.0381885	-0.363821	-0.132291	-0.27573	-0.719453	-0.0138582
	104	0.278649	-0.673231	-0.314661	0.0093298	-0.617277	-0.262911	0.467389	-1.21903	0.823384	-0.132291	0.304354	0.332523	-0.0138582
	105	-0.945328	-1.45693	-1.29025	-0.469973	-2.19867	-0.277578	0.885599	-0.773579	-1.0296	-1.07244	0.304354	0.865017	0.322578
	106	0.693163	-0.264151	0.197959	0.520488	-2.19867	0.360939	-0.749416	-0.801862	0.823384	-2.07799	-2.2532	0.865017	-1.97042
	107	2.39023	2.09085	4.45411	4.69798	2.16149	2.56005	2.13028	1.71258	2.01059	2.25378	2.17761	1.91699	2.24692
	108	1.12648	1.71232	2.92098	2.74978	1.37448	2.23948	1.70586	2.13546	1.13812	1.31363	2.17761	0.865017	1.60587
	109	-1.39853	-0.673231	1.62404	0.214402	-0.213241	-1.20427	-2.41231	-0.79053	-0.678555	-0.132291	-0.751598	-0.719453	-0.318467
	110	-0.117393	1.68177	1.47579	0.542503	0.977809	0.0518486	0.877519	0.0381885	-0.103111	0.367484	0.660897	0.31967	0.322578
	111	-0.137284	0.488996	0.238582	0.306692	0.587463	0.670843	0.487901	0.878239	0.50865	0.813856	0.304354	0.31967	0.627186
	112	-0.550705	0.110467	-0.0839819	-0.00153087	-0.617277	-0.57767	-0.760247	0.0381885	0.211624	-1.57821	-0.27573	-0.719453	-0.0138582
	113	2.80366	2.49602	6.34957	6.42329	0.183427	2.86914	2.54388	2.55263	2.01059	2.75955	2.75769	2.44949	2.57341
	114	-0.550705	-1.08231	2.16323	1.41511	0.183427	-0.262911	-1.99872	0.0381885	-0.678555	-0.132291	-1.21236	0.865017	-1.30749
	115	0.297446	-1.08231	-0.965221	1.41511	1.37448	-2.13983	0.891815	-2.47625	-1.0119	-1.20324	1.24098	1.39751	-1.30749
	116	-0.550705	-0.673231	-0.0427338	0.214402	-1.00762	0.0469936	0.0634757	0.0381885	-0.400136	-0.132291	-0.27573	-0.719453	-0.318467
	117	1.54099	0.519547	0.248458	0.151058	0.970441	0.67665	0.478221	0.878239	1.13812	0.813856	0.660897	0.31967	0.29075
	118	2.37034	-2.27509	-2.02896	5.9178	1.37448	-2.45068	0.891815	0.0381885	-2.21681	-1.57221	1.24098	-3.38176	-2.60113
	119	0.278649	-0.64268	-0.573152	0.434958	1.37448	0.982548	0.891815	0.043808	1.71356	-1.07244	-0.171514	-0.186959	-0.676787
	120	-0.134772	-0.268063	-0.239063	0.00371488	-1.80833	1.30311	0.891815	-1.21903	0.823384	-0.132291	-0.27573	0.865017	-0.0138582
	121	1.10658	-2.27509	-0.130271	5.9178	1.35342	-0.262911	0.0572597	-2.47625	-0.624532	-2.08399	1.24098	0.865017	-2.60113
	122	-0.137284	0.110467	0.0985157	-0.0712027	-1.00762	-0.574615	0.891815	-0.801862	0.823384	-1.57821	-0.27573	0.865017	-0.644564
	123	-0.530814	-0.298614	0.349491	0.104603	-1.80833	-0.262911	-1.17038	-0.79053	0.823384	-0.132291	-0.855814	-0.186959	-0.350294
	124	-0.115975	-0.673231	-0.600397	0.0093298	-0.617277	0.367559	0.891815	0.0381885	-0.0490871	-0.132291	-0.27573	0.865017	-0.0138582
	125	-0.550705	-0.646593	-0.311454	1.25348	-0.59622	-2.15174	0.481685	0.0268568	-0.363821	-0.132291	-0.27573	0.865017	-1.93859
	126	1.12648	-2.27509	-2.02896	5.9178	-1.80833	0.993209	0.891815	1.29541	-1.64136	2.75955	0.660897	0.865017	-2.60113
	127	-0.549611	0.519547	-0.181902	-0.00720001	0.183427	-0.262911	-0.350118	0.883858	-0.678555	-0.132291	-0.27573	-0.745317	-0.0138582
	128	1.97321	0.924715	1.5996	-0.0128149	0.580095	0.991409	1.72983	0.0381885	2.32532	0.873259	1.71685	0.31967	-0.0138582
	129	-0.137284	0.110467	0.281013	0.0345356	-0.589898	1.61882	2.54388	0.0381885	0.247939	0.373483	0.780222	-0.719453	0.312634
	130	1.95441	0.110467	0.236394	-0.140918	-1.802	1.30311	2.13996	0.0324762	0.562673	-0.132291	0.645788	0.865017	-1.27567
	131	-1.36126	0.515635	0.0383154	0.161205	-1.00762	0.357885	0.0743074	0.449738	0.211624	-1.57821	-0.27573	0.31967	0.312634
	132	-0.549287	-2.27509	1.72963	2.97466	1.37448	-1.19847	-0.760247	0.0381885	1.13812	-0.132291	-1.79244	-0.719453	-1.30749
	133	2.38772	0.924715	0.824674	2.37967	-0.206919	2.86914	0.891815	1.29541	1.43514	-0.132291	2.75769	0.865017	2.57341
	134	-0.156081	-1.08231	-0.965221	0.698047	-1.00762	-0.274386	0.891815	-0.801862	-0.400136	-1.57821	-1.21236	-0.719453	-0.64496
	135	-0.550705	-1.08231	-0.965221	1.02773	-1.80833	0.367559	0.891815	-0.37898	-0.0490871	-0.132291	-1.21236	0.31967	-0.949568
	136	1.12648	0.110467	-0.0839819	-0.0758607	-1.3906	-0.25585	-0.760247	-0.78491	-3.05297	1.31363	0.780222	0.865017	-0.68673
	137	-0.550705	0.110467	-0.129287	-0.00153087	0.183427	-0.262911	-1.17038	0.0381885	-0.363821	-0.132291	-0.27573	-0.719453	-0.0138582
	138	-0.550705	0.110467	-0.0839819	-0.00153087	0.183427	-0.262911	-0.760247	0.0381885	0.472334	-0.132291	-0.27573	-0.719453	-0.0138582
	139	-0.530814	0.0838281	-0.0998299	-0.0814018	0.956752	-1.19847	-1.19089	1.29541	-0.363821	-0.632067	-0.156406	-0.732306	-0.971056
	140	0.711961	0.519547	0.463339	0.167594	-0.617277	0.681505	0.891815	0.0381885	0.823384	0.807857	0.304354	0.865017	0.322578
	141	-0.550705	0.110467	-0.0839819	0.0344919	0.183427	-0.262911	-0.760247	0.0381885	-0.678555	-0.132291	-0.27573	-0.719453	0.312239
	142	-0.550705	0.110467	-0.0839819	-0.00153087	0.183427	-0.262911	-0.760247	0.455357	0.544965	1.31363	-0.27573	-0.719453	-0.0138582
	143	-0.550705	0.110467	-0.0839819	0.0345356	0.183427	-0.262911	-0.760247	0.0381885	-0.678555	-0.132291	-0.27573	-0.719453	0.312634
	144	1.12648	1.30324	1.16225	1.66786	1.37448	1.30311	0.891815	1.29541	1.13812	1.31363	1.24098	1.41036	1.27978
	145	0.276138	0.110467	-0.0839819	-0.00153087	0.183427	-0.262911	-0.760247	0.0381885	-0.678555	-0.132291	-0.27573	-0.719453	-0.0138582
	146	-0.550705	0.110467	-0.0839819	-0.00153087	0.183427	-0.262911	-0.760247	0.0381885	-0.103111	-0.132291	-0.27573	-0.719453	-0.0138582
	147	-0.550705	0.110467	-0.0839819	-0.00153087	0.183427	0.355271	-0.760247	0.0381885	0.823384	-0.132291	-0.27573	0.865017	-0.0138582
	148	-0.137284	0.519547	-0.394984	0.325853	0.183427	0.356084	-0.760247	0.0381885	0.193915	0.373483	-0.27573	0.31967	0.627186
	149	-0.550705	0.110467	-0.0839819	-0.00153087	0.573773	-0.262911	-0.760247	0.0381885	-0.678555	0.367484	-0.27573	-0.719453	-0.0138582
	150	-0.550705	0.110467	-0.0839819	-0.00153087	0.573773	-0.262911	-0.760247	0.0381885	-0.678555	-0.132291	-0.27573	0.293806	-0.0138582
	151	-1.81446	-0.673231	0.226086	0.434207	0.197116	-1.51903	-0.335822	-1.63058	-0.714871	-2.07799	-1.77733	-0.719453	-0.64496
	152	-0.550705	0.110467	-0.0839819	-0.00153087	0.183427	0.0461799	-0.760247	0.872526	-0.678555	-0.132291	-0.27573	-0.719453	-0.0138582
	153	-0.550705	0.110467	-0.0839819	0.0717006	0.183427	-0.262911	-0.760247	0.0381885	-0.678555	-0.132291	-0.27573	-0.719453	0.649071
	154	-0.13619	0.110467	-0.0386763	-0.110785	0.580095	0.0469936	-0.350118	-0.807481	-0.714871	-0.632067	0.200138	-1.25195	-1.00288
	155	0.711961	-1.08231	-0.965221	0.0149989	-1.00762	-0.574615	0.891815	1.31236	1.13812	-0.132291	-0.27573	0.865017	-0.0138582
	156	0.278649	-1.86601	-1.66413	0.0258596	-2.19867	-1.20509	0.891815	-0.807481	-1.29032	-1.57821	-0.855814	0.31967	-0.0138582
	157	2.80366	2.09085	5.31887	5.38063	0.183427	2.86914	2.54388	2.55263	2.32532	2.75955	2.75769	2.44949	2.57341
	158	-0.965219	-1.86601	-3.95491	-2.38807	-1.3906	-1.5045	2.11945	-1.65315	0.562673	0.748454	-1.19725	1.37165	1.27978
	159	-0.134772	-0.298614	-0.139569	0.192594	-1.00762	-0.572001	0.467389	-0.807481	0.823384	-0.132291	-0.27573	-0.719453	-0.64496
	160	0.278649	1.30324	1.16225	0.406923	-2.19867	-0.895181	0.891815	-1.64191	-0.0490871	-1.57821	-0.632274	0.358387	0.312239
	161	-0.117393	0.488996	-0.169512	0.312337	0.183427	0.372414	-0.346654	0.883858	-0.363821	-0.132291	0.660897	-0.719453	0.638731
	162	-0.119904	-1.48748	-2.53743	-0.464449	1.37448	-0.560526	1.70586	-1.6362	1.13812	-1.07844	-1.21236	0.358387	0.312239
	163	1.12648	-0.64268	-1.6349	0.00890642	-0.610955	2.86914	2.54388	0.455357	0.823384	-0.132291	0.200138	2.44949	-0.0138582
	164	-0.550705	-1.08231	-0.965221	1.41511	-1.00762	-1.82893	0.891815	-1.21903	-1.29032	1.31363	-1.79244	2.44949	-1.30749
	165	0.29854	-1.04785	-0.511246	-0.668879	-2.19867	-0.886761	0.487901	0.0381885	0.526358	0.308081	1.3452	-0.186959	0.638336
	166	-0.550705	0.110467	-0.0386763	-0.00153087	0.183427	-0.262911	-0.350118	0.0381885	-0.678555	-0.132291	-0.27573	-0.719453	-0.0138582
	167	1.12648	-0.264151	-0.451519	-0.0852092	-1.00762	0.0527999	1.70932	0.0381885	-0.363821	-1.57821	-0.27573	0.865017	0.322578
	168	-0.550705	0.110467	-0.0839819	-0.00153087	-1.00762	-1.82893	-0.760247	0.0381885	-0.678555	-1.57821	-0.27573	-0.719453	-0.0138582
	169	0.713054	1.71232	2.21871	2.76748	0.580095	1.9362	1.29573	0.866907	0.823384	1.31363	1.82107	0.31967	1.61621
	170	1.12648	1.30324	1.16225	1.66786	1.37448	1.30311	0.891815	1.29541	0.823384	1.31363	1.24098	0.865017	1.27978
	171	0.278324	0.110467	-0.0839819	-0.00153087	0.183427	-0.262911	-0.760247	0.0381885	-0.678555	-0.132291	0.304354	-0.719453	-0.0138582
	172	-1.79567	1.30324	-2.02947	-0.881503	0.184473	-0.911511	-1.55724	-0.37898	0.823384	0.432886	-1.79244	-1.30352	-0.676391
	173	0.279742	0.898076	1.16677	1.71611	0.977809	0.372414	1.29919	1.30674	-0.0667953	0.873259	1.70174	0.31967	1.91088
	174	-0.550705	0.110467	-0.0839819	0.0321182	0.183427	-0.262911	-0.760247	0.0381885	-0.363821	-0.132291	-0.27573	-0.719453	0.29075
	175	-0.550705	0.110467	-0.0839819	-0.0351799	-0.206919	-0.262911	-0.760247	0.0381885	-1.29032	-0.132291	-0.751598	-1.25195	-0.318467
	176	-0.550705	0.110467	0.0535141	-0.00153087	0.183427	-0.262911	0.484437	0.0381885	-0.678555	-0.132291	-0.27573	-0.719453	-0.0138582
	177	-0.984017	0.110467	-0.0386763	0.0705584	0.183427	0.991409	-0.350118	0.466689	-0.678555	0.807857	-0.27573	-0.719453	0.638731
	178	-2.22788	-1.08231	-2.75327	1.41511	-1.00762	-1.20553	2.54388	-1.21903	0.823384	1.31363	-1.79244	-2.30392	-1.30749
	179	1.12648	-2.27509	1.72963	3.74008	-0.623598	0.367559	-0.760247	0.849956	-0.678555	-0.132291	1.24098	-1.74556	-1.64393
	180	-2.24636	-1.46475	1.11357	2.85355	1.37448	1.30311	-0.760247	-1.61925	0.823384	-2.02459	2.75769	0.332523	-1.94814
	181	1.95583	2.09085	2.70918	3.99537	1.37448	1.93277	1.29573	1.72391	1.13812	1.754	1.70174	1.41036	1.91088
	182	1.12648	2.11749	1.03313	1.30701	1.37448	0.991409	0.487901	0.878239	-0.0667953	1.31363	2.75769	0.358387	0.617243
	183	-0.550705	0.110467	-0.0839819	-0.00153087	0.183427	-0.262911	-0.760247	1.29541	0.526358	-0.132291	-0.27573	-0.719453	-0.0138582
	184	-0.550705	0.519547	-0.394984	-0.00720001	0.183427	-0.262911	-0.760247	0.0381885	-0.678555	-0.697469	-0.27573	-0.719453	-0.0138582
	185	-0.550705	0.110467	-0.0839819	-0.00153087	0.183427	-0.262911	-0.760247	0.0381885	-0.678555	-0.132291	-0.27573	-0.719453	-0.0138582
	186	-0.984017	-0.294701	-0.140932	-0.188235	0.587463	-1.19361	0.478221	-1.22465	2.32532	-0.638066	-0.751598	0.332523	0.638731
	187	-0.550705	0.110467	-0.0839819	-0.00153087	0.183427	-0.262911	-0.760247	0.0381885	-0.678555	-0.132291	-0.27573	-0.719453	-0.0138582
	188	-1.38115	-0.677143	-0.0290931	0.443463	-0.220609	-0.898235	0.0429644	0.0551397	-1.29032	-1.57821	-0.855814	0.865017	-0.654903
	189	-0.550705	1.30324	1.16225	1.66786	1.37448	1.30311	0.891815	1.29541	1.13812	1.31363	1.24098	2.44949	1.27978
	190	1.97572	0.920802	1.57967	1.75918	0.560084	2.86914	1.71554	1.28979	0.50865	0.807857	-0.27573	1.43623	1.91048
	191	-0.13619	0.110467	-0.0839819	-0.00153087	0.183427	-0.262911	-0.760247	0.0381885	0.472334	-0.132291	-0.27573	-0.719453	-0.0138582
	192	-0.550705	0.110467	-0.0386763	0.0344919	0.183427	-0.262911	-0.350118	0.0381885	-0.678555	-0.132291	-0.27573	-0.719453	0.312239
	193	-0.550705	0.110467	0.0554758	-0.00153087	0.183427	-0.262911	0.502196	0.0381885	-0.678555	-0.132291	-0.27573	-0.719453	-0.0138582
	194	1.14669	0.519547	-0.608066	-0.160087	1.38184	-0.262911	-1.17038	2.55263	1.43514	2.75955	2.29693	0.839152	-0.308128
	195	0.711961	1.30324	0.0827243	1.66786	0.593784	1.30311	0.0634757	1.29541	0.823384	1.31363	1.24098	0.865017	1.27978
	196	0.28116	0.110467	-0.0839819	-0.00153087	0.183427	-0.262911	-0.760247	0.0381885	-0.0667953	-0.132291	-0.27573	-0.719453	-0.0138582
	197	0.713054	-1.08231	-0.965221	2.46229	0.183427	-0.262911	0.891815	-2.47625	0.823384	-0.132291	-1.79244	-1.79729	-2.27503
	198	1.97463	0.928627	2.36231	-0.275782	-1.39797	1.00774	2.54388	2.55263	1.17443	2.75955	1.82107	1.39751	-0.296978
	199	-0.550705	0.110467	-0.129287	-0.00153087	0.183427	-0.262911	-1.17038	0.0381885	-0.678555	-0.132291	-0.27573	-0.719453	-0.0138582
	200	-0.550705	0.110467	-0.0839819	-0.0351799	0.183427	-0.262911	-0.760247	0.0381885	-0.363821	-0.132291	-0.27573	-0.719453	-0.318467
	201	0.711961	0.894164	0.797428	1.14433	0.977809	1.93358	0.891815	0.449738	-0.103111	-0.566665	0.304354	0.865017	1.27978
	202	-0.550705	0.110467	-0.0839819	-0.00153087	0.183427	0.0487939	-0.760247	0.0381885	-0.363821	-0.132291	-0.27573	-0.719453	-0.0138582
	203	2.80366	2.49602	6.34957	6.42329	2.16886	2.86914	2.54388	2.55263	2.32532	2.75955	2.75769	2.44949	2.57341
	204	1.12648	1.30324	2.23576	1.66786	-1.802	2.86914	1.71554	1.29541	0.247939	-0.578664	1.70174	0.358387	1.27978
	205	-0.550705	0.110467	-0.0839819	-0.00153087	0.183427	-0.262911	-0.760247	0.0381885	0.211624	-0.132291	0.200138	-0.174106	-0.0138582
	206	-0.550705	0.110467	-0.0839819	-0.00153087	0.183427	-0.262911	-0.760247	0.0381885	0.211624	-0.132291	-0.27573	-0.212823	-0.0138582
	207	-0.550705	0.110467	-0.0839819	-0.00153087	0.183427	0.687173	-0.760247	0.0381885	-0.363821	-0.132291	-0.27573	-0.719453	-0.0138582
	208	1.12648	0.546185	0.487096	0.698995	-1.00762	-0.262911	0.891815	1.29541	-0.0667953	-0.632067	1.24098	0.865017	1.27978
	209	0.711961	0.515635	-0.39201	0.659897	0.977809	0.0576549	-0.760247	0.883858	0.50865	1.31363	-0.27573	0.865017	1.27978
	210	-0.550705	0.110467	0.00525602	-0.00153087	0.183427	-0.262911	0.0475802	0.0381885	-0.678555	-0.132291	-0.27573	-0.719453	-0.0138582
	211	-1.81195	0.114379	0.198567	-0.0762275	-0.206919	-1.20733	1.73605	-1.21903	2.32532	-0.132291	-0.27573	0.865017	-0.666448
	212	-0.549287	-0.677143	-0.0364277	0.657544	-1.0013	-1.20814	0.0537962	-1.21903	-0.678555	-1.57821	-1.21236	-0.212823	-0.971056
	213	-0.550705	0.110467	-0.0839819	-0.00153087	0.183427	-0.262911	-0.760247	0.466689	-0.363821	-0.132291	-0.27573	-0.719453	-0.0138582
	214	1.12648	1.30324	1.16225	1.24288	1.37448	1.30311	0.891815	1.29541	0.823384	1.31363	1.24098	0.865017	0.953679
	215	2.38914	2.49602	6.34957	6.42329	0.183427	2.86914	2.54388	2.55263	2.32532	2.75955	2.75769	2.44949	2.57341
	216	-0.135866	-1.45693	-1.29931	0.907776	-1.40429	0.361753	0.891815	-1.65315	-0.103111	-1.57821	-1.21236	0.865017	-0.623075
	217	1.12648	0.110467	0.0985157	-0.00153087	0.183427	0.988354	0.891815	0.0381885	0.823384	0.308081	-0.27573	0.865017	-0.0138582
	218	-0.550705	0.928627	-0.705986	-0.0128691	0.183427	-0.262911	-0.760247	0.455357	-0.678555	-0.132291	-0.27573	0.37124	-0.0138582
	219	1.12648	1.30324	-0.990788	1.66786	1.77114	1.30311	-0.760247	0.0381885	-0.678555	-0.132291	1.24098	2.44949	1.27978
	220	1.12648	0.519547	-0.809061	0.0205001	-1.39797	-0.574615	-1.55724	0.438406	-0.678555	-0.572664	-1.10814	-0.212823	0.0394577
	221	1.12648	0.519547	0.0329786	0.325853	0.587463	0.367559	0.0634757	0.866907	-0.363821	0.308081	-0.27573	-0.719453	0.627186
	222	-0.550705	0.515635	-0.39201	0.50283	0.183427	0.356084	-0.760247	0.449738	-0.678555	0.308081	0.200138	-0.719453	0.975168
	223	1.12648	-1.08622	0.825799	2.16366	-1.02131	-1.51418	-0.760247	-2.04775	-1.64136	-1.57821	1.24098	-1.25195	-1.99191
	224	-0.137284	-0.268063	0.203794	0.00371488	0.183427	-0.262911	-0.760247	0.0381885	-0.678555	-0.132291	-0.27573	-0.719453	-0.0138582
	225	0.711961	1.30324	-0.456289	0.845382	0.573773	0.369359	-0.350118	0.449738	0.823384	0.813856	0.765113	0.332523	0.648675
	226	-0.550705	1.30324	-0.990788	1.66786	2.56553	-2.13402	-0.760247	0.0381885	-2.16279	1.31363	1.24098	1.91699	1.27978
	227	-2.22788	-0.298614	0.470105	0.29294	0.183427	-0.262911	-1.57429	-1.21903	-1.86576	-0.132291	-1.79244	0.865017	-0.981
	228	-0.550705	0.110467	-0.0839819	0.0356341	0.183427	-0.262911	-0.760247	0.0381885	-0.678555	-0.132291	-0.27573	-0.719453	0.322578
	229	-0.550705	0.110467	-0.0839819	-0.00153087	0.183427	-0.262911	-0.760247	0.0381885	-0.678555	-0.132291	-0.27573	-0.719453	-0.0138582
	230	1.12648	2.49602	4.30219	6.42329	0.183427	2.86914	1.72362	1.29541	-0.012772	1.31363	-0.27573	0.865017	2.57341
	231	-0.965219	-0.677143	-0.330379	0.679096	-1.41166	-2.44793	0.487901	-0.79053	0.823384	-1.57821	-1.33168	0.865017	-1.00288
	232	-0.550705	0.515635	-0.183738	-0.00714579	0.183427	-0.262911	-0.356334	0.0381885	-0.678555	-0.132291	-0.27573	-0.719453	-0.0138582
	233	-0.550705	0.110467	-0.0839819	-0.00153087	0.587463	-0.262911	-0.760247	0.0381885	-0.678555	-0.132291	0.884438	-0.719453	-0.0138582
	234	-0.550705	0.110467	-0.0839819	-0.00153087	0.183427	-0.262911	-0.760247	0.0381885	-0.678555	-0.132291	1.24098	-0.719453	-0.0138582
	235	-0.117393	0.488996	-0.57231	0.152877	-0.220609	0.0461799	-1.17038	-0.373361	-1.254	-0.632067	0.185029	-1.2648	0.312634
	236	-0.966637	-0.677143	1.06602	0.43673	-0.610955	-0.88452	-1.57429	-0.807481	-1.254	-1.13784	-0.736489	-1.2648	-0.64496
	237	-0.117393	0.110467	-0.0839819	0.0344919	0.183427	0.988354	-0.760247	0.0381885	-0.678555	-0.132291	-0.27573	-0.719453	0.312239
	238	-0.550705	-2.27509	1.72963	0.0315287	-1.00762	-0.57767	-0.760247	0.0381885	-0.678555	-0.132291	-0.27573	-0.719453	-0.0138582
	239	0.711961	-1.86992	1.4216	0.0259138	0.183427	-0.262911	-0.760247	0.0381885	-0.363821	-1.13784	-0.27573	0.358387	-0.0138582
	240	-0.134772	0.110467	-0.0839819	-0.00153087	0.183427	-0.262911	-0.760247	0.0381885	-0.0490871	-0.132291	-0.27573	-0.719453	-0.0138582
	241	-0.550705	0.110467	-0.0839819	0.141372	0.183427	-0.262911	-0.760247	0.0381885	0.526358	-0.132291	-0.27573	-0.719453	1.27978
	242	-0.550705	0.110467	-0.0839819	-0.00153087	0.183427	-0.262911	-0.760247	0.0381885	-0.103111	-0.132291	-0.27573	-0.719453	-0.0138582
	243	2.80366	2.49602	6.34957	6.42329	0.183427	2.86914	2.54388	2.55263	1.74988	2.75955	2.75769	2.44949	2.57341
	244	-0.550705	0.110467	-0.0839819	-0.00153087	0.183427	-0.262911	-0.760247	0.0381885	-0.363821	-0.132291	0.304354	-0.719453	-0.0138582
	245	-0.550705	0.110467	-0.0839819	0.0321182	0.183427	-0.262911	-0.760247	0.0381885	-0.363821	-0.132291	-0.27573	-0.719453	0.29075
	246	1.12648	-1.48748	-1.32656	-1.90364	-0.199552	-1.19928	0.891815	-1.63058	2.32532	-1.07244	0.660897	0.865017	1.27978
	247	-0.550705	0.110467	-0.0839819	-0.00153087	0.183427	-0.262911	-0.760247	0.0381885	-0.363821	-0.132291	-0.27573	-0.719453	-0.0138582
	248	-0.965219	0.110467	-0.0839819	-0.00153087	0.183427	0.0461799	-0.760247	0.0381885	-0.678555	-0.132291	-0.27573	-0.719453	-0.0138582
	249	-0.550705	-0.298614	0.100281	0.390435	0.183427	-0.262911	-0.335822	-1.64753	-0.678555	-0.132291	-2.72907	-0.719453	-1.30749
	250	0.260945	1.70841	-0.557186	0.497398	0.566406	0.0630881	-0.326143	-1.22465	0.211624	-0.0728886	1.70174	-2.32979	0.291146
	251	1.97572	2.49602	3.27384	5.60836	2.16149	2.25014	1.31162	2.14108	2.32532	2.31918	2.28182	1.94286	2.24692
	252	0.710543	1.30324	0.0968407	0.804418	1.37448	0.988354	0.0743074	1.29541	-0.0667953	0.873259	0.185029	0.865017	0.617243
	253	1.12648	-2.27509	1.72963	5.9178	1.37448	-0.262911	-0.760247	1.29541	-3.3677	-0.132291	1.24098	-2.81055	-2.60113
	254	1.12648	1.30324	1.16225	1.27088	0.970441	1.30311	0.891815	0.883858	0.823384	1.31363	1.24098	0.865017	0.975168
	255	-0.550705	-0.673231	-0.038549	-0.0190581	0.190795	-1.82893	0.0572597	1.29541	-0.363821	-0.638066	-0.855814	0.358387	0.0283085
	256	0.277231	0.519547	0.463339	-0.00720001	-1.39797	0.0496076	0.891815	-1.61925	-0.363821	-0.132291	-0.721381	0.865017	-0.0138582
	257	-0.550705	0.110467	0.0516309	0.030976	-1.00762	-0.262911	0.467389	-0.373361	0.211624	-0.566665	-0.27573	0.865017	0.280411
	258	-0.550705	0.110467	-0.0839819	-0.00153087	0.183427	0.360499	-0.760247	0.0381885	0.211624	-0.132291	-0.27573	0.865017	-0.0138582
	259	-0.550705	0.110467	-0.0839819	-0.00153087	0.183427	-0.262911	-0.760247	0.0381885	-1.30802	-0.132291	-0.27573	-0.719453	-0.0138582
	260	1.12789	0.924715	0.814658	1.76702	0.573773	2.24267	0.880983	2.14108	1.43514	2.75955	2.75769	1.90414	1.91088
	261	0.259851	0.137105	-0.100947	-0.00348291	0.580095	-0.56134	-0.736273	-0.384693	0.823384	-0.0728886	0.289245	-0.7066	-0.0254033
	262	-0.550705	0.928627	-0.705986	0.299555	0.183427	-0.262911	-0.760247	0.0381885	-0.678555	-0.132291	-0.27573	-0.719453	0.322578
	263	-1.417	-1.08231	1.70935	1.75513	-1.00762	-0.57767	-1.57935	-1.21903	-0.678555	0.807857	1.24098	-0.771023	-1.62165
	264	-0.0989196	2.08694	2.74692	3.37294	2.16149	0.994023	1.31624	1.70696	-1.84715	-0.132291	1.24098	1.91699	1.61621
	265	-0.550705	1.30324	-0.990788	-0.0180607	-2.19867	1.30311	-0.760247	1.29541	-0.0667953	-0.132291	-0.27573	-0.719453	-0.0138582
	266	-0.550705	0.110467	-0.0839819	-0.00153087	0.183427	-0.262911	-0.760247	0.0381885	0.211624	-0.132291	-0.27573	0.865017	-0.0138582
	267	1.12648	1.30324	1.16225	1.66786	1.37448	1.30311	0.891815	1.72391	0.50865	1.31363	1.24098	0.865017	1.27978
	268	-0.137284	0.110467	-0.0839819	-0.00153087	0.183427	-0.262911	-0.760247	0.0381885	-1.30802	-0.132291	-0.27573	-0.719453	-0.0138582
	269	-0.550705	0.110467	-0.0839819	-0.00153087	0.183427	-0.262911	-0.760247	0.0381885	-0.678555	-0.132291	-0.27573	-0.719453	-0.0138582
	270	-0.550705	0.110467	-0.0839819	0.0344919	0.183427	-0.262911	-0.760247	0.0381885	-0.363821	-0.132291	-0.27573	-0.719453	0.312239
	271	1.12648	1.30324	1.16225	1.66786	1.37448	1.30311	0.891815	1.29541	0.823384	1.31363	1.24098	0.865017	1.27978
	272	2.80366	2.49602	6.34957	6.42329	2.16149	2.86914	2.54388	2.55263	2.32532	2.75955	2.75769	2.44949	2.57341
	273	-0.550705	0.110467	-0.0839819	0.0717006	0.183427	-0.262911	-0.760247	0.861287	-0.678555	-0.132291	-0.27573	-0.719453	0.649071
	274	-2.2304	-0.271975	0.209401	0.00647345	0.190795	-0.262911	-0.769927	0.466689	-2.21681	-0.132291	1.24098	-0.732306	-0.0238016
	275	-0.550705	0.110467	-0.0839819	-0.00153087	0.183427	0.355271	-0.760247	0.0381885	-0.363821	-0.132291	-0.27573	-0.719453	-0.0138582
	276	-0.985435	1.30324	-1.5217	-0.0180607	0.183427	-0.585277	-1.16762	0.043808	0.823384	-0.132291	-1.79244	-0.719453	-0.0138582
	277	-0.550705	0.110467	-0.0393629	0.0321182	0.183427	0.0594552	-0.356334	0.0381885	-0.678555	-0.132291	-0.27573	-0.719453	0.29075
	278	-1.38115	0.110467	-0.128601	-0.108411	-1.00762	-0.886761	-1.16416	-0.390312	-0.678555	-0.572664	-0.736489	0.332523	-0.981396
	279	-2.22788	-1.08231	-0.965221	1.41511	-1.00762	-1.82893	0.891815	-1.21903	-2.18049	1.31363	-1.79244	-2.30392	-1.30749
	280	-0.550705	0.110467	-0.0370971	0.0344919	0.183427	-0.262911	-0.335822	0.0381885	-0.678555	-0.132291	-0.27573	-0.719453	0.312239
	281	0.297122	0.924715	0.824674	0.881881	0.580095	0.684119	0.891815	0.878239	-0.38153	0.873259	0.765113	0.332523	0.953679
	282	-0.134772	0.110467	-0.0839819	-0.00153087	0.183427	-0.572001	-0.760247	0.0381885	-0.678555	-0.132291	0.304354	-0.719453	-0.0138582
	283	-0.550705	0.110467	-0.0839819	-0.00153087	0.183427	-0.262911	-0.760247	0.0381885	-0.678555	-0.132291	-0.27573	-0.719453	-0.0138582
	284	-0.550705	0.110467	-0.0839819	-0.00153087	0.183427	-0.262911	-0.760247	0.0381885	-1.56873	-0.132291	-0.27573	-0.186959	-0.0138582
	285	-0.550705	0.110467	0.0985157	-0.00153087	0.183427	-0.262911	0.891815	-1.21903	2.32532	-0.132291	-0.27573	-0.719453	-0.0138582
	286	0.710543	0.0799158	-0.0938085	0.0754194	0.169738	-0.262911	-1.17384	-0.390312	-0.678555	-0.197694	-0.751598	-0.75817	0.943736
	287	-0.13619	0.110467	-0.0839819	-0.00153087	0.183427	-0.262911	-0.760247	0.0381885	-0.678555	-0.132291	0.185029	-0.719453	-0.0138582
	288	-0.982923	-1.11286	0.84605	0.0158628	-1.00026	-1.20994	-0.760247	-0.78491	0.823384	-1.07244	0.765113	-1.21323	-0.014254
	289	-0.550705	0.110467	-0.0382937	0.0321182	0.183427	-0.262911	-0.346654	0.0381885	-0.678555	-0.132291	-0.27573	-0.719453	0.29075
	290	0.296028	1.30324	-0.995302	0.803903	0.977809	0.681505	-0.763711	0.0212373	0.562673	0.853495	0.185029	0.865017	0.616847
	291	-0.550705	0.515635	-0.39201	-0.00714579	0.183427	-0.262911	-0.760247	0.0381885	-0.678555	-0.132291	0.200138	-0.719453	-0.0138582
	292	1.12648	2.49602	2.22599	2.3546	-2.19867	2.86914	0.891815	0.45545	-0.768894	2.25378	2.75769	2.44949	0.94334
	293	-1.39853	0.110467	-0.0839819	-0.0375974	-0.610955	-1.20427	-0.760247	0.0381885	-0.678555	-1.57221	-0.751598	0.332523	-0.340351
	294	1.12648	1.30324	1.16225	1.66786	1.37448	1.30311	0.891815	1.29541	1.39883	1.31363	1.24098	0.865017	1.27978
	295	-0.550705	0.110467	-0.0839819	-0.00153087	0.183427	-0.262911	-0.760247	0.89519	-0.678555	-0.132291	0.200138	-0.174106	-0.0138582
	296	1.12648	-2.27509	1.72963	3.74008	0.183427	-0.262911	-0.760247	-2.04775	-1.56873	-0.132291	1.24098	-2.81055	-1.64393
	297	-0.550705	-0.294701	0.463946	0.189954	-0.220609	-0.262911	-1.57429	0.0381885	-1.29032	-0.132291	-1.21236	-1.2648	-0.644564
	298	-0.550705	-0.298614	0.22702	0.00413826	-0.206919	-1.20994	-0.760247	0.0381885	-0.975581	-0.632067	-0.27573	-0.719453	-0.0138582
	299	-0.550705	0.110467	-0.0839819	-0.00153087	0.183427	-0.262911	-0.760247	0.455357	-0.103111	-0.132291	-0.27573	-0.719453	-0.0138582
	300	-0.550705	0.110467	-0.0839819	-0.00153087	0.183427	-0.262911	-0.760247	-0.37898	0.211624	-0.132291	-0.27573	-0.719453	-0.0138582
	301	2.38914	-0.264151	-0.451519	-0.679768	0.573773	2.86914	1.70932	0.883858	1.71356	0.432886	1.24098	0.890881	2.57341
	302	-0.550705	0.110467	-0.0839819	-0.00153087	0.183427	-0.262911	-0.760247	0.0381885	-0.678555	-0.132291	-0.27573	-0.719453	-0.0138582
	303	-0.550705	0.110467	-0.0839819	-0.00153087	0.183427	-0.262911	-0.760247	0.0381885	0.211624	-0.132291	-0.27573	0.358387	-0.0138582
	304	1.12648	1.30324	1.16225	1.66786	1.37448	1.30311	0.891815	0.883858	1.71356	1.31363	2.17761	0.865017	1.27978
	305	-0.550705	0.110467	-0.0839819	-0.00153087	0.183427	-0.262911	-0.760247	0.0381885	-0.678555	-0.132291	-0.27573	-0.719453	-0.0138582
	306	1.12648	1.30324	1.16225	1.66786	1.37448	1.30311	0.891815	1.29541	0.823384	1.31363	1.70174	0.865017	1.27978
	307	-0.965544	0.110467	-0.174289	-0.0723448	0.183427	-0.262911	-1.57775	-0.807481	0.823384	-0.132291	-0.27573	-1.75858	-0.654903
	308	-1.38006	-0.294701	0.471011	0.199334	0.176059	-0.892567	-1.59827	0.46107	-0.99329	-0.572664	-0.27573	0.865017	-0.676391
	309	1.12648	1.30324	1.68865	1.66786	1.37448	1.30311	1.29573	1.29541	0.823384	1.31363	1.24098	0.865017	1.27978
	310	-0.550705	0.110467	-0.0839819	-0.00153087	0.183427	-0.262911	-0.760247	0.0381885	-1.29032	-0.132291	-0.27573	-0.186959	-0.0138582
	311	2.80366	1.30324	1.16225	1.66786	1.37448	0.993209	0.891815	1.29541	0.823384	-0.132291	1.24098	2.44949	1.27978
	312	-0.550705	0.519547	-0.394984	-0.00720001	0.183427	-0.262911	-0.760247	0.466689	-0.678555	-0.132291	-0.27573	-0.719453	-0.0138582
	313	-0.13619	1.30716	-2.07653	-0.444892	0.580095	-0.892567	-1.58859	-1.64191	-0.678555	-0.572664	-0.751598	-0.199971	-0.340351
	314	-0.550705	-1.86992	1.4216	0.0259138	1.37448	-0.262911	-0.760247	1.29541	-1.29032	-2.52436	-0.27573	-0.719453	-0.0138582
	315	-3.90506	0.110467	-0.0839819	-0.00153087	0.183427	-0.262911	-0.760247	0.0381885	-0.678555	-0.132291	-0.27573	-2.30392	-0.0138582
	316	-0.984017	0.488996	-0.371758	-0.315383	0.176059	-0.898235	-0.760247	0.0381885	-0.99329	-1.07244	-0.27573	-1.25195	-0.64496
	317	0.711961	1.30324	0.0701095	1.27088	0.970441	0.672644	0.0537962	0.449738	-0.0667953	0.373483	-0.27573	0.865017	0.975168
	318	-1.37864	0.519547	-0.615493	-0.176623	-0.617277	-0.89338	-1.18467	-0.37898	-1.29032	-1.07844	-0.840705	0.31967	-0.339955
	319	-0.550705	1.30324	-0.990788	-0.0180607	0.183427	1.30311	-0.760247	0.0381885	-0.678555	-0.132291	-0.27573	-0.719453	-0.0138582
	320	1.12648	-1.08231	-0.965221	1.41511	-0.617277	-0.895621	0.891815	-1.21903	0.247939	-1.57821	-1.79244	0.332523	-1.30749
	321	-0.529396	-1.86601	-0.118446	4.85373	-1.39797	-0.262911	0.0634757	-2.47625	-0.103111	-1.57821	1.24098	0.358387	-2.60113
	322	0.278649	-1.08231	-0.965221	1.41511	-1.00762	-0.262911	0.891815	-1.21903	-0.714871	0.308081	-0.27573	-0.212823	-1.30749
	323	-0.550705	0.110467	-0.0839819	-0.00153087	0.183427	0.0576549	-0.760247	0.0381885	-0.363821	-0.132291	-0.27573	-0.719453	-0.0138582
	324	-0.550705	0.110467	-0.0839819	-0.00153087	0.183427	-0.262911	-0.760247	0.0381885	-0.0490871	-0.132291	-0.27573	-0.719453	-0.0138582
	325	-0.550705	0.110467	-0.0839819	-0.00153087	0.183427	-0.262911	-0.760247	0.455357	-0.678555	-0.132291	-0.27573	-0.719453	-0.0138582
	326	-0.550705	-0.677143	0.514796	0.00938402	-1.00762	-1.82893	-0.760247	-1.21903	2.32532	-1.57821	-0.27573	-0.719453	-0.0138582
	327	1.54241	-0.677143	-0.31649	-0.0121678	-1.79464	0.361753	0.467389	-0.395932	0.211624	-0.132291	-0.156406	0.358387	0.0179693
	328	0.278649	-0.298614	-0.142803	0.0950986	-0.993934	-0.262097	0.478221	-1.63058	0.562673	-0.132291	-0.27573	-0.719453	-0.318467
	329	-0.550705	0.110467	0.0985157	-0.00153087	-1.00762	1.30311	0.891815	0.0381885	-0.363821	1.31363	1.24098	0.865017	-0.0138582
	330	-0.550705	0.110467	-0.0839819	-0.00153087	0.183427	-0.262911	-0.760247	0.0381885	-0.417845	-0.132291	-0.27573	-0.174106	-0.0138582
	331	0.714472	1.30324	-0.990788	-2.52595	-2.19867	0.369359	-0.760247	-2.47625	1.39883	-3.02414	2.75769	1.35879	-1.9382
	332	-0.550705	0.519547	-0.181902	0.162223	0.580095	0.369359	-0.350118	0.883858	0.211624	0.373483	-0.27573	-0.174106	0.312239
	333	-0.550705	-0.673231	-0.598065	0.43394	0.177105	1.30311	0.888351	-1.21903	0.562673	-3.02414	-1.79244	0.358387	-0.644564
	334	-1.7761	0.924715	-0.694061	-0.0128149	0.177105	-0.585277	-0.750568	-0.384693	0.247939	-0.572664	-1.09303	-0.7066	-0.0138582
	335	0.29854	-0.294701	0.224046	-0.0950642	-1.00762	0.0487939	-0.760247	-0.807481	-0.363821	-0.132291	-0.27573	-0.212823	0.322578
	336	0.297122	1.30324	0.0701095	1.66786	0.970441	0.673457	0.0537962	0.883858	0.211624	0.873259	0.660897	0.31967	1.27978
	337	-0.550705	0.110467	-0.0839819	-0.00153087	0.183427	0.0487939	-0.760247	0.455357	-0.678555	-0.132291	-0.27573	-0.719453	-0.0138582
	338	-0.134772	0.110467	-0.0839819	-0.00153087	0.183427	-0.262911	-0.760247	0.0381885	0.211624	-0.132291	-0.27573	-0.212823	-0.0138582
	339	-0.984017	-0.294701	0.469991	0.103232	-0.220609	-0.564941	-1.5948	0.866907	2.32532	-1.07844	-1.33168	-1.75858	-0.350294
	340	-0.154663	0.110467	0.0985157	0.178537	1.76482	0.0487939	0.891815	1.29541	0.247939	0.373483	0.304354	-0.174106	1.61621
	341	-0.550705	0.488996	-0.371758	-0.00677663	0.183427	-0.262911	-0.760247	0.0381885	-0.678555	-0.132291	-0.27573	-0.719453	-0.0138582
	342	-0.137284	-0.707694	-0.631132	0.225377	-1.00762	1.30311	0.891815	-2.47625	0.562673	1.31363	-1.21236	0.358387	-0.318467
	343	0.278649	-0.298614	-0.266308	0.0950986	-1.00762	-0.583476	0.891815	-0.79053	0.823384	-0.638066	-0.27573	-0.719453	-0.318467
	344	-0.117393	0.898076	0.0483131	0.847191	0.580095	0.366745	0.0537962	0.883858	0.211624	0.873259	0.780222	0.358387	0.94334
	345	-0.550705	-2.27509	0.764026	5.9178	0.183427	0.0469936	-0.335822	-1.63058	-0.0490871	-1.07844	1.24098	0.865017	-2.60113
	346	1.12648	-2.27509	-0.130271	-2.14618	-2.19867	1.30311	0.0572597	-0.79053	0.211624	-1.57821	1.24098	0.865017	0.94334
	347	-0.550705	0.110467	-0.0839819	-0.00153087	0.183427	-0.262911	-0.760247	-1.21903	2.32532	-0.132291	-0.27573	-0.719453	-0.0138582
	348	1.12648	-0.699869	0.532074	-0.873124	0.198162	-1.8346	-0.760247	-1.23036	-1.30802	-0.762871	-0.736489	-1.29066	1.24755
	349	-0.117393	0.488996	-0.57231	0.00392465	0.587463	0.361753	-1.17038	0.466689	-0.0490871	0.367484	-0.27573	-0.174106	0.00802594
	350	-2.22788	-0.264151	0.20082	0.00366067	-1.39797	-1.20913	-0.760247	-1.21903	2.32532	-1.57821	-0.27573	0.865017	-0.0138582
	351	-0.135866	-2.27509	1.72963	-0.83257	1.37448	-3.08505	-0.760247	0.0381885	0.247939	1.31363	-0.27573	-0.719453	0.36595
	352	-0.550705	0.515635	-0.39201	-0.00714579	0.183427	-0.262911	-0.760247	0.0381885	-0.678555	-0.132291	-0.27573	-0.719453	-0.0138582
	353	0.278649	-1.05176	-0.937975	-0.0080251	-1.80833	-0.264711	0.891815	0.455357	0.823384	-0.132291	-0.27573	0.865017	0.00763015
	354	-1.39853	-0.703782	1.12483	0.224131	-0.213241	-0.887574	-1.59827	-0.373361	-1.60505	-0.572664	-1.31657	0.865017	-0.318467
	355	0.297122	0.488996	-0.171206	0.466152	0.580095	1.30311	-0.350118	0.455357	0.823384	1.31363	1.24098	-0.174106	0.953283
	356	1.10768	0.898076	-0.301594	0.280414	0.970441	-0.881905	-0.335822	1.27846	-0.0667953	-0.572664	1.24098	0.31967	0.312239
	357	0.711961	-1.86601	0.653323	0.0258596	-2.19867	-0.262911	-0.350118	-1.21903	0.823384	-0.132291	-0.27573	-0.719453	-0.0138582
	358	1.52252	1.73896	2.29491	2.24277	-0.200598	2.55438	1.3197	0.0268568	0.472334	0.813856	0.79533	0.903734	1.28972
	359	2.80366	1.30324	3.31529	3.35378	1.37448	1.30311	2.54388	1.29541	1.13812	1.31363	1.24098	2.44949	2.57341
	360	-0.550705	0.110467	-0.0839819	-0.00153087	0.183427	-0.262911	-0.760247	0.0381885	0.787069	-0.132291	-0.27573	-0.719453	-0.0138582
	361	-0.118486	-1.08231	-0.965221	0.0149989	-0.220609	-0.577807	0.891815	-1.21903	2.32532	-1.57821	-0.27573	0.865017	-0.0138582
	362	-0.965219	-1.08231	0.822824	0.0149989	-0.610955	-1.51903	-0.760247	-1.21903	0.490043	1.31363	-0.27573	0.865017	-0.0138582
	363	0.279742	0.137105	0.0655665	-0.133137	-0.603587	-1.51984	0.478221	-1.21341	0.823384	-1.57821	-1.21236	-0.719453	-0.971056
	364	-0.117393	0.515635	-0.39201	-0.00714579	0.183427	-0.262911	-0.760247	0.0381885	-0.678555	-0.132291	-0.27573	-0.719453	-0.0138582
	365	-0.13619	0.110467	-0.0839819	-0.00153087	0.183427	-0.262911	-0.760247	0.0381885	-0.363821	-0.132291	-0.27573	-0.719453	-0.0138582
	366	1.54131	-2.27509	-3.90562	-0.710371	-2.19867	-0.268579	1.71669	-1.22465	2.32532	-0.69147	0.200138	2.44949	0.312239
	367	-0.550705	-0.264151	-0.671967	0.345375	0.183427	-0.262911	2.54388	-1.21903	0.490043	-1.57821	-0.27573	0.865017	-1.30749
	368	-0.550705	0.110467	-0.175486	-0.0712464	-0.610955	-0.572001	-1.58859	-0.390312	0.823384	-1.13184	-0.27573	-0.719453	-0.64496
	369	0.29854	0.110467	0.00701194	-0.140875	0.183427	-0.262911	0.0634757	0.0381885	-0.678555	-0.132291	-1.79244	-0.719453	-1.27527
	370	0.711961	-1.08231	-0.505861	0.0149989	1.37448	-0.262911	0.467389	-0.79053	-0.103111	-0.132291	-0.27573	0.865017	-0.0138582
	371	-0.550705	0.519547	-0.394984	-0.00720001	0.183427	-0.262911	-0.760247	0.0381885	-0.678555	-0.132291	-0.27573	-0.719453	-0.0138582
	372	-0.550705	0.867526	-0.659534	-0.0120224	0.183427	-0.262911	-0.760247	0.449738	-0.678555	-0.132291	-0.27573	-0.719453	-0.0138582
	373	-0.137284	0.110467	-0.0839819	-0.00153087	0.183427	-0.262911	-0.760247	0.0381885	-0.678555	-0.132291	-0.27573	-0.719453	-0.0138582
	374	-0.548193	0.898076	-0.301594	-0.305661	-1.39797	0.359512	-0.335822	-0.37898	-1.254	0.308081	-0.27573	-0.174106	-0.340351
	375	-0.550705	0.110467	-0.0839819	-0.00153087	0.183427	-0.262911	-0.760247	0.0381885	0.472334	-0.132291	-0.27573	-0.212823	-0.0138582
	376	0.278649	-0.294701	-0.0200666	0.00420068	0.970441	-0.262911	0.0680914	0.466689	-0.0490871	-0.132291	-0.27573	-0.186959	-0.014254
	377	0.711961	1.30324	3.31529	-3.3899	-2.19867	2.24933	2.54388	-2.47625	0.562673	1.31363	2.75769	1.94286	-2.60113
	378	-0.550705	0.110467	-0.0839819	-0.00153087	0.183427	-0.262911	-0.760247	0.0381885	-0.0490871	-0.132291	-0.27573	-0.719453	-0.0138582
	379	-0.529396	-1.08231	-0.965221	-2.78523	-1.00762	1.29439	0.891815	2.55263	0.247939	-1.57821	2.75769	2.44949	2.57341
	380	2.80366	0.110467	0.281013	0.180955	-1.00762	2.86914	2.54388	0.0381885	2.32532	-0.132291	-0.27573	2.44949	1.6381
	381	-0.550705	-0.673231	-0.600397	0.0093298	-0.22693	0.0413249	0.891815	0.0381885	-0.103111	-1.57821	-0.27573	-0.186959	-0.0138582
	382	-0.117393	0.924715	0.0586969	0.87232	0.183427	0.994023	0.0634757	0.878239	-0.363821	0.308081	0.200138	0.358387	0.94334
	383	1.12648	-1.08231	-0.965221	0.0149989	-1.00762	0.0461799	0.891815	-0.807481	0.526358	-0.638066	-1.21236	0.890881	-0.0138582
	384	-0.550705	-2.27509	1.72963	5.9178	0.183427	0.358698	-0.760247	0.0381885	-1.90208	0.314081	1.24098	-0.719453	-2.60113
	385	-0.550705	0.110467	-0.0839819	-0.00153087	0.183427	-0.262911	-0.760247	0.455357	-0.678555	-0.132291	-0.27573	-0.719453	-0.0138582
	386	-1.37864	-1.08231	-0.505861	0.34468	-1.39797	0.367559	0.467389	-1.21903	0.823384	0.367484	-0.736489	-0.719453	-0.318467
	387	0.693163	-1.46084	-0.682782	3.30835	-1.01394	0.367559	0.467389	0.0381885	0.526358	-1.13784	-2.72907	-0.174106	-2.26469
	388	0.710543	0.519547	0.0353767	0.337223	1.37448	0.361753	0.0680914	0.449738	0.211624	0.367484	1.24098	-0.212823	0.649071
	389	-0.550705	0.110467	-0.0839819	-0.00153087	0.96412	-0.262911	-0.760247	0.0381885	-0.99329	-0.132291	-0.27573	-0.719453	-0.0138582
	390	1.56011	0.110467	0.0985157	0.141372	-0.617277	2.86914	0.891815	0.0381885	2.32532	-1.07244	1.24098	2.44949	1.27978
	391	1.14527	-1.08231	0.822824	1.41511	-2.19867	-0.262911	-0.760247	-1.21903	-1.29032	-1.07244	-1.21236	0.865017	-1.30749
	392	1.12648	-1.04785	-2.6656	2.02052	0.587463	-0.886761	2.54388	-1.2416	1.71356	-1.57821	-1.21236	2.44949	-1.92825
	393	-0.550705	0.110467	-0.0839819	-0.00153087	0.183427	-0.262911	-0.760247	0.0381885	-0.417845	-0.132291	-0.27573	-0.719453	-0.0138582
	394	1.12648	-1.45693	-1.29931	3.78966	-1.40429	0.684932	0.891815	-1.21903	-0.714871	0.873259	-0.156406	-0.719453	-2.60113
	395	-0.550705	-0.294701	0.463946	0.00068171	-0.610955	-0.574615	-1.57429	-0.801862	-0.363821	-1.13784	-0.736489	-1.2648	-0.00231322
	396	1.12648	-2.27509	-4.86861	5.9178	1.37448	-1.51903	2.13996	-0.390312	-0.939266	-2.51836	1.24098	-0.654872	-2.60113
	397	-0.981505	0.0760036	-0.0883929	-0.0482334	1.36079	-0.266103	-1.16301	0.472309	-0.678555	1.30763	-0.751598	-0.199971	-0.63462
	398	1.12648	1.30324	1.16225	1.66786	1.37448	1.30311	0.891815	1.29541	1.13812	1.31363	0.780222	0.865017	1.27978
	399	-1.39744	0.492908	-1.17723	-0.152074	0.176059	-0.246581	-2.38833	0.449738	-0.38153	0.813856	0.289245	-0.719453	-0.308523
	400	-0.550705	-1.08231	0.822824	0.0149989	-1.00762	-0.892567	-0.760247	-1.21903	-1.0296	-3.02414	-2.26831	-1.2648	-0.0138582
	401	-0.94784	0.114379	0.00889535	-0.148412	-0.213241	-0.567146	0.0777709	0.0495203	-1.55103	-0.572664	0.304354	-0.693589	-1.29755
	402	-0.13619	0.110467	-0.0839819	-0.00153087	0.183427	-0.262911	-0.760247	0.0381885	1.1018	-0.132291	-0.27573	-0.719453	-0.0138582
	403	-0.550705	-1.08231	0.817829	-0.350435	0.566406	-0.57587	-0.755632	0.043808	-0.678555	-1.13784	0.780222	-0.680736	0.323784
	404	-0.550705	0.110467	-0.0839819	-0.00153087	0.183427	-0.262911	-0.760247	0.0381885	0.211624	0.879258	-0.27573	-0.174106	-0.0138582
	405	1.12648	0.488996	-0.371758	-1.27194	-0.199552	-1.82893	-0.760247	-2.47625	-0.0667953	-1.57821	0.914655	-0.719453	-2.60113
	406	-0.966637	-0.294701	0.224046	0.100302	0.183427	-0.262911	-0.760247	0.0381885	-0.99329	-0.638066	-0.27573	-0.719453	-0.340351
	407	1.12648	1.30324	1.16225	2.09284	1.37448	1.30311	0.891815	1.29541	0.823384	1.81941	1.24098	0.865017	1.60587
	408	-0.963801	0.894164	0.06954	-1.45073	-1.00762	-2.45459	0.0777709	-1.22474	-0.902951	-0.132291	0.200138	0.358387	-1.62244
	409	-0.134772	-1.48748	1.76218	2.39797	-1.802	-1.84041	-1.18467	-1.64753	-0.678555	1.31363	2.75769	-0.174106	-1.6121
	410	-0.550705	0.515635	0.45985	0.166332	-1.80833	0.366745	0.891815	0.0381885	1.71356	1.31363	0.304354	2.44949	0.322578
	411	-0.965219	-1.08231	-0.965221	1.41511	-0.214287	-1.82893	0.891815	-1.21903	-0.714871	-1.57821	-1.21236	-0.719453	-1.30749
	412	-0.964126	1.30324	-0.478506	2.55982	1.37448	1.30311	-0.367165	1.29541	1.71356	0.302082	1.24098	-1.22608	1.96419
	413	1.12648	-1.08231	-0.965221	-1.38512	-1.00762	-1.19942	0.891815	-1.21903	0.823384	-1.57821	1.24098	0.865017	1.27978
	414	-0.550705	0.110467	-0.0839819	-0.00153087	0.183427	-0.262911	-0.760247	0.872526	0.211624	-0.132291	-0.27573	-0.212823	-0.0138582
	415	-0.117393	-1.08231	0.822824	1.41511	-1.00762	0.0461799	-0.760247	1.29541	1.43514	-0.132291	-0.27573	0.31967	-1.30749
	416	0.711961	-1.08231	-0.52806	1.41511	-0.199552	-1.20733	0.487901	-1.21903	2.32532	-1.57821	-1.21236	0.865017	-1.30749
	417	-0.98511	-1.08231	-0.965221	1.41511	-1.00762	1.30311	0.891815	-1.21903	-1.29032	-3.02414	-1.79244	0.358387	-1.30749
	418	-0.137284	-1.08231	2.17371	0.0149989	1.37448	-1.19847	-2.0084	2.55263	-1.29032	-3.02414	-0.27573	0.865017	-0.0138582
	419	2.38914	2.49602	6.34957	3.19435	1.37448	2.55743	2.54388	1.29541	1.71356	-0.132291	1.24098	2.44949	1.27978
	420	-0.15357	-0.673231	-1.15077	0.660706	-2.19867	0.0438014	1.70932	0.455357	-0.0490871	-0.132291	-0.27573	0.865017	-0.981396
	421	0.297446	0.110467	0.0985157	-0.00153087	0.183427	-0.262911	0.891815	0.0381885	-0.678555	0.367484	-0.27573	-0.719453	-0.0138582
	422	-0.550705	-1.08231	0.822824	0.0149989	-0.617277	-0.262911	-0.760247	-1.21903	-0.678555	0.308081	-0.27573	0.865017	-0.0138582
	423	0.710543	-1.08231	-0.0841724	1.05099	1.37448	1.30311	0.0777709	-1.64753	0.50865	1.31363	-0.736489	-0.186959	-0.971056
	424	0.29854	0.519547	0.253487	-0.504509	-1.00762	-0.262911	0.487901	0.455357	0.211624	-1.57821	-0.736489	-0.212823	-0.971056
	425	0.297446	-1.04785	0.796624	1.68924	1.37448	-1.52969	-0.760247	-0.390312	0.526358	-0.132291	-1.68823	-0.186959	-1.6121
	426	-0.550705	-2.27509	1.72963	3.74098	-1.00762	-1.82893	-0.760247	-0.807481	-0.714871	-1.57821	-0.751598	-0.719453	-1.64432
	427	0.278649	0.110467	0.0538967	-0.00153087	-2.19867	-1.82893	0.487901	0.0381885	-0.0490871	-1.57821	-0.27573	-0.719453	-0.0138582
	428	0.29854	-0.673231	-0.050026	1.53162	1.37448	-1.2188	0.0743074	-1.21903	-0.975581	-0.132291	-1.79244	-0.174106	-2.27503
	429	-0.550705	0.110467	-0.0839819	-0.00153087	0.183427	-0.262911	-0.760247	0.449738	-0.678555	-0.132291	-0.27573	-0.719453	-0.0138582
	430	-0.550705	0.110467	-0.0839819	-0.00153087	0.183427	-0.262911	-0.760247	0.0381885	-0.363821	0.308081	-0.27573	-0.719453	-0.0138582
	431	0.297446	-1.86601	-2.41784	-0.601933	-1.00762	0.360939	1.29573	0.0268568	0.526358	-0.191694	1.24098	1.39751	0.322578
	432	2.80366	2.49602	6.34957	6.42329	2.56553	2.55743	2.54388	2.55263	2.32532	2.75955	2.75769	2.44949	2.57341
	433	0.296028	0.515635	0.0383154	0.318272	0.573773	0.667789	0.0743074	0.0381885	0.247939	0.308081	0.780222	0.31967	0.617243
	434	-0.550705	0.110467	-0.0839819	-0.00153087	0.183427	-0.262911	-0.760247	0.0381885	-0.678555	-0.638066	-0.27573	-0.719453	-0.0138582
	435	-0.550705	0.110467	-0.0839819	-0.00153087	0.183427	-0.262911	-0.760247	1.29541	0.247939	-0.132291	-0.27573	-0.719453	-0.0138582
	436	0.259851	-2.27509	2.64857	0.701918	0.573773	-1.20509	-1.16416	-2.04775	-0.327506	-1.57821	-1.79244	0.332523	-0.308523
	437	1.54241	-2.27509	-2.02896	1.39493	0.183427	-0.880141	0.891815	0.449738	1.13812	-1.07244	1.24098	2.44949	-0.613132
	438	-0.550705	-2.27509	1.72963	5.9178	1.37448	-0.262911	-0.760247	-2.47625	-0.0490871	-1.57221	-0.27573	-1.22608	-2.60113
	439	-0.550705	0.110467	-0.0382937	-0.00153087	0.580095	-0.262911	-0.346654	0.0381885	-0.363821	-0.132291	-0.27573	-0.719453	-0.0138582
	440	-0.550705	-1.08231	0.822824	1.41511	-2.19867	-1.82893	-0.760247	-1.21903	-1.29032	-1.57821	-1.79244	-0.719453	-1.30749
	441	-0.115975	-1.08231	-0.965221	0.34468	-1.80833	-0.262911	0.891815	-0.78491	-0.400136	-0.132291	1.24098	-0.186959	-0.318467
	442	0.711961	-1.86601	0.664922	3.61743	-1.802	-0.583476	-0.356334	-2.05908	0.823384	-1.57821	-0.736489	0.865017	-1.93859
	443	-0.550705	0.110467	-0.0839819	-0.00153087	0.183427	-0.262911	-0.760247	0.455357	-0.363821	-0.132291	-0.27573	-0.719453	-0.0138582
	444	-0.965219	-2.27509	1.72963	0.0315287	1.37448	-0.262911	-0.760247	-2.04775	-0.714871	-3.02414	-0.751598	0.31967	-0.0138582
	445	-0.550705	0.110467	-0.0839819	-0.00153087	0.183427	-0.262911	-0.760247	0.0381885	0.526358	0.308081	-0.27573	-0.719453	-0.0138582
	446	1.12648	1.30324	1.16225	1.66786	1.37448	1.30311	0.891815	1.29541	1.13812	1.31363	1.24098	0.865017	1.27978
	447	1.12648	-1.08231	-0.965221	-1.38512	-2.19867	-0.262911	0.891815	-1.21903	-1.0296	-0.132291	1.24098	0.865017	1.27978
	448	-0.134772	1.30324	-0.990788	-2.52595	-1.41166	-0.262911	-0.760247	2.55263	0.823384	-0.132291	1.24098	-0.719453	-1.9382
	449	1.12648	-1.08231	-0.965221	-1.38512	-0.617277	-0.262911	0.891815	-0.79053	0.211624	0.302082	1.24098	0.865017	1.27978
	450	-2.22788	-2.27509	-2.02896	0.72454	1.37448	-0.262911	0.891815	0.883858	-2.73823	1.31363	-1.33168	0.865017	-0.318467
	451	2.80366	1.30324	3.31529	2.09284	-1.02763	2.86914	2.54388	-1.64191	1.74988	-0.132291	0.780222	2.44949	1.60587
	452	-0.550705	0.110467	-0.0839819	-0.00153087	0.183427	0.0469936	-0.760247	0.0381885	-0.678555	-0.132291	0.200138	-0.719453	-0.0138582
	453	1.12648	0.898076	2.2846	0.0161378	-1.3906	1.30311	2.54388	0.455357	0.526358	1.31363	0.780222	0.865017	0.0179693
	454	-0.550705	0.110467	-0.0370971	-0.00153087	0.183427	-0.262911	-0.335822	0.0381885	-0.678555	-0.132291	-0.27573	-0.719453	-0.0138582
	455	-0.533325	-1.08231	1.73655	1.41511	-1.40429	-1.51723	-1.60448	2.55263	0.247939	-1.07244	-1.21236	0.865017	-1.30749
	456	1.12648	0.515635	0.45985	0.50283	1.37448	0.667789	0.891815	0.866907	0.211624	-0.132291	0.200138	0.865017	0.975168
	457	-0.550705	0.110467	-0.0839819	-0.00153087	0.183427	-0.262911	-0.760247	0.0381885	-0.678555	0.879258	0.676006	-0.719453	-0.0138582
	458	-0.550705	0.110467	-0.0839819	-0.00153087	0.183427	-0.262911	-0.760247	0.466689	-0.678555	-0.132291	-0.27573	-0.719453	-0.0138582
	459	-0.550705	0.110467	0.0985157	-0.00153087	-1.00762	0.0461799	0.891815	0.0381885	0.211624	-0.132291	-0.27573	0.865017	-0.0138582
	460	1.97572	1.27269	3.23758	1.24109	-1.79464	2.86914	2.54388	0.449738	0.472334	-0.132291	0.884438	0.8263	0.975168
	461	-0.550705	-1.45693	-1.88778	1.41476	-2.19867	-0.273572	1.29573	-0.79053	0.823384	-0.132291	-0.27573	-0.719453	-0.971056
	462	-0.550705	-1.45693	-0.0834233	2.80933	0.182381	-1.51903	0.0572597	-1.63058	0.247939	-0.132291	-1.21236	0.332523	-1.92825
	463	0.315919	0.110467	-0.0393629	-0.00153087	0.183427	-0.262911	-0.356334	0.0381885	-0.678555	-0.132291	-0.27573	-0.719453	-0.0138582
	464	-0.966637	0.110467	-0.0839819	-0.00153087	0.183427	-0.262911	-0.760247	0.0381885	-0.678555	-0.132291	-0.27573	-0.719453	-0.0138582
	465	-0.550705	2.09085	2.68653	4.67719	1.37448	2.23381	1.2849	0.0099056	0.247939	0.807857	2.17761	1.91699	2.23697
	466	0.711961	-1.08231	-0.505861	-1.05543	-1.00762	-1.82893	0.467389	1.29541	0.823384	-0.132291	-0.27573	0.358387	0.975168
	467	-1.39853	-2.27509	2.64069	0.79605	-1.0013	0.0584686	-1.1607	-0.773579	-0.975581	1.31363	-1.79244	-1.79729	-0.349899
	468	-0.550705	0.110467	-0.0839819	-0.00153087	0.183427	-0.262911	-0.760247	0.0381885	-0.678555	-0.132291	0.200138	-0.212823	-0.0138582
	469	-2.65978	-1.08231	-0.505861	1.06218	-1.00762	0.367559	0.467389	-1.21903	0.823384	-0.132291	0.765113	0.865017	-0.981396
	470	-1.79315	0.110467	-0.0839819	-0.00153087	0.183427	-0.262911	-0.760247	0.0381885	1.1018	-0.132291	0.185029	-0.719453	-0.0138582
	471	-0.134772	-1.08231	0.363464	1.05099	-1.00762	-0.583476	-0.335822	-0.79053	-0.363821	-0.632067	-1.21236	-0.719453	-0.971056
	472	-0.550705	0.110467	-0.0839819	-0.00153087	0.183427	-0.262911	-0.760247	0.0381885	0.211624	-0.132291	-0.27573	-0.719453	-0.0138582
	473	-0.550705	0.110467	-0.0839819	-0.00153087	0.183427	-0.262911	-0.760247	0.449738	-0.363821	-0.132291	-0.27573	-0.719453	-0.0138582
	474	0.713054	-1.08231	-0.505861	1.41511	-1.00762	0.360939	0.467389	-1.21903	-1.55103	0.308081	-1.21236	0.31967	-1.30749
	475	0.713379	0.898076	0.824921	-1.74065	0.189749	0.667789	0.918542	1.70696	-0.38153	-1.07244	1.24098	1.3845	-1.9382
	476	-0.550705	0.110467	-0.0839819	-0.00153087	0.183427	-0.262911	-0.760247	0.0381885	0.526358	-0.132291	-0.27573	-0.719453	-0.0138582
	477	-0.550705	-1.08231	2.61087	1.41511	-1.00762	0.0461799	-2.41231	1.29541	-1.60505	-1.57821	-1.79244	0.865017	-1.30749
	478	-0.986528	0.110467	0.00632528	0.141372	-0.610955	1.61563	0.0572597	0.866907	2.32532	0.373483	1.24098	0.358387	1.27978
	479	1.12648	-2.27509	0.843214	4.40957	-0.624644	-1.82408	-0.370629	-2.05908	1.39883	2.75955	-2.26831	-0.225676	-1.9382
	480	0.711961	0.110467	0.281013	-0.00153087	-0.192184	1.30311	2.54388	0.0381885	0.247939	-0.132291	-0.27573	2.44949	-0.0138582
	481	0.711961	-1.08231	-0.965221	1.41511	-1.00762	-1.20913	0.891815	-1.21903	-1.0296	-1.57821	-1.79244	0.865017	-1.30749
	482	-0.137284	0.898076	1.90343	-0.0124458	-0.617277	0.366608	2.11945	0.0381885	-0.417845	1.31363	0.185029	0.332523	-0.0138582
	483	-0.13619	0.110467	-0.0382937	0.10535	0.183427	-0.262911	-0.346654	0.883858	-0.0667953	0.308081	-0.156406	-0.212823	0.953679
	484	-0.55038	-0.298614	-0.266308	0.00413826	-2.19867	0.0469936	0.891815	-0.807481	-0.0667953	-1.58421	-0.736489	0.865017	-0.0138582
	485	-0.550705	0.110467	-0.0839819	0.0657672	0.183427	-0.262911	-0.760247	0.0381885	-0.678555	-0.132291	-0.27573	-0.719453	0.595359
	486	-0.134772	-0.673231	-0.600397	0.0093298	-0.22693	-1.19847	0.891815	0.0381885	-0.939266	-0.132291	-0.27573	0.358387	-0.0138582
	487	-0.529396	-2.27509	-2.0431	5.1759	0.581141	1.30311	0.89803	-2.0647	0.823384	2.75955	-1.79244	0.865017	-2.27503
	488	-0.550705	0.924715	-0.703012	-0.0128149	1.37448	0.363553	-0.760247	1.29541	-0.0667953	-0.132291	1.24098	-0.719453	-0.0138582
	489	1.12648	-2.27509	-2.99456	5.1759	-2.19867	-1.50851	1.31624	1.29541	0.823384	-1.07844	-0.736489	0.865017	-2.27503
	490	1.12648	1.30324	1.16225	1.66786	0.16237	1.30311	0.891815	1.29541	0.823384	1.31363	1.24098	0.865017	1.27978
	491	-0.550705	0.110467	-0.0839819	-0.00153087	0.183427	-0.262911	-0.760247	0.0381885	-0.363821	0.367484	-0.27573	-0.719453	-0.0138582
	492	-0.134772	-1.08231	0.822824	1.41511	-1.00762	-1.20733	-0.760247	-1.21903	-0.400136	-1.57821	-1.79244	0.332523	-1.30749
	493	-0.550705	-1.08231	0.822824	0.0149989	-0.22693	-1.82893	-0.760247	0.0381885	0.211624	-1.57821	-0.27573	0.865017	-0.0138582
	494	-0.117393	0.515635	0.251578	0.323399	0.977809	0.681505	0.487901	0.0381885	0.247939	0.367484	0.765113	-0.212823	0.627186
	495	0.29854	-1.05176	-0.0716159	-0.705268	0.177105	-2.77515	0.0680914	-1.22465	1.13812	-0.132291	-0.751598	-0.186959	0.670559
	496	1.12648	1.30324	1.70127	1.66786	1.37448	1.30311	1.30541	1.29541	0.823384	1.31363	1.24098	0.865017	1.27978
	497	-0.550705	0.110467	-0.0839819	-0.00153087	0.183427	-0.262911	-0.760247	0.0381885	0.211624	0.373483	-0.27573	-0.719453	-0.0138582
	498	-0.551798	-2.27509	-1.11002	0.72364	-1.02131	-0.262911	0.487901	-2.47625	-1.55103	1.31363	-1.21236	0.358387	-0.318071
	499	0.693163	0.110467	-0.0839819	0.141372	0.183427	-0.572001	-0.760247	0.0381885	-1.254	-1.57821	1.24098	0.865017	1.27978
	500	1.12648	1.30324	1.16225	2.91532	2.16886	1.30311	0.891815	1.29541	1.13812	2.75955	2.17761	0.332523	2.23697
	501	0.711961	0.110467	0.0985157	-0.0712027	0.183427	0.360939	0.891815	0.0381885	0.247939	1.31363	-0.27573	0.332523	-0.644564
	502	0.296028	0.110467	0.0538967	-0.0712027	-2.19867	0.367559	0.487901	1.29541	-0.678555	-0.132291	-1.21236	1.94286	-0.644564
	503	1.1268	-2.27509	-2.02896	-0.0155163	-0.206919	-0.262911	0.891815	1.29541	0.562673	-0.132291	1.24098	2.44949	0.00682008
	504	-0.550705	0.110467	-0.0839819	-0.00153087	0.573773	-0.262911	-0.760247	0.0381885	-0.363821	-0.132291	-0.27573	-0.719453	-0.0138582
	505	-0.550705	0.110467	-0.0839819	-0.00153087	0.183427	-0.262911	-0.760247	0.0381885	0.247939	0.373483	-0.27573	-0.719453	-0.0138582
	506	1.12648	-0.673231	-0.0523578	0.880245	-1.41166	-1.82147	0.0777709	-2.05908	-0.99329	-1.57821	0.660897	0.31967	-1.30749
	507	-1.40104	1.30324	-3.67023	-1.70398	1.37448	0.672644	-2.81622	-1.21903	-1.0296	-0.132291	-1.79244	0.865017	-1.30749
	508	-0.550705	-2.27509	1.72963	-0.683204	1.37448	-0.892429	-0.760247	1.29541	-0.678555	1.31363	-2.72907	-0.719453	0.300298
	509	1.12648	1.30324	1.69675	1.66786	1.37448	1.30311	1.30194	1.29541	0.823384	1.31363	1.24098	0.865017	1.27978
	510	1.12648	1.30324	1.16225	1.24236	1.37448	1.30311	0.891815	1.29541	0.823384	1.31363	1.24098	0.865017	0.953283
	511	1.12648	-0.264151	-0.235573	0.00366067	-1.00762	0.993209	0.891815	0.472309	1.13812	-0.132291	-0.27573	0.865017	-0.0138582
	512	1.12648	-1.08231	-0.965221	0.0149989	-2.19867	0.0469936	0.891815	1.29541	-0.363821	-1.57821	-0.27573	0.865017	-0.0138582
	513	1.12648	1.30324	1.71538	1.66786	1.37448	1.30311	1.31624	1.29541	0.823384	1.31363	1.24098	0.865017	1.27978
	514	-0.966637	-0.677143	0.505116	-0.19688	-0.220609	0.0469936	-0.745952	0.0381885	-0.714871	-0.132291	-0.855814	-0.199971	0.29075
	515	0.711961	-1.08231	-0.965221	0.0149989	0.183427	-1.20509	0.891815	0.0381885	-0.678555	-1.13784	-0.27573	0.865017	-0.0138582
	516	0.315919	0.114379	-0.040046	0.0357588	0.197116	0.0355186	-0.350118	-0.37898	-0.363821	0.367484	0.185029	-0.7066	0.312634
	517	-0.964126	0.515635	0.248373	-0.332563	-1.00762	0.367559	0.481685	-0.390312	2.32532	-0.132291	-0.736489	-0.719453	-0.64496
	518	0.693163	-1.05176	0.799598	1.706	-1.00762	-1.51903	-0.760247	1.29541	-0.363821	-1.57821	1.24098	-3.88839	-1.62204
	519	-0.965219	0.924715	-0.31054	1.18343	0.977809	0.679264	-0.335822	0.0381885	-0.38153	-0.132291	0.200138	0.865017	1.27978
	520	-0.550705	0.867526	-0.659534	-0.0120224	0.183427	-0.262911	-0.760247	0.0381885	-0.678555	-0.132291	-0.27573	-0.719453	-0.0138582
	521	-0.134772	1.30324	-0.450273	-0.00458623	0.580095	-0.262911	-0.345502	0.0381885	-0.64224	0.308081	0.319462	0.865017	-0.00351908
	522	-0.154663	-1.05176	-0.937975	0.334951	0.197116	-0.262097	0.891815	-0.37898	-1.29032	-1.13784	-1.21236	2.44949	-0.318467
	523	-0.550705	0.110467	-0.0839819	-0.00153087	0.183427	0.0576549	-0.760247	0.0381885	-0.0490871	-0.132291	-0.27573	-0.719453	-0.0138582
	524	0.294611	0.924715	0.0586969	0.852084	0.189749	0.366745	0.0634757	2.13546	-0.103111	-1.07844	0.304354	0.358387	0.921456
	525	2.80366	-0.268063	-0.681919	0.0853692	1.37448	0.991409	2.54388	1.28979	2.32532	0.373483	2.75769	2.44949	-0.318467
	526	-0.550705	0.515635	-0.39201	-0.00714579	0.580095	0.0576549	-0.760247	0.0381885	-0.0490871	-0.132291	-0.27573	-0.719453	-0.0138582
	527	0.711961	-1.45693	-1.29931	0.463983	-2.19867	-0.889375	0.891815	-0.373361	0.823384	-1.07244	-1.79244	0.865017	-0.318467
	528	-0.550705	0.110467	-0.0839819	-0.00153087	0.183427	-0.262911	-0.760247	0.0381885	-0.678555	-0.132291	-0.27573	-0.719453	-0.0138582
	529	-1.37973	0.110467	-0.0839819	-0.0351799	1.37448	-0.262911	-0.760247	-1.21903	-0.975581	-0.132291	-0.27573	-0.719453	-0.318467
	530	-0.550705	0.110467	0.05321	0.0345356	0.183427	-0.262911	0.481685	0.883858	-0.363821	1.31363	-0.27573	-0.719453	0.312634
	531	1.55869	0.519547	0.898729	1.00912	1.77851	2.86914	1.72983	0.455357	0.859699	1.81341	0.869329	1.41036	1.94231
	532	0.297446	-0.268063	-0.12529	0.35049	-1.00762	0.0469936	0.467389	1.29541	0.823384	-0.132291	-1.21236	0.358387	-1.30749
	533	0.278649	-0.673231	-0.600397	0.214668	-0.623598	-0.583476	0.891815	0.455357	0.211624	-1.57221	0.185029	0.865017	-0.318863
	534	-0.550705	0.110467	-0.0839819	-0.00153087	0.183427	-0.262911	-0.760247	0.0381885	-1.56873	-0.132291	-0.27573	-0.174106	-0.0138582
	535	-0.550705	0.110467	-0.0393629	-0.00153087	0.183427	-0.262911	-0.356334	0.0381885	-0.363821	-0.132291	-0.27573	-0.719453	-0.0138582
	536	-0.550705	0.110467	-0.0839819	-0.00153087	0.183427	-0.262911	-0.760247	0.0381885	-0.678555	-0.132291	-0.27573	-0.186959	-0.0138582
	537	-3.48913	1.30324	-0.990788	-2.17096	-1.80833	-1.82893	-0.760247	1.29541	-0.678555	-2.58376	1.24098	-2.83642	-1.66581
	538	-0.550705	0.515635	-0.39201	-0.00714579	0.183427	-0.262911	-0.760247	0.0381885	-0.678555	-0.132291	0.185029	-0.719453	-0.0138582
	539	2.37034	-1.08231	-0.102623	0.0274942	-1.39797	-1.52042	0.0948186	0.466689	1.71356	-0.507262	-1.33168	2.44949	-0.0254033
	540	0.711961	0.0838281	-0.027861	0.0790784	0.566406	-0.263724	-0.332359	0.455357	0.50865	0.807857	0.289245	-0.199971	0.94334
	541	-0.550705	0.110467	0.00701194	-0.00153087	0.183427	-0.262911	0.0634757	0.0381885	-0.678555	-0.132291	-0.27573	-0.719453	-0.0138582
	542	1.55979	1.30324	1.16225	1.66786	1.37448	1.30311	0.891815	1.29541	0.823384	1.31363	1.24098	0.865017	1.27978
	543	-0.550705	0.110467	-0.0839819	0.0345356	0.183427	-0.262911	-0.760247	0.0381885	-0.0667953	-0.132291	-0.27573	-0.719453	0.312634
	544	0.731852	0.488996	0.842842	0.481909	1.75746	1.30311	1.72362	2.55263	2.32532	2.31918	0.185029	0.332523	0.985507
	545	-1.38006	-0.294701	0.34308	0.0968996	-0.220609	-2.76269	-1.16416	-0.390312	2.32532	-1.51281	-1.31657	-1.22608	-0.328806
	546	-0.550705	-0.677143	0.514796	0.00938402	0.183427	-0.262911	-0.760247	0.449738	-0.678555	-0.132291	-0.27573	-0.719453	-0.0138582
	547	-0.550705	0.110467	-0.0839819	-0.00153087	0.183427	-0.262911	-0.760247	0.0381885	-0.678555	-0.132291	-0.27573	-0.174106	-0.0138582
	548	1.12648	-1.08231	2.61087	1.41511	-1.00762	-0.262911	-2.41231	-1.21903	0.823384	-0.578664	-1.79244	-2.30392	-1.30749
	549	1.54241	1.30324	1.16225	1.66786	1.37448	1.30311	0.891815	1.29541	0.823384	1.31363	1.24098	0.865017	1.27978
	550	-0.550705	0.110467	-0.0839819	-0.00153087	0.580095	-0.262911	-0.760247	0.0381885	-0.363821	-0.132291	-0.27573	-0.719453	-0.0138582
	551	-0.550705	0.488996	-0.164216	-0.00677663	0.183427	-0.262911	-0.335822	0.0381885	-0.678555	-0.132291	-0.27573	-0.719453	-0.0138582
	552	1.12648	0.924715	0.824674	1.18343	0.183427	-0.262911	0.891815	1.29541	0.823384	-0.132291	1.24098	0.865017	1.27978
	553	1.14637	1.30324	0.609123	1.66786	0.970441	0.67665	0.467389	2.14108	0.823384	0.813856	1.24098	0.865017	1.27978
	554	1.12648	1.30324	1.16225	1.66786	1.37448	1.30311	0.891815	1.29541	1.13812	1.31363	1.24098	0.865017	1.27978
	555	1.12648	1.30324	1.16225	1.66786	1.37448	1.30311	0.891815	1.29541	0.823384	1.31363	-0.27573	0.865017	1.27978
	556	-0.134772	0.110467	-0.0839819	-0.00153087	0.183427	-0.262911	-0.760247	0.0381885	-0.678555	-0.132291	-0.27573	-0.719453	-0.0138582
	557	-0.550705	0.110467	0.0516309	-0.0712027	-1.00762	-0.262911	0.467389	0.455357	0.526358	0.314081	0.660897	0.332523	-0.644564
	558	-0.550705	0.110467	-0.0839819	-0.0701043	0.183427	-0.262911	-0.760247	0.0381885	-0.678555	-0.132291	-0.736489	-0.719453	-0.63462
	559	2.80366	2.49602	6.34957	6.42329	2.16886	2.55743	2.54388	2.55263	2.32532	2.75955	2.75769	2.44949	2.57341
	560	-0.117393	0.488996	-0.371758	-0.00677663	0.183427	-0.262911	-0.760247	0.0381885	-0.678555	-0.132291	-0.27573	-0.719453	-0.0138582
	561	1.12648	1.30324	1.16225	1.66786	1.37448	1.30311	0.891815	1.29541	0.823384	1.31363	1.24098	0.865017	1.27978
	562	-1.38006	-0.673231	1.62404	0.434207	-0.603587	-1.82893	-2.41231	-0.801862	-0.678555	-0.132291	-1.21236	-1.75858	-0.64496
	563	-0.134772	0.519547	-0.394984	-0.00720001	0.183427	-0.262911	-0.760247	0.0381885	-0.678555	-0.132291	-0.27573	-0.719453	-0.0138582
	564	-0.550705	-1.08231	0.378936	-1.0662	1.36816	2.23962	-0.350118	0.0381885	-0.678555	2.75955	-0.27573	-0.719453	0.985111
	565	-0.550705	0.110467	-0.0839819	-0.00153087	0.183427	0.0518486	-0.760247	0.0381885	-0.99329	-0.132291	-0.27573	-0.719453	-0.0138582
	566	-0.550705	0.110467	-0.0839819	-0.00153087	-1.00762	-0.262911	-0.760247	0.0381885	0.211624	-0.566665	0.780222	-0.719453	-0.0138582
	567	0.713054	1.27661	0.614922	1.21747	0.970441	1.30311	0.481685	0.449738	-0.103111	0.873259	2.28182	-0.212823	0.953679
	568	-0.550705	0.110467	0.00525602	-0.00153087	0.183427	-0.262911	0.0475802	0.0381885	-0.678555	-0.132291	-0.27573	-0.719453	-0.0138582
	569	1.95583	1.30324	3.31529	3.35378	1.37448	2.86914	2.54388	2.55263	2.32532	2.75955	1.24098	2.44949	2.57341
	570	1.12648	1.68177	1.49983	2.15229	0.183427	2.86914	0.891815	1.29541	1.13812	2.75955	1.24098	0.865017	1.27978
	571	-0.550705	0.110467	-0.0839819	-0.00153087	0.183427	-0.262911	-0.760247	0.449738	-0.678555	-0.132291	-0.27573	-0.719453	-0.0138582
	572	-0.550705	0.110467	-0.0839819	-0.00153087	0.976763	-0.262911	-0.760247	0.0381885	-0.678555	-0.132291	-0.27573	-0.719453	-0.0138582
	573	2.80366	1.30324	-0.990788	-3.3899	-1.80833	1.30311	-0.760247	1.29541	0.823384	1.31363	1.24098	-0.719453	-2.60113
	574	-0.13619	0.110467	-0.0839819	-0.00153087	0.183427	-0.262911	-0.760247	0.0381885	-0.678555	-0.132291	-0.27573	-0.719453	-0.0138582
	575	-1.81446	-1.08231	-2.31611	2.13261	-1.39797	-1.50436	2.13996	-1.21903	-0.678555	-0.0668892	1.24098	-3.34305	-1.97042
	576	-2.22788	-1.08231	-0.965221	1.77924	-1.00762	-1.20913	0.891815	-1.21903	-2.49523	2.25978	-1.79244	-2.30392	-1.64393
	577	-0.962708	1.68569	-1.28154	0.012862	1.3808	-0.258905	-0.760247	-0.801862	0.823384	1.31363	0.304354	0.865017	0.00763015
	578	-0.550705	0.110467	-0.0839819	-0.00153087	0.183427	-0.262911	-0.760247	0.0381885	-1.30802	-0.132291	-0.27573	-1.22608	-0.0138582
	579	-0.550705	0.110467	-0.0839819	-0.00153087	0.183427	-0.262911	-0.760247	0.466689	-0.678555	-0.132291	-0.27573	-0.186959	-0.0138582
	580	1.12648	0.924715	0.824674	1.18343	0.183427	-0.262911	0.891815	1.29541	1.39883	1.31363	1.24098	0.865017	1.27978
	581	-0.550705	0.110467	-0.0839819	-0.00153087	0.183427	-0.262911	-0.760247	0.0381885	-0.678555	-0.132291	0.304354	-0.719453	-0.0138582
	582	1.5399	1.30324	1.16225	1.66786	1.37448	1.30311	0.891815	1.29541	0.823384	1.31363	1.24098	0.865017	1.27978
	583	-0.550705	0.110467	-0.0839819	-0.00153087	0.183427	-0.262911	-0.760247	0.0381885	-0.363821	-0.132291	0.185029	-0.719453	-0.0138582
	584	-1.39853	-0.677143	1.06602	0.43673	-0.213241	-0.57767	-1.57429	-0.373361	-0.975581	-0.132291	-1.31657	-1.2648	-0.64496
	585	-0.550705	0.110467	-0.0839819	0.0344919	0.183427	-0.262911	-0.760247	0.0381885	-0.417845	-0.132291	-0.27573	-0.719453	0.312239
	586	1.12648	0.898076	0.429479	0.875775	1.37448	0.673457	0.478221	1.29541	0.823384	0.813856	0.780222	0.865017	0.975168
	587	-0.13619	0.110467	-0.0839819	-0.00153087	0.183427	-0.262911	-0.760247	0.0381885	-0.678555	-0.132291	-0.27573	-0.719453	-0.0138582
	588	-0.117393	0.492908	-0.162466	-0.162071	-0.214287	0.0385733	-0.329606	-0.395932	-0.0667953	-0.0668892	1.24098	-0.719453	-0.328806
	589	-0.137284	0.110467	-0.0839819	-0.00153087	0.183427	-0.262911	-0.760247	0.455357	-0.678555	-0.132291	-0.27573	-0.719453	-0.0138582
	590	-0.550705	0.110467	-0.0839819	-0.00153087	0.183427	-0.262911	-0.760247	0.0381885	-0.678555	-0.132291	0.200138	-0.174106	-0.0138582
	591	-0.134772	-1.49139	1.13383	-0.48109	-1.00762	-0.262911	-0.760247	-1.61925	0.211624	-0.132291	-0.27573	0.358387	0.322578
	592	-0.550705	0.110467	-0.0839819	-0.00153087	0.183427	-0.262911	-0.760247	0.0381885	-0.363821	0.373483	-0.27573	-0.719453	-0.0138582
	593	1.55979	1.30324	2.76216	2.48982	2.16886	2.24447	2.11945	1.29541	1.39883	1.31363	1.24098	1.94286	1.91048
	594	-1.37864	-0.268063	0.425532	0.00371488	-0.220609	-0.881905	-1.58743	-1.23598	-0.678555	-0.572664	-0.27573	2.44949	-0.0138582
	595	-1.39995	-1.08231	0.822824	1.41511	-0.617277	-0.574615	-0.760247	-1.21903	-1.29032	-1.07244	-1.79244	-0.719453	-1.30749
	596	2.80366	1.30324	-0.990788	-2.08749	1.37448	-0.262911	-0.760247	-1.6362	0.823384	-2.51836	2.75769	0.865017	-1.60176
	597	-0.550705	0.110467	-0.0839819	-0.00153087	0.183427	-0.262911	-0.760247	0.0381885	-0.678555	-0.132291	0.304354	-0.719453	-0.0138582
	598	-0.137284	0.894164	-0.318621	-0.0127454	0.183427	-0.262911	-0.356334	-0.390312	-0.678555	-0.132291	-0.260621	-0.75817	-0.014254
	599	-0.550705	0.110467	-0.0839819	-0.00153087	0.183427	-0.262911	-0.760247	0.0381885	-0.678555	-0.132291	0.185029	-0.212823	-0.0138582
	600	1.12648	0.110467	-0.0839819	0.0717006	-1.00867	-1.51061	-0.760247	0.466689	0.247939	-0.132291	0.304354	-0.174106	0.649071
	601	-0.550705	0.110467	-0.0839819	0.0705147	0.573773	-0.262911	-0.760247	0.0381885	-0.678555	-0.132291	-0.27573	-0.719453	0.638336
	602	-0.550705	0.110467	-0.0839819	0.0356341	0.183427	-0.262911	-0.760247	0.0381885	-0.363821	0.308081	-0.27573	-0.719453	0.322578
	603	-3.05582	-2.27509	1.72963	5.9178	-2.19867	0.0518486	-0.760247	-1.21903	-0.45416	-3.02414	1.24098	-1.23894	-2.60113
	604	-0.550705	0.110467	-0.0839819	-0.0375537	0.183427	-0.262911	-0.760247	0.0381885	0.823384	-0.132291	-0.27573	-0.719453	-0.339955
	605	-2.22788	-1.08231	-2.75327	1.41511	-0.22693	-1.82893	2.54388	-1.21903	-1.29032	1.31363	-1.79244	-1.22608	-1.30749
	606	-2.22788	-1.08231	-1.41286	1.05099	0.184473	-0.262911	1.30541	-1.21903	-1.86576	-0.132291	-1.79244	-2.30392	-0.971056
	607	-2.22788	-1.08231	-0.965221	1.41511	-1.00762	-0.262911	0.891815	-1.21903	0.823384	-1.57821	-1.79244	0.865017	-1.30749
	608	-0.550705	0.110467	-0.0839819	-0.00153087	0.183427	-0.262911	-0.760247	0.0381885	1.1018	-0.132291	-0.27573	-0.719453	-0.0138582
	609	-1.39744	0.515635	0.251578	0.486419	0.977809	0.0576549	0.487901	0.449738	1.1018	1.31363	-0.27573	0.358387	0.94334
	610	0.711961	0.519547	0.248458	0.331851	-0.220609	0.673457	0.478221	0.878239	-0.103111	0.873259	0.765113	0.332523	0.638731
	611	-0.115975	-0.646593	-0.0502861	-0.609957	-1.00762	-2.14689	0.0777709	1.29541	-0.400136	-2.14339	0.660897	0.31967	0.94334
	612	-0.550705	0.110467	-0.0839819	-0.140875	0.183427	-0.262911	-0.760247	0.0381885	-0.678555	-0.132291	-0.27573	-0.719453	-1.27527
	613	-0.550705	0.110467	-0.0839819	-0.00153087	0.183427	-0.262911	-0.760247	0.0381885	-1.30802	-0.132291	-0.27573	-0.719453	-0.0138582
	614	1.12648	-1.08231	-0.965221	-1.38512	-1.00762	-1.82893	0.891815	-1.21903	-1.0296	-1.57821	-1.79244	0.865017	1.27978
	615	-0.965219	0.110467	0.0985157	-0.00153087	0.183427	-0.262911	0.891815	0.0381885	-0.103111	0.308081	-0.27573	0.865017	-0.0138582
	616	0.297446	0.110467	-0.0382937	-0.0375974	0.977809	-0.262911	-0.346654	0.0381885	0.823384	-0.132291	-0.27573	-0.212823	-0.340351
	617	0.711961	-2.27509	-2.02896	4.38695	-2.19867	-0.262911	0.891815	-2.47625	-0.0490871	-0.132291	-2.14898	0.865017	-1.92825
	618	-0.550705	0.488996	-0.371758	-0.00677663	0.183427	-0.262911	-0.760247	0.0381885	-0.678555	-0.132291	0.676006	-0.719453	-0.0138582
	619	1.12648	0.110467	-0.0370971	-0.00153087	0.183427	-0.262911	-0.335822	0.0381885	0.526358	-0.132291	-0.27573	0.865017	-0.0138582
	620	-2.64491	-1.11286	1.77479	1.1041	0.183427	-1.52565	-1.5948	0.906429	0.284254	-2.01259	2.17761	-1.29066	-0.992131
	621	-0.550705	0.110467	-0.0839819	-0.00153087	0.183427	-0.262911	-0.760247	0.0381885	-0.0490871	-0.132291	0.185029	-0.719453	-0.0138582
	622	0.29854	-0.673231	-0.600397	-0.436974	-1.80833	-1.20733	0.891815	0.0381885	-0.678555	-0.638066	0.200138	0.358387	0.649071
	623	-1.37864	0.110467	-0.12967	-0.0736202	0.183427	-0.88452	-1.17384	-0.807481	2.32532	-0.638066	-0.855814	0.865017	-0.666448
	624	1.12648	1.30324	1.16225	2.09284	1.37448	1.30311	0.891815	1.29541	0.823384	1.31363	1.24098	0.865017	1.60587
	625	0.296028	0.515635	-0.39201	0.329352	0.587463	0.0487939	-0.760247	0.0381885	-0.103111	0.367484	0.185029	-0.719453	0.638731
	626	-0.13619	1.30324	2.24988	1.66786	1.37448	-0.262911	1.72637	0.866907	0.472334	1.31363	-0.27573	0.865017	1.27978
	627	-0.964126	0.106554	-0.125078	-0.0687232	-0.213241	-0.578484	-1.17384	-1.22465	0.50865	-0.632067	-0.855814	-1.22608	-0.64496
	628	-0.550705	0.110467	-0.0839819	0.072799	0.183427	-1.82893	-0.760247	0.0381885	-0.363821	-1.57821	-0.27573	-0.719453	0.659014
	629	-0.550705	-1.08231	0.822824	1.41511	-1.39797	-0.262911	-0.760247	-1.21903	-1.60505	-0.132291	-1.21236	0.865017	-1.30749
	630	0.711961	0.898076	0.0514236	0.875775	0.970441	0.667789	0.0572597	0.455357	0.823384	0.807857	0.660897	0.865017	0.975168
	631	-2.22788	-1.08231	-0.965221	1.41511	-1.00762	-1.82893	0.891815	-1.21903	-2.18049	0.754453	-1.79244	-2.30392	-1.30749
	632	-0.137284	-0.268063	-0.12529	0.181422	-1.02763	-0.579608	0.467389	-0.779198	-1.29032	-0.132291	-0.27573	0.332523	-0.676787
	633	1.12648	-0.298614	0.22702	0.676268	-1.02763	-0.904042	-0.760247	-1.21903	-1.29032	-1.57821	-1.21236	0.332523	-2.26469
	634	-1.36126	-0.673231	-0.0343643	0.243601	-0.610955	-1.19847	0.0510438	-0.79053	-0.678555	-0.632067	-0.171514	-1.25195	-0.361839
	635	-0.550705	0.110467	-0.0839819	-0.00153087	0.183427	-0.262911	-0.760247	0.0381885	0.544965	-0.132291	-0.27573	-0.719453	-0.0138582
	636	1.12648	0.515635	0.0401014	0.486419	0.977809	0.366745	0.0777709	0.0381885	-0.0667953	0.813856	-0.27573	0.358387	0.94334
	637	1.12648	1.30324	1.69675	2.91532	0.970441	0.993209	1.30194	0.449738	0.823384	0.873259	1.24098	0.358387	2.23697
	638	2.80366	2.49602	6.34957	6.42329	2.56553	2.86914	2.54388	2.55263	2.32532	2.75955	2.75769	1.94286	2.57341
	639	-0.550705	0.110467	-0.0839819	-0.00153087	0.183427	-0.262911	-0.760247	0.0381885	-0.678555	-0.132291	0.304354	-0.719453	-0.0138582
	640	1.12648	0.488996	0.436094	0.625805	1.37448	1.30311	0.891815	0.466689	-0.103111	1.31363	-0.27573	0.865017	1.27978
	641	0.297122	1.30324	2.78079	1.66786	-1.40429	1.30311	2.13375	1.29541	0.50865	0.807857	1.13677	0.865017	1.27978
	642	-0.550705	0.110467	-0.0839819	-0.00153087	0.991498	-0.262911	-0.760247	0.0381885	-0.103111	-0.132291	-0.27573	-0.719453	-0.0138582
	643	-0.550705	0.110467	-0.0839819	0.0705147	0.183427	-0.262911	-0.760247	0.0381885	-0.678555	-0.132291	-0.27573	-0.719453	0.638336
	644	1.12648	1.30324	1.16225	1.66786	1.37448	1.61787	0.891815	2.14108	0.823384	2.31918	1.24098	0.865017	1.27978
	645	-0.550705	0.488996	-0.371758	0.466345	2.17518	-0.262911	-0.760247	0.89519	0.211624	-0.132291	0.185029	-0.719453	0.953679
	646	1.12648	-1.04785	-0.934486	0.686654	-1.00026	0.363553	0.891815	-1.21903	0.823384	-1.57821	-1.79244	0.865017	-0.655299
	647	-0.550705	-1.08231	-0.517584	1.05099	-0.986566	-0.262911	0.478221	0.0381885	-2.18049	-0.132291	-1.79244	-0.719453	-0.971056
	648	-0.137284	-0.673231	-0.600397	-0.210475	-1.39797	0.679264	0.891815	-0.384693	-0.400136	1.31363	1.24098	0.852164	0.312634
	649	2.80366	1.30324	0.0701095	0.420398	-1.39797	0.994023	0.0537962	0.449738	1.71356	0.373483	0.185029	2.44949	0.322578
	650	-0.550705	0.110467	-0.0839819	-0.00153087	0.183427	-0.262911	-0.760247	0.0381885	-0.678555	-0.132291	-0.27573	0.332523	-0.0138582
	651	-0.550705	0.110467	-0.0839819	-0.00153087	0.183427	1.30311	-0.760247	0.0381885	-0.103111	-0.132291	-0.27573	-0.719453	-0.0138582
	652	-0.550705	0.110467	-0.0839819	-0.00153087	0.96412	0.0487939	-0.760247	0.0381885	-0.363821	-0.132291	-0.27573	-0.719453	-0.0138582
	653	0.711961	-1.86601	-1.66413	-0.58264	-2.19867	-0.57767	0.891815	0.0212373	0.823384	-0.132291	-0.27573	0.865017	0.312239
	654	0.319848	1.30324	1.7361	-2.55447	-0.612001	1.30311	1.33214	-2.47625	2.32532	-3.02414	2.75769	1.91699	-1.96008
	655	-1.37973	-1.86601	-1.66413	4.85373	-2.19867	-0.258056	0.891815	-1.63058	0.211624	-1.57821	0.780222	-0.693589	-2.60113
	656	-0.550705	0.110467	-0.0839819	-0.00153087	-0.624644	-0.262911	-0.760247	0.0381885	-0.678555	-0.132291	-0.27573	-0.719453	-0.0138582
	657	0.693163	-0.677143	-0.31649	0.215648	-0.617277	0.361753	0.467389	-0.384693	0.823384	0.807857	-0.736489	-0.174106	-0.318467
	658	-0.550705	0.110467	0.0985157	-0.0351799	-1.80833	-0.262911	0.891815	-0.801862	-0.363821	0.308081	-0.27573	0.358387	-0.318467
	659	1.12648	-0.673231	-0.600397	-0.656513	-1.79464	0.67845	0.891815	-0.373361	0.823384	1.31363	1.24098	0.865017	0.975168
	660	-0.551798	1.30324	3.31529	-0.840024	-1.00762	2.86914	2.54388	-2.04775	1.13812	-2.51836	-1.31657	2.44949	-0.644564
	661	-0.532232	-0.677143	0.808747	0.43673	1.36079	-0.260297	-1.19435	0.0325691	-1.29032	-0.0728886	0.660897	-0.7066	-0.64496
	662	0.279742	-0.677143	-0.323824	-0.424695	0.190795	0.0461799	0.478221	-1.21903	0.823384	-0.132291	-0.156406	0.332523	0.627186
	663	-0.550705	0.110467	-0.0839819	-0.00153087	0.183427	-0.262911	-0.760247	0.0381885	0.211624	-1.57821	-0.27573	-0.719453	-0.0138582
	664	0.297122	0.488996	0.0263061	0.306692	0.587463	0.356084	0.0537962	1.29541	0.50865	0.813856	0.765113	-0.174106	0.627186
	665	-0.55038	-1.08231	-0.965221	1.05099	-2.19867	-1.83474	0.891815	-2.05908	0.50865	-2.58376	1.24098	0.865017	-0.971056
	666	-1.39853	-1.08231	0.822824	1.06218	-0.603587	-0.583476	-0.760247	-1.21903	0.823384	-0.132291	-1.79244	-0.719453	-0.981396
	667	-0.550705	0.110467	-0.0839819	-0.00153087	-0.213241	-2.46165	-0.760247	0.0381885	-0.678555	-0.132291	0.645788	-0.719453	-0.0138582
	668	-0.550705	-1.08231	0.822824	0.743256	-0.213241	-1.51723	-0.760247	-0.79053	0.211624	-1.57821	-0.27573	0.865017	-0.68673
	669	-0.550705	-0.646593	0.49157	0.85288	0.183427	-0.262911	-0.760247	-1.61925	-1.30802	0.308081	-0.27573	-0.719453	-1.31904
	670	-0.570596	-2.27509	-2.02896	2.97466	-2.19867	-0.262097	0.891815	-2.0647	-0.363821	-0.132291	-0.290839	0.865017	-1.30749
	671	1.12648	1.30324	1.16225	1.66786	1.37448	1.30311	0.891815	1.29541	0.823384	-1.57821	1.24098	0.865017	1.27978
	672	-0.965219	0.141017	-0.0493726	-0.136936	-1.39797	-2.45278	-0.350118	0.0325691	-0.939266	-0.132291	-1.79244	-0.212823	-0.971056
	673	-0.984017	1.30324	0.635854	-0.44356	0.573773	0.358698	0.487901	0.0381885	-0.678555	0.807857	0.660897	0.332523	-0.340351
	674	-0.550705	0.928627	-0.705986	-0.0128691	0.183427	-0.262911	-0.760247	0.0381885	-0.678555	-0.132291	-0.27573	-0.719453	-0.0138582
	675	0.294611	-0.268063	-0.0199191	0.0827037	-2.19867	0.360939	0.0743074	-1.21903	-0.0854023	-0.132291	-0.736489	-0.719453	-0.308523
	676	-1.39995	-0.294701	0.224046	0.289219	-0.220609	-0.88496	-0.760247	-0.79053	-0.678555	-2.07799	-0.27573	-0.148242	-0.981396
	677	1.12648	1.30324	1.16225	1.27088	1.37448	1.30311	0.891815	1.29541	0.823384	1.31363	1.24098	0.865017	0.975168
	678	-2.22788	-1.08231	-0.965221	1.41511	-1.00762	-1.82893	0.891815	-1.21903	-2.18049	1.81341	-1.79244	-2.30392	-1.30749
	679	0.711961	-0.673231	-0.600397	0.880245	-0.214287	0.0469936	0.891815	0.0381885	-0.363821	-1.07844	-0.27573	0.865017	-1.30749
	680	-0.135866	-1.08231	-0.52806	0.310661	-1.02131	-0.257242	0.487901	-2.05908	-2.47752	-1.07244	-1.21236	0.865017	-0.287035
	681	0.278649	-0.294701	-0.0168745	-0.188235	0.189749	-0.585277	0.0572597	-0.390312	-0.0490871	-0.132291	-0.156406	1.91699	0.638731
	682	-0.550705	0.110467	-0.0839819	-0.00153087	0.587463	-0.262911	-0.760247	0.0381885	-0.678555	-0.132291	0.304354	-0.719453	-0.0138582
	683	0.278649	-1.08231	-2.29391	0.0149989	-1.00762	-2.75383	2.11945	0.0381885	-0.363821	-0.132291	-0.27573	0.865017	-0.0138582
	684	0.297122	0.898076	0.43259	0.563261	0.580095	0.684119	0.481685	0.449738	0.823384	0.873259	0.765113	0.31967	0.627186
	685	-0.965219	-0.268063	0.312069	0.0911294	-0.213241	-1.20427	-1.16416	-1.21903	0.526358	-1.13784	-0.751598	-0.719453	-0.339955
	686	-0.550705	0.110467	0.00594267	-0.145533	0.183427	-0.262911	0.0537962	0.0381885	-0.678555	0.367484	-0.27573	0.865017	-1.31744
	687	-0.13619	0.488996	0.0332964	-0.00658309	0.977809	0.0519862	0.0680914	0.866907	-1.86576	0.308081	-0.855814	-0.212823	-0.0134625
	688	-0.96773	0.924715	0.0529489	-2.4053	-2.19867	-0.262911	0.0572597	-2.47625	0.247939	1.31363	-2.14898	-1.20022	-2.60113
	689	0.655893	0.0838281	0.0747591	-0.0293645	-2.19867	-0.880141	0.891815	1.29541	-0.0490871	-0.132291	0.660897	1.39751	-0.350294
	690	-0.984017	-0.673231	0.797558	0.880245	-0.609909	-1.20994	-1.18467	-1.21903	0.823384	-1.07244	-0.855814	0.865017	-1.30749
	691	1.5211	0.133193	0.285027	0.125433	0.197116	0.990017	2.13996	1.71829	1.1018	2.25978	1.70174	0.839152	0.941738
	692	-0.117393	0.924715	0.0719159	0.881515	0.580095	0.356084	0.0777709	0.883858	-0.64224	0.308081	1.24098	0.865017	0.953283
	693	1.14527	0.898076	0.0698442	0.0157824	0.970441	0.363691	0.0777709	1.71258	0.211624	1.31363	-0.870923	0.31967	0.0175735
	694	-0.550705	-0.294701	0.224046	0.00408405	-0.610955	-0.881905	-0.760247	-0.373361	-0.678555	-0.572664	-0.27573	-0.719453	-0.0138582
	695	0.296028	0.110467	-0.0839819	-0.00153087	0.183427	-0.262911	-0.760247	0.0381885	-0.678555	-0.132291	-0.27573	-0.719453	-0.0138582
	696	-1.39853	-0.294701	0.463946	0.190071	-0.610955	-1.19361	-1.57429	-0.807481	-0.363821	-0.572664	-0.751598	-1.2648	-0.64496
	697	0.29854	1.30324	-0.990788	0.448918	0.593784	-0.273572	-0.760247	0.0381885	-0.678555	1.31363	-0.27573	-0.719453	0.344462
	698	0.710543	0.488996	0.036336	0.301829	0.573773	0.679264	0.0743074	0.466689	0.823384	0.813856	0.660897	-0.719453	0.617243
	699	1.12648	1.30324	1.68865	1.66786	1.37448	1.30311	1.29573	1.29541	0.823384	1.31363	1.24098	1.39751	1.27978
	700	-0.984017	-0.298614	0.477264	0.00413826	0.183427	-0.262911	-1.59827	0.0381885	-0.678555	-1.07844	-0.751598	-0.212823	-0.0138582
	701	1.12648	-1.08231	-0.965221	1.41511	-1.00762	-0.883706	0.891815	-1.21903	-0.400136	-1.57821	-1.21236	-0.186959	-1.30749
	702	1.12648	0.110467	0.0985157	0.141372	1.37448	1.30311	0.891815	1.29541	0.823384	1.31363	1.24098	0.865017	1.27978
	703	0.710543	0.488996	0.0263061	0.306692	0.970441	0.361753	0.0537962	1.29541	0.247939	0.813856	0.304354	0.31967	0.627186
	704	-0.570596	0.898076	-0.691453	0.582559	0.573773	0.684119	-0.769927	0.449738	0.50865	0.873259	0.765113	0.31967	0.648675
	705	-3.90506	0.110467	-0.0839819	-0.00153087	1.37448	1.30311	-0.760247	-2.47625	1.71356	0.807857	-0.27573	2.44949	-0.0138582
	706	-1.39744	-0.268063	0.314663	0.0911294	-0.220609	-0.572815	-1.17384	0.466689	0.211624	-0.632067	-0.751598	-0.719453	-0.339955
	707	0.713054	0.924715	0.815723	0.570774	0.976763	1.30617	0.882135	1.70696	1.13812	1.81941	1.36031	0.852164	0.617243
	708	-0.550705	0.515635	-0.39201	-0.00714579	0.183427	0.993209	-0.760247	0.883858	0.823384	0.807857	-0.27573	-0.719453	-0.0138582
	709	-0.550705	0.110467	-0.0839819	-0.00153087	0.183427	-0.262911	-0.760247	0.0381885	-0.678555	-0.132291	0.185029	-0.719453	-0.0138582
	710	-0.984017	-0.294701	0.345933	0.100302	-0.220609	-0.574615	-1.17384	0.0381885	-0.678555	-0.572664	-0.27573	-1.2648	-0.340351
	711	-0.550705	0.110467	-0.0839819	-0.00153087	0.183427	-0.262911	-0.760247	0.878239	-0.678555	-0.132291	-0.27573	-0.719453	-0.0138582
	712	-0.117393	0.110467	-0.0839819	-0.00153087	0.183427	-0.262911	-0.760247	0.0381885	-0.363821	-0.132291	-0.27573	-0.719453	-0.0138582
	713	-0.550705	0.110467	-0.0839819	-0.00153087	0.183427	0.356898	-0.760247	0.0381885	-0.678555	-0.132291	-0.27573	-0.719453	-0.0138582
	714	-0.531907	-0.677143	0.788304	-0.460798	0.566406	-0.58609	-1.16416	0.0495203	-0.0490871	0.314081	0.765113	-0.732306	0.680502
	715	-0.550705	0.110467	-0.0839819	0.0706022	0.183427	-0.262911	-0.760247	0.0381885	-0.678555	-0.132291	0.200138	-0.719453	0.639127
	716	-0.550705	0.110467	-0.0839819	0.0345356	0.183427	0.0461799	-0.760247	0.0381885	-0.678555	-0.132291	-0.27573	-0.719453	0.312634
	717	1.14418	-1.86992	-2.43453	-0.644117	1.37448	-0.262911	1.30194	-2.05908	-1.90208	-0.572664	-0.870923	0.865017	0.344462
	718	-0.550705	0.110467	-0.0839819	0.0321182	0.183427	-0.262911	-0.760247	0.0381885	-0.678555	-0.132291	-0.27573	-0.719453	0.29075
	719	-0.550705	0.110467	-0.0839819	-0.00153087	0.183427	-0.262911	-0.760247	0.0381885	-0.0667953	-0.132291	-0.27573	-0.719453	-0.0138582
	720	-0.550705	0.110467	0.0985157	-0.00153087	0.183427	-0.262911	0.891815	0.0381885	0.211624	-0.132291	-0.27573	0.865017	-0.0138582
	721	-1.39744	0.110467	-0.128601	-0.146808	-0.617277	-1.20814	-1.16416	2.55263	0.823384	-1.13784	-0.27573	0.865017	-1.32898
	722	-0.550705	0.110467	-0.0839819	-0.00153087	0.183427	0.0461799	-0.760247	0.0381885	-0.363821	0.367484	-0.27573	-0.174106	-0.0138582
	723	0.278649	-0.673231	-0.600397	0.0093298	-0.22693	-1.82893	0.891815	0.0381885	-0.363821	-1.57821	0.185029	0.358387	-0.0138582
	724	1.12648	0.110467	-0.0839819	0.141372	0.183427	-0.262911	-0.760247	0.0381885	1.1018	-0.132291	-0.27573	0.865017	1.27978
	725	-0.964126	0.515635	0.0277392	-0.674188	-1.39797	-0.572815	0.0537962	-2.47625	-0.99329	-1.13784	-1.33168	-1.2648	-1.30749
	726	1.12789	0.894164	1.16415	1.11587	0.977809	0.67845	1.30194	0.878239	-0.103111	0.813856	0.185029	-0.186959	1.24795
	727	0.278649	0.110467	0.00701194	-0.00153087	0.587463	-0.881905	0.0634757	0.0551397	0.211624	-0.638066	-0.751598	-0.186959	-0.0138582
	728	-0.550705	0.110467	-0.0386763	-0.00153087	0.183427	-0.262911	-0.350118	0.0381885	-0.0490871	-0.132291	-0.27573	-0.719453	-0.0138582
	729	-0.550705	0.110467	-0.0393629	-0.00153087	0.183427	-0.262911	-0.356334	0.0381885	-0.678555	-0.132291	-0.27573	-0.719453	-0.0138582
	730	0.278649	0.488996	-0.174246	0.152683	0.977809	-0.572815	-0.356334	0.455357	-0.103111	0.367484	0.660897	0.332523	0.312239
	731	-0.13619	0.110467	0.0985157	-0.00153087	0.183427	-0.262911	0.891815	0.0381885	-0.363821	0.308081	1.24098	0.358387	-0.0138582
	732	0.711961	-0.268063	-0.129122	0.35049	1.37448	-1.51903	0.481685	-1.21903	0.247939	-1.57821	-0.27573	-0.212823	-1.30749
	733	-0.965219	-2.27509	-0.11977	5.15237	-1.79464	-0.262911	0.0526439	0.0381885	1.39883	-0.132291	-0.27573	-0.161095	-2.26469
	734	1.54241	-1.08231	-0.0804237	0.33349	1.37448	-2.45054	0.0743074	-0.79053	-0.0490871	-1.57821	-1.79244	1.39751	-0.308128
	735	-2.22788	-1.08231	1.26671	1.41511	-2.19867	-1.82893	-1.17038	-1.21903	-2.44121	-0.578664	-1.79244	-0.719453	-1.30749
	736	1.12648	-1.08231	-0.0908999	2.81523	-1.00762	-0.262911	0.0839869	-2.0647	0.823384	0.373483	1.24098	1.39751	-2.60113
	737	0.711961	0.546185	0.487096	-0.714133	0.183427	1.30311	0.891815	0.438406	0.823384	1.31363	1.24098	0.865017	-1.30749
	738	-1.79315	-2.27509	0.810691	4.53177	-2.19867	-1.18974	-0.356334	-0.796149	0.247939	1.31363	1.24098	-0.719453	-1.99191
	739	0.297446	1.30324	1.16225	-2.95145	-1.39797	-0.583476	0.891815	-1.63058	1.13812	-1.57821	-2.26831	0.865017	-2.26469
	740	-0.550705	-1.08231	-0.965221	1.41511	-1.00762	-1.20913	0.891815	-1.21903	-0.400136	-1.57821	-0.751598	-0.719453	-1.30749
	741	-0.550705	0.488996	-0.584033	-0.176938	1.37448	0.356084	-1.19435	0.883858	2.32532	0.308081	0.185029	-0.719453	-0.361839
	742	-0.550705	0.110467	-0.0839819	-0.00153087	0.183427	0.0518486	-0.760247	0.0381885	-0.363821	-0.132291	-0.27573	-0.719453	-0.0138582
	743	-0.550705	0.110467	-0.0839819	-0.00153087	0.580095	-0.262911	-0.760247	0.0381885	-0.678555	-0.132291	-0.27573	-0.719453	-0.0138582
	744	1.12648	0.110467	-0.0839819	-0.00153087	0.183427	-0.262911	-0.760247	0.0381885	0.211624	-0.132291	-0.27573	0.865017	-0.0138582
	745	-0.137284	0.110467	0.00525602	-0.00153087	0.183427	-0.262911	0.0475802	0.0381885	-0.678555	-0.132291	-0.27573	-0.719453	-0.0138582
	746	-0.550705	0.110467	-0.0839819	0.0321182	0.183427	-0.262911	-0.760247	0.0381885	-0.0667953	-0.132291	-0.27573	-0.719453	0.29075
	747	-0.965219	-0.298614	0.22702	0.390435	-1.41798	-1.83654	-0.760247	-1.21903	-0.975581	-2.01259	-0.27573	0.358387	-1.30749
	748	1.54131	0.110467	0.05321	-0.00153087	-0.213241	1.30311	0.481685	1.29541	1.71356	-0.132291	0.660897	0.345535	-0.0138582
	749	-0.964126	-0.294701	0.344912	0.100185	-0.220609	-0.887574	-1.17038	-0.373361	-0.0854023	-0.132291	-1.31657	-1.2648	-0.339955
	750	0.711961	-0.673231	-0.600397	0.858817	-1.80833	-0.262911	0.891815	-1.21903	0.823384	-0.132291	-0.27573	0.865017	-1.27567
	751	0.713054	-1.11286	-1.89838	0.682331	0.177105	0.67665	1.70586	-0.78491	-0.363821	0.807857	-0.632274	1.39751	-0.613132
	752	-0.137284	-1.08231	-0.0736961	-0.667621	-0.617277	-0.889375	0.0680914	-0.79053	0.193915	-0.132291	-0.27573	-0.212823	0.616847
	753	-0.115975	-1.08231	-0.965221	0.0149989	0.169738	-0.580422	0.891815	-0.79053	-0.975581	-0.132291	-0.27573	0.332523	-0.0138582
	754	1.12648	1.30324	1.16225	-1.26552	-1.00762	-0.895621	0.891815	-1.21903	1.13812	-1.57821	-1.21236	-0.719453	-0.971056
	755	-0.115975	1.30324	-1.00942	2.48982	0.587463	0.682318	-0.774543	1.29541	-0.0667953	0.807857	0.780222	-0.212823	1.91048
	756	-0.550705	0.110467	-0.0839819	-0.00153087	0.183427	0.37822	-0.760247	0.466689	-0.678555	-0.132291	-0.27573	-0.719453	-0.0138582
	757	0.693163	0.110467	-0.0839819	-0.00153087	1.37448	1.93358	-0.760247	0.0381885	-0.678555	1.31363	0.780222	-0.212823	-0.0138582
	758	-0.551798	-0.264151	-0.128879	0.345375	-1.39797	-1.20913	0.487901	-0.79053	0.823384	-1.57821	1.24098	-0.719453	-1.30749
	759	-0.966637	-0.677143	0.528685	0.679096	-0.213241	-1.20994	-0.780759	-0.373361	-1.29032	-1.13784	-1.31657	2.44949	-1.00288
	760	1.12648	0.898076	0.800918	0.563261	0.183427	-0.262911	0.891815	0.0381885	-0.678555	-0.132291	0.185029	0.358387	0.627186
	761	-0.550705	0.110467	-0.0839819	0.0356341	0.183427	-0.262911	-0.760247	0.0381885	-0.363821	-0.132291	-0.27573	-0.719453	0.322578
	762	0.299633	0.546185	-0.176243	0.193355	0.566406	0.684932	-0.322679	0.466689	-1.254	0.302082	0.765113	-0.225676	0.35401
	763	-0.114881	0.462358	0.211093	0.28079	0.971487	0.673595	0.456558	-0.801862	0.823384	0.813856	0.0808132	-1.2648	0.6073
	764	-0.134772	0.110467	0.00662933	-0.00153087	0.183427	-0.262911	0.0600121	0.0381885	-0.678555	-0.132291	-0.27573	-0.719453	-0.0138582
	765	1.12648	2.09085	3.58694	2.72158	2.16149	2.56005	1.71554	1.71258	1.43514	2.31918	2.75769	2.44949	1.30166
	766	-0.11881	0.110467	-0.0866303	0.0345794	0.190795	0.0431252	-0.784222	0.472309	-0.0667953	0.748454	-0.736489	-1.21323	0.31303
	767	0.278324	0.110467	-0.0839819	0.0344919	0.183427	-0.262911	-0.760247	0.0381885	-0.678555	-0.132291	-0.27573	-0.719453	0.312239
	768	-0.550705	0.110467	-0.0839819	-0.00153087	0.183427	-0.262911	-0.760247	0.0381885	-0.678555	-1.07244	-0.27573	-0.719453	-0.0138582
	769	-0.15357	-0.294701	0.224046	0.100302	-0.220609	-0.582663	-0.760247	-0.390312	-0.363821	-0.572664	-0.27573	-1.22608	-0.340351
	770	-0.550705	0.110467	-0.219595	-0.144434	0.197116	-1.82893	-1.98788	-1.21903	-0.400136	-0.132291	-0.27573	-0.719453	-1.30749
	771	-0.984017	0.110467	-0.0839819	-0.00153087	0.183427	-0.262911	-0.760247	0.466689	0.247939	-0.132291	0.304354	-0.719453	-0.0138582
	772	0.711961	-1.08231	-0.965221	1.7448	-0.617277	-0.262911	0.891815	-2.47625	0.211624	-0.638066	-1.79244	-0.174106	-1.6121
	773	2.37034	2.09085	5.31887	4.06109	2.16149	2.86914	2.54388	0.866907	1.71356	2.31918	2.28182	0.839152	1.94231
	774	1.12648	0.110467	0.0985157	0.0380515	-1.00762	0.670843	0.891815	0.866907	0.526358	-0.132291	1.24098	0.865017	0.344462
	775	-0.550705	0.110467	-0.0839819	-0.00153087	0.183427	0.0518486	-0.760247	0.0381885	-0.678555	-0.132291	-0.27573	0.293806	-0.0138582
	776	-0.550705	0.110467	-0.0839819	-0.00153087	0.183427	-0.262911	-0.760247	0.0381885	-0.678555	-0.132291	0.185029	-0.186959	-0.0138582
	777	-0.550705	0.110467	-0.12967	0.068141	0.587463	0.361753	-1.17384	0.883858	0.247939	0.308081	0.185029	-0.174106	0.616847
	778	1.12648	1.30324	1.16225	1.66786	1.37448	1.30311	0.891815	1.29541	0.823384	1.31363	1.24098	1.39751	1.27978
	779	0.278649	0.898076	-0.320015	0.554331	0.183427	0.360939	-0.356334	0.449738	0.247939	-0.132291	0.304354	-0.719453	0.617243
	780	-0.550705	0.110467	-0.0382937	-0.00153087	0.183427	-0.262911	-0.346654	0.0381885	-0.99329	-0.132291	-0.27573	-0.719453	-0.0138582
	781	-0.550705	-1.05567	0.802573	0.359299	0.183427	-0.262911	-0.760247	0.0381885	0.211624	-1.57821	-1.79244	-0.719453	-0.340351
	782	-0.550705	0.488996	-0.371758	-0.00677663	0.183427	-0.262911	-0.760247	0.0381885	-0.678555	-0.132291	-0.27573	-0.719453	-0.0138582
	783	2.80366	2.49602	6.34957	6.42329	1.37448	2.86914	2.54388	2.55263	2.32532	1.31363	2.75769	2.44949	2.57341
	784	-0.530814	0.898076	0.438172	0.856121	0.573773	0.982548	0.487901	0.883858	-0.363821	0.373483	-1.33168	-0.719453	0.953283
	785	-0.550705	0.110467	-0.0839819	-0.00153087	0.587463	-0.262911	-0.760247	0.0381885	-0.363821	-0.132291	-0.27573	-0.719453	-0.0138582
	786	1.12648	-1.45693	-1.29931	3.29949	-1.02763	-0.262911	0.891815	-1.20208	-0.103111	-0.132291	-1.33168	0.358387	-2.26469
	787	-0.550705	0.515635	-0.39201	-1.34123	0.183427	-0.257104	-0.760247	-2.0647	-0.0667953	-0.132291	1.24098	-0.174106	-2.60113
	788	0.297446	2.49602	2.22599	-3.26353	-1.00762	-0.883706	0.891815	-1.21903	0.823384	0.367484	-1.79244	-1.22608	-1.30749
	789	-0.550705	0.110467	-0.0839819	-0.144434	-1.39797	2.86914	-0.760247	1.29541	-0.363821	1.31363	-1.79244	-0.719453	-1.30749
	790	1.12648	0.546185	0.487096	-0.530377	-1.00762	1.30311	0.891815	1.29541	0.823384	1.31363	-0.27573	-0.186959	-0.971056
	791	-0.137284	-1.08231	1.72607	1.41511	-1.00762	-1.19942	-1.5948	1.29541	2.32532	-1.57821	-1.79244	-0.719453	-1.30749
	792	-0.966637	-1.48748	1.14525	0.473713	-0.609909	0.0496076	-0.769927	0.0381885	1.13812	-2.58376	0.304354	-1.25195	-0.318467
	793	0.711961	-2.27509	1.72963	2.97466	-1.00762	1.30311	-0.760247	-2.47625	1.13812	-2.51836	-1.79244	0.865017	-1.30749
	794	-0.551798	1.30324	0.101355	1.66786	-1.79464	0.672644	0.0777709	1.29541	0.247939	-0.566665	1.24098	-0.719453	1.27978
	795	0.297446	-1.08231	-0.0699475	1.41511	-0.617277	-1.51903	0.0646279	-1.64753	0.823384	-1.57821	-1.21236	0.865017	-1.30749
	796	0.297122	1.68177	-0.582994	1.60321	0.587463	1.61482	-0.346654	0.0325691	-0.0667953	0.813856	-0.379946	0.852164	0.953283
	797	-0.534418	0.519547	-0.812889	0.325853	0.566406	-0.242712	-1.56461	0.866907	-0.363821	-0.0668892	1.24098	-0.212823	0.627186
	798	1.12648	1.30324	1.16225	1.66786	1.37448	1.30311	0.891815	1.29541	0.823384	1.31363	1.24098	0.865017	1.27978
	799	-0.13619	0.519547	0.0353767	0.337017	0.970441	0.682318	0.0680914	0.466689	-0.678555	0.373483	0.304354	0.332523	0.648675
	800	-0.134772	0.110467	-0.0386763	-0.00153087	0.183427	0.0461799	-0.350118	0.0381885	-0.678555	0.308081	-0.27573	-0.719453	-0.0138582
	801	1.12648	0.110467	0.0985157	0.141372	0.183427	-0.262911	0.891815	0.0381885	-0.678555	-0.132291	-0.27573	0.865017	1.27978
	802	0.276138	0.110467	-0.0839819	0.0321182	0.183427	-0.262911	-0.760247	0.0381885	-0.678555	-0.132291	-0.27573	-0.719453	0.29075
	803	-0.550705	0.110467	-0.0839819	-0.00153087	0.183427	-1.20733	-0.760247	0.0381885	-0.678555	-1.57821	-0.27573	-0.719453	-0.0138582
	804	-0.550705	0.110467	-0.0839819	0.072799	0.183427	-0.262911	-0.760247	0.0381885	-0.678555	-0.132291	-0.27573	-0.719453	0.659014
	805	0.296028	-0.699869	0.532074	-1.13114	-1.01394	-0.881905	-0.760247	-0.807481	0.823384	0.308081	0.304354	-0.642019	1.61621
	806	0.296028	0.894164	0.797428	1.12476	0.970441	0.988354	0.891815	0.866907	0.50865	0.813856	0.304354	1.39751	1.25789
	807	-1.37864	1.30324	-0.990788	-3.3899	1.37448	-1.83736	-0.760247	2.55263	-0.678555	-1.57821	-1.79244	-0.719453	-2.60113
	808	0.730758	-0.677143	-0.881603	1.08462	-1.00762	-0.262911	1.30194	-2.47625	-0.400136	-0.132291	1.24098	0.31967	-1.60176
	809	0.277231	1.71232	2.21871	2.19139	1.38184	0.988354	1.29573	0.043808	-0.103111	1.31363	1.24098	0.332523	1.27978
	810	-0.984017	0.110467	-0.0839819	-0.00153087	0.183427	-0.262911	-0.760247	0.0381885	-0.678555	-0.132291	-0.27573	-0.719453	-0.0138582
	811	-0.137284	-0.673231	-0.32847	0.653745	-1.00762	-0.88452	0.487901	0.438406	0.823384	-0.638066	-0.27573	0.31967	-0.971056
	812	-0.550705	0.110467	0.00739454	-0.00153087	0.183427	-0.262911	0.0669392	0.0381885	-0.678555	-0.132291	-0.27573	-0.719453	-0.0138582
	813	-0.550705	0.110467	-0.0839819	0.0356341	0.183427	-0.262911	-0.760247	0.0381885	-0.103111	-0.132291	-0.27573	-0.719453	0.322578
	814	1.9743	0.898076	1.54483	1.45148	0.970441	2.86914	1.72015	0.455357	0.193915	-0.126292	1.82107	2.44949	1.61621
	815	-0.965219	1.30324	0.0701095	-1.23752	-1.00762	-0.898235	0.0537962	-0.801862	-1.29032	-1.57821	-0.736489	-0.186959	-0.949568
	816	1.12648	0.515635	0.45985	0.49175	-0.617277	-0.262911	0.891815	0.449738	0.247939	0.873259	0.765113	0.865017	0.953679
	817	-0.550705	0.110467	-0.0839819	-0.00153087	0.581141	0.0431252	-0.760247	0.0381885	-1.254	-0.132291	-0.27573	0.865017	-0.0138582
	818	1.54099	1.30324	1.16225	1.66786	1.37448	1.30311	0.891815	1.29541	0.823384	1.31363	1.24098	0.865017	1.27978
	819	1.55979	1.70841	0.787875	2.18639	-0.206919	0.372414	0.461174	0.466689	0.50865	1.31363	0.304354	0.31967	1.27978
	820	0.277231	1.30324	1.16225	-0.84054	-2.19867	-0.583476	0.891815	0.0381885	-0.678555	-1.07244	-0.27573	0.865017	-0.64496
	821	1.97572	-2.27509	-0.176936	2.87873	-1.80833	-1.50175	0.0777709	-1.61925	1.08409	-3.02414	0.423678	0.865017	-1.26533
	822	0.297122	0.519547	0.0404056	0.337017	0.970441	-0.266103	0.0777709	0.0381885	-0.64224	-0.0668892	0.765113	-0.212823	0.648675
	823	-0.550705	0.110467	-0.0370971	-0.00153087	0.183427	-0.262911	-0.335822	0.0381885	-0.363821	-0.132291	-0.27573	-0.719453	-0.0138582
	824	0.711961	1.30324	0.0887398	0.407439	1.37448	1.30311	0.0680914	-2.47625	0.823384	-2.51836	-0.27573	-0.719453	0.312634
	825	-1.39853	-1.08231	0.822824	1.41511	-1.00762	-1.20553	-0.760247	-1.21903	-1.29032	-0.132291	-1.79244	-0.719453	-1.30749
	826	-0.550705	0.110467	-0.0839819	0.141372	0.580095	0.360939	-0.760247	0.0381885	0.211624	-0.132291	-0.27573	0.865017	1.27978
	827	0.278649	-1.08231	-0.965221	0.0149989	-1.00762	-0.573802	0.891815	-1.21903	0.823384	-0.132291	-0.27573	0.865017	-0.0138582
	828	1.12648	-2.27509	1.72963	5.9178	1.37448	-0.262911	-0.760247	1.29541	0.823384	-0.132291	1.24098	-0.654872	-2.60113
	829	-0.134772	0.110467	-0.0839819	-0.00153087	0.183427	-0.262911	-0.760247	0.0381885	0.211624	-0.132291	-0.27573	-0.719453	-0.0138582
	830	-1.40104	-1.08231	0.822824	0.0149989	-1.00762	-1.51903	-0.760247	-1.21903	2.32532	-1.07844	-0.27573	0.358387	-0.0138582
	831	1.12789	-1.86601	-0.910427	3.00819	-0.603587	-0.268717	0.487901	0.455357	-0.0490871	-0.132291	-0.27573	0.31967	-1.6121
	832	-0.550705	0.110467	0.0516309	-0.00153087	0.197116	0.367559	0.467389	0.0381885	-0.678555	-0.132291	0.185029	0.865017	-0.0138582
	833	-0.550705	0.110467	-0.0839819	-0.00153087	0.183427	-0.262911	-0.760247	-0.78491	-0.678555	-0.132291	-0.27573	-0.719453	-0.0138582
	834	0.29854	0.110467	0.05321	-0.00153087	0.580095	0.0576549	0.481685	-0.390312	0.211624	-0.132291	0.200138	0.358387	-0.0138582
	835	-0.550705	0.920802	-0.700038	-0.0127607	0.183427	-0.262911	-0.760247	0.0381885	-0.678555	0.813856	-0.27573	-0.719453	-0.0138582
	836	0.711961	0.110467	-0.0839819	-0.00153087	-1.00762	-1.19847	-0.760247	0.0381885	-0.678555	-0.638066	-0.27573	-0.212823	-0.0138582
	837	1.12648	1.30324	0.623239	1.66786	1.37448	1.30311	0.478221	1.29541	0.823384	1.31363	1.24098	0.865017	1.27978
	838	0.297446	-0.677143	-1.17134	0.215648	0.977809	0.0469936	1.72983	-0.384693	-0.139426	-0.132291	0.780222	-0.174106	-0.318467
	839	-0.550705	0.110467	-0.0839819	-0.00153087	0.183427	-0.262911	-0.760247	0.0381885	-0.0667953	-0.132291	-0.27573	-0.719453	-0.0138582
	840	0.279742	0.519547	-0.181902	0.325853	0.587463	0.0469936	-0.350118	0.455357	-0.103111	0.308081	-0.27573	0.865017	0.627186
	841	-0.553216	1.30324	-0.477004	-0.361118	-0.22693	-0.568947	-0.366013	0.46107	0.230231	-0.132291	-1.67312	-2.30392	-0.277092
	842	1.12648	-1.08231	-0.965221	0.686857	-2.19867	0.0576549	0.891815	-0.79053	1.13812	-1.57821	-0.27573	0.865017	-0.63462
	843	-0.13619	0.898076	-0.68276	0.554331	1.37448	0.682318	-0.760247	0.466689	0.526358	1.31363	0.765113	0.31967	0.617243
	844	1.12648	-2.27509	1.72963	5.9178	0.183427	-0.262911	-0.760247	1.29541	0.823384	2.75955	-0.27573	-0.719453	-2.60113
	845	-0.550705	0.110467	-0.0839819	-0.00153087	0.183427	-0.262911	-0.760247	0.0381885	-0.678555	-0.132291	-0.27573	-0.719453	-0.0138582
	846	-0.137284	0.515635	0.251578	0.149921	0.573773	0.670843	0.487901	0.883858	-0.0667953	0.807857	0.304354	-0.186959	0.29075
	847	1.12648	1.30324	1.16225	1.66786	1.37448	1.30311	0.891815	1.29541	0.823384	1.31363	1.71685	0.865017	1.27978
	848	-0.550705	0.515635	-0.39201	0.161001	0.183427	-0.262911	-0.760247	0.0381885	-0.678555	-0.132291	-0.27573	-0.719453	0.312239
	849	0.29854	0.894164	0.066443	-0.0123915	-1.39797	0.682318	0.0743074	0.878239	0.526358	-0.132291	0.304354	0.865017	-0.0138582
	850	1.12648	0.894164	0.797428	1.14433	0.183427	0.358698	0.891815	1.29541	0.247939	0.813856	1.24098	0.865017	1.27978
	851	0.713054	1.30324	0.635854	0.0384644	-0.205873	-0.58609	0.487901	-1.22474	-0.0667953	0.807857	0.765113	0.31967	0.0295143
	852	-0.550705	0.110467	-0.0370971	-0.00153087	0.183427	-0.262911	-0.335822	0.0381885	-0.0490871	-0.132291	-0.27573	-0.719453	-0.0138582
	853	-0.550705	0.110467	-0.0839819	0.0344919	0.183427	-0.262911	-0.760247	0.0381885	0.823384	-0.132291	-0.27573	-0.719453	0.312239
	854	-0.117393	-1.08231	-0.521333	0.34468	0.177105	0.0469936	0.481685	-0.801862	0.247939	-0.132291	0.185029	0.332523	-0.318467
	855	0.297122	0.515635	0.0277392	0.334479	0.977809	0.356084	0.0537962	0.449738	-0.0667953	0.873259	0.765113	0.31967	0.648675
	856	0.277231	-2.27509	1.72963	2.16125	0.183427	-1.83213	-0.760247	-0.78491	-2.47752	1.31363	-0.27573	-2.7977	-0.949964
	857	-0.550705	0.110467	-0.0839819	-0.00153087	0.183427	0.0576549	-0.760247	0.0381885	-0.678555	-0.132291	-0.27573	-0.719453	-0.0138582
	858	-2.22788	-1.08231	-0.965221	1.41511	-1.00762	-1.82893	0.891815	-1.21903	-2.49523	0.873259	-1.79244	-2.30392	-1.30749
	859	-0.117393	0.110467	-0.0839819	0.0344919	0.183427	-0.262911	-0.760247	0.0381885	2.32532	-0.132291	-0.27573	0.865017	0.312239
	860	-0.550705	0.110467	-0.0839819	-0.00153087	0.183427	-0.262911	-0.760247	0.466689	-0.0667953	-0.132291	-0.27573	-0.719453	-0.0138582
	861	-0.550705	0.110467	-0.0839819	-0.00153087	0.183427	-0.262911	-0.760247	0.0381885	-0.363821	-0.132291	-0.27573	-0.719453	-0.0138582
	862	-0.550705	0.110467	-0.0839819	0.0657672	0.183427	-0.262911	-0.760247	0.0381885	-0.678555	-0.132291	0.676006	-0.719453	0.595359
	863	0.711961	-1.08231	-0.965221	0.0149989	-1.00762	-0.262911	0.891815	-0.801862	-0.714871	-1.07244	-0.27573	0.865017	-0.0138582
	864	1.12648	1.30324	-0.990788	-0.882019	1.37448	-1.82893	-0.760247	1.29541	-3.07067	1.31363	0.200138	-0.719453	-0.676787
	865	1.12648	0.924715	0.0719159	1.18343	0.573773	0.357885	0.0777709	0.878239	0.247939	0.807857	1.24098	0.865017	1.27978
	866	0.297122	0.110467	0.00594267	0.0344919	0.183427	0.0487939	0.0537962	0.0381885	0.823384	0.308081	-0.27573	-0.719453	0.312239
	867	1.12648	1.30324	1.16225	1.66786	1.37448	1.30311	0.891815	1.29541	0.50865	1.31363	1.24098	0.865017	1.27978
	868	-0.551798	-1.08231	0.822824	0.0149989	-1.00762	-1.20509	-0.760247	-1.21903	2.32532	-0.132291	-1.79244	0.865017	-0.0138582
	869	-0.550705	-0.294701	0.224046	0.00408405	-0.213241	-0.881905	-0.760247	0.0381885	-1.56873	-1.57821	-0.27573	0.865017	-0.0138582
	870	-0.550705	0.110467	0.00820848	-0.00153087	0.183427	-0.262911	0.0743074	0.0381885	-0.363821	-0.132291	-0.27573	-0.719453	-0.0138582
	871	-0.550705	0.110467	-0.0839819	-0.00153087	0.183427	-0.262911	-0.760247	0.0381885	-0.417845	-0.132291	-0.27573	-0.719453	-0.0138582
	872	0.278324	0.110467	-0.0839819	-0.00153087	0.183427	-0.262911	-0.760247	0.0381885	-0.678555	-0.132291	-0.27573	-0.719453	-0.0138582
	873	1.12648	-1.08231	2.61087	1.41511	-1.00762	-1.82893	-2.41231	-1.21903	0.823384	-1.57821	-1.79244	-2.30392	-1.30749
	874	-0.550705	0.110467	-0.0839819	-0.00153087	0.183427	-0.262911	-0.760247	0.0381885	0.526358	-0.132291	-0.27573	-0.212823	-0.0138582
	875	-0.550705	-1.08231	-0.965221	0.34468	-0.617277	-0.262911	0.891815	0.0099056	1.13812	-0.572664	-0.27573	-0.719453	-0.318467
	876	0.29854	0.110467	0.00752182	0.10535	0.183427	-0.262911	0.0680914	0.0381885	0.50865	-0.132291	0.765113	-0.174106	0.953679
	877	0.315919	0.110467	-0.0839819	-0.00153087	0.183427	-0.262911	-0.760247	0.0381885	-0.103111	-0.132291	-0.27573	-0.719453	-0.0138582
	878	0.693163	0.898076	0.429479	0.2897	0.587463	-1.51418	0.478221	0.0381885	-0.678555	-1.13784	0.200138	0.31967	0.322578
	879	-0.550705	-1.08231	0.822824	0.0149989	-1.00762	-0.883706	-0.760247	-0.79053	-1.29032	-0.132291	-0.27573	-0.719453	-0.0138582
	880	-1.00172	0.572824	-0.435488	0.925578	-1.40534	0.67665	-0.760247	0.455357	-2.75594	0.254678	0.393461	-0.186959	1.61582
	881	1.12648	1.30324	1.16225	1.66786	1.37448	1.30311	0.891815	1.29541	0.823384	1.31363	0.660897	0.865017	1.27978
	882	-0.550705	0.110467	-0.0839819	-0.00153087	0.183427	-0.262911	-0.760247	0.0381885	0.211624	-0.132291	-0.27573	-0.186959	-0.0138582
	883	-0.115975	-1.86601	-1.66413	2.43979	-1.80833	-0.262911	0.891815	-0.79053	0.823384	-1.07244	-0.855814	-1.22608	-1.30749
	884	-0.550705	-1.08231	0.822824	1.41511	-1.00762	-0.583476	-0.760247	-0.79053	-1.86576	-0.132291	-0.27573	2.44949	-1.30749
	885	-0.550705	0.110467	-0.0839819	-0.00153087	0.183427	-0.262911	-0.760247	0.455357	-0.678555	-0.132291	-0.27573	0.37124	-0.0138582
	886	-0.965219	-1.08231	-0.505861	-1.38512	-1.00762	-0.262911	0.467389	-1.21903	-0.714871	-0.203693	-0.632274	0.332523	1.27978
	887	-0.550705	-2.27509	3.58953	0.773428	0.183427	2.86914	-1.57775	-0.78491	-0.0490871	-0.132291	0.200138	-0.719453	-0.339955
	888	-0.550705	0.110467	-0.0839819	-0.00153087	0.183427	-0.262911	-0.760247	0.0381885	0.211624	-0.132291	-0.27573	-0.186959	-0.0138582
	889	-0.550705	0.110467	-0.0839819	0.0321182	0.183427	0.0518486	-0.760247	0.0381885	-0.678555	-0.132291	-0.27573	-0.719453	0.29075
	890	-0.137284	0.110467	-0.0839819	-0.00153087	-0.610955	0.0576549	-0.760247	0.0381885	-0.99329	-0.132291	-0.27573	-0.186959	-0.0138582
	891	-0.550705	0.110467	-0.0386763	-0.00153087	0.183427	-0.262911	-0.350118	0.0381885	-0.99329	0.373483	-0.27573	-0.719453	-0.0138582
	892	1.12648	-1.49139	-1.33004	-2.8647	-1.00762	-0.262911	0.891815	1.29541	-0.732579	-0.132291	0.660897	0.865017	1.92082
	893	-0.550705	0.110467	-0.0839819	-0.00153087	0.183427	-0.262911	-0.760247	0.0381885	-0.363821	-0.132291	0.645788	-0.719453	-0.0138582
	894	-0.550705	0.110467	-0.0839819	-0.00153087	0.183427	-0.262911	-0.760247	0.0381885	-0.0490871	-0.132291	0.200138	-0.719453	-0.0138582
	895	-0.550705	0.515635	-0.39201	-0.00714579	0.183427	-0.262911	-0.760247	0.0381885	-0.363821	-0.132291	-0.27573	-0.719453	-0.0138582
	896	-0.550705	0.110467	0.0985157	-0.00153087	0.183427	0.0518486	0.891815	0.0381885	0.823384	0.373483	-0.27573	-0.719453	-0.0138582
	897	-0.551798	-1.86601	1.41863	2.37966	1.37448	1.30311	-0.760247	-2.47625	0.823384	-1.57821	-2.14898	0.865017	-1.27527
	898	-3.90506	1.30324	1.16225	1.66786	1.37448	-0.262911	0.891815	-2.47625	-3.68243	-0.132291	-0.27573	-0.186959	1.27978
	899	-0.13619	0.110467	-0.0839819	-0.00153087	0.183427	-0.262911	-0.760247	0.0381885	0.211624	-0.132291	-0.27573	-0.719453	-0.0138582
	900	-1.38115	0.137105	0.0101879	-0.0510275	-0.214287	0.0607096	0.0743074	-0.373361	0.823384	0.432886	-0.751598	-0.7066	-0.372179
	901	-1.38006	-0.298614	0.35665	0.192594	0.573773	-1.51723	-1.19435	-0.801862	-0.363821	-0.572664	-0.751598	-1.29066	-0.64496
	902	1.12648	0.110467	0.0985157	0.000886598	0.183427	-0.262911	0.891815	0.0381885	0.823384	-0.132291	0.304354	0.865017	0.00802594
	903	-0.550705	0.110467	0.0538967	-0.00153087	0.183427	-0.26111	0.487901	0.0381885	-0.678555	-0.132291	-0.27573	-0.719453	-0.0138582
	904	1.12648	-1.86601	1.41863	4.85373	-1.41166	-1.82893	-0.760247	2.55263	0.823384	-3.02414	1.24098	-2.83642	-2.60113
	905	-0.13619	0.110467	-0.0839819	0.0345356	1.37448	0.360939	-0.760247	1.29541	0.823384	0.373483	0.200138	0.332523	0.312634
	906	-0.550705	0.110467	-0.0839819	-0.00153087	0.183427	-0.262911	-0.760247	0.0381885	-0.678555	0.373483	-0.27573	-0.719453	-0.0138582
	907	-0.550705	1.30324	-0.990788	-0.0180607	-1.39797	-0.262911	-0.760247	-2.47625	-0.714871	-1.57821	-0.27573	-0.719453	-0.0138582
	908	-0.98511	1.30324	1.16225	-1.70398	1.37448	1.30311	0.891815	-2.47625	-0.400136	-1.57821	2.75769	-0.719453	-1.30749
	909	0.711961	-0.294701	0.102159	0.378987	-2.19867	-0.262911	-0.346654	-0.373361	0.211624	-0.132291	0.200138	0.31967	-1.286
	910	-0.550705	0.110467	-0.0839819	-0.00153087	0.183427	-0.262911	-0.760247	0.0381885	-0.678555	-0.132291	0.185029	0.345535	-0.0138582
	911	1.12648	1.30324	1.16225	1.66786	1.37448	1.30311	0.891815	1.29541	1.13812	1.31363	0.765113	0.865017	1.27978
	912	1.12648	1.30324	0.623239	1.66786	0.970441	0.993209	0.478221	0.866907	-0.0667953	0.873259	0.780222	0.31967	1.27978
	913	0.28116	0.110467	-0.0839819	-0.00153087	0.183427	-0.262911	-0.760247	0.0381885	-0.363821	-0.132291	-0.27573	-0.719453	-0.0138582
	914	-0.134772	0.110467	0.0985157	-0.00153087	0.183427	-0.262911	0.891815	0.0381885	-0.363821	-0.132291	-0.27573	0.865017	-0.0138582
	915	-0.117393	0.110467	-0.0839819	-0.00153087	0.183427	-0.262911	-0.760247	0.0381885	-0.0490871	-0.132291	-0.27573	-0.719453	-0.0138582
	916	-0.550705	0.110467	0.0550932	-0.00153087	0.183427	-0.262911	0.498732	0.0381885	-0.678555	-0.132291	-0.27573	-0.719453	-0.0138582
	917	0.711961	1.30324	0.609123	1.24288	0.587463	0.982548	0.467389	0.883858	0.50865	0.807857	1.24098	0.865017	0.953679
	918	-1.81195	-0.677143	0.248624	-0.218431	-1.00762	-0.25449	-0.367165	-1.21903	1.13812	-1.57821	-1.21236	0.358387	0.322578
	919	-0.550705	0.110467	-0.0839819	-0.00153087	0.183427	-0.262911	-0.760247	0.0381885	0.472334	-0.132291	-0.27573	-0.186959	-0.0138582
	920	-0.550705	0.110467	-0.0839819	0.0717006	0.183427	-0.262911	-0.760247	0.0381885	-0.363821	-0.132291	-0.27573	-0.719453	0.649071
	921	-0.115975	-1.51803	1.15408	0.0210372	-1.80833	-1.20994	-0.760247	0.0439008	-0.678555	-0.132291	-0.27573	-0.212823	-0.0138582
	922	0.278649	0.515635	0.0327302	0.486419	1.76482	0.667789	0.0634757	0.872526	-0.363821	1.31363	0.780222	-0.186959	0.94334
	923	2.38772	-1.45693	-2.5152	0.449497	-2.19867	0.0363323	1.72637	-0.78491	-1.06592	-1.64362	-0.736489	2.44949	-0.308523
	924	-0.550705	0.110467	-0.0839819	0.072799	0.183427	-0.262911	-0.760247	0.0381885	-0.678555	-0.132291	0.185029	-0.719453	0.659014
	925	-0.550705	0.110467	-0.0386763	-0.00153087	0.183427	-0.262911	-0.350118	0.0381885	0.211624	-0.132291	-0.27573	-0.719453	-0.0138582
	926	-0.550705	0.110467	-0.0839819	-0.00153087	0.183427	-0.262911	-0.760247	0.0381885	-1.56873	-0.132291	-0.27573	-0.212823	-0.0138582
	927	-1.36126	-0.677143	-0.603886	0.885092	0.956752	-0.582663	0.891815	-0.807481	0.823384	-0.138291	-0.751598	-2.30392	-1.3071
	928	-0.550705	0.110467	0.0985157	-0.00153087	0.183427	-0.262911	0.891815	0.0381885	-0.678555	-0.132291	-0.27573	-0.719453	-0.0138582
	929	-0.550705	-0.271975	0.206769	-0.25927	-1.00762	0.988354	-0.760247	-1.21903	-0.714871	-0.132291	-0.27573	0.332523	0.953283
	930	-0.550705	-1.46084	1.1106	1.91004	0.183427	-2.45054	-0.760247	1.29541	-2.18049	1.31363	-1.79244	-0.719453	-1.30749
	931	-0.550705	0.110467	-0.0839819	0.0321182	0.183427	-0.262911	-0.760247	0.0381885	-0.678555	-0.132291	-0.27573	-0.719453	0.29075
	932	-0.965219	-1.08231	-2.75327	1.41511	-1.80833	-0.262911	2.54388	-1.21903	0.823384	-1.57821	-1.79244	-2.30392	-1.30749
	933	0.297122	0.110467	-0.0839819	0.0321182	-0.213241	0.0461799	-0.760247	0.0381885	-0.678555	0.373483	-0.27573	-0.186959	0.29075
	934	-0.965219	-1.08231	0.822824	0.698047	-0.213241	-0.262911	-0.760247	-1.21903	-0.975581	-0.132291	-1.21236	0.358387	-0.64496
	935	-0.117393	0.110467	-0.0839819	-0.00153087	0.183427	-0.262911	-0.760247	0.0381885	0.211624	-0.132291	-0.27573	-0.719453	-0.0138582
	936	-0.550705	0.110467	-0.0839819	-0.00153087	0.183427	-1.51903	-0.760247	-0.390312	-0.678555	-0.632067	-0.27573	-0.719453	-0.0138582
	937	-0.550705	0.110467	-0.0839819	-0.00153087	0.183427	-0.262911	-0.760247	0.89519	-0.678555	-0.132291	-0.27573	-0.719453	-0.0138582
	938	-0.550705	0.110467	-0.0839819	-0.00153087	0.183427	-0.262911	-0.760247	0.449738	-0.678555	-0.132291	-0.27573	-0.719453	-0.0138582
	939	-0.115975	-0.264151	0.20082	0.345375	-1.39797	-0.262911	-0.760247	-0.384693	2.32532	-1.57821	-0.27573	0.865017	-1.30749
	940	1.12648	1.30324	1.16225	1.66786	1.37448	1.30311	0.891815	1.29541	0.823384	1.31363	1.24098	1.41036	1.27978
	941	-0.115975	0.110467	0.00820848	-0.144434	-2.19867	-0.583476	0.0743074	0.0381885	0.247939	-0.132291	-1.21236	-0.719453	-1.30749
	942	1.12648	1.30324	1.16225	1.66786	1.37448	1.30311	0.891815	1.29541	0.823384	1.31363	1.24098	0.31967	1.27978
	943	-0.550705	0.110467	-0.0839819	-0.00153087	-1.41166	-1.82893	-0.760247	0.0381885	-0.678555	-1.57821	-0.27573	-1.22608	-0.0138582
	944	-0.550705	0.110467	-0.0839819	-0.00153087	0.183427	-0.262911	-0.760247	0.0381885	-0.678555	-0.132291	0.884438	-0.719453	-0.0138582
	945	1.12648	-2.27509	-2.02896	-2.9116	1.37448	-0.262911	0.891815	1.29541	1.13812	0.432886	1.24098	0.865017	1.27978
	946	-0.550705	1.30324	0.609123	0.845382	1.37448	1.30311	0.467389	1.29541	-0.38153	1.31363	0.200138	-0.719453	0.648675
	947	-0.550705	0.110467	-0.0839819	-0.00153087	0.183427	0.0469936	-0.760247	0.0381885	-0.678555	-0.132291	-0.27573	-0.719453	-0.0138582
	948	-1.37722	-1.11286	-0.992466	0.78859	1.37448	-1.53051	0.891815	0.438406	2.32532	-0.132291	-0.96003	-2.27806	-0.708615
	949	-0.550705	0.110467	-0.0839819	0.0356341	0.183427	-0.262911	-0.760247	0.0381885	-0.678555	-0.132291	-0.27573	-0.719453	0.322578
	950	-0.550705	-0.298614	-0.266308	0.289971	-0.610955	0.988354	0.891815	-1.21903	-0.400136	-0.638066	-0.27573	-0.719453	-0.971056
	951	-0.550705	-1.08231	-0.965221	0.0149989	-0.609909	0.0469936	0.891815	-0.373361	-0.400136	1.31363	-0.27573	0.865017	-0.0138582
	952	-0.550705	0.110467	-0.0839819	0.0705147	0.183427	-0.262911	-0.760247	0.449738	-0.678555	-0.132291	-0.27573	-0.719453	0.638336
	953	-0.13619	0.515635	0.241002	0.659897	0.580095	0.684119	0.467389	0.866907	0.823384	0.373483	0.200138	0.865017	1.27978
	954	-0.966637	-0.294701	0.462114	-0.0920172	0.183427	-0.583476	-1.56808	-0.779198	-0.956974	-0.126292	-0.766707	-2.25235	0.312239
	955	-0.550705	0.110467	-0.0839819	-0.00153087	0.183427	-0.262911	-0.760247	0.0381885	-0.99329	-0.132291	-0.27573	-0.719453	-0.0138582
	956	-0.550705	0.110467	-0.0839819	-0.00153087	0.183427	0.366608	-0.760247	0.0381885	-1.254	-0.132291	-0.27573	-0.719453	-0.0138582
	957	-0.550705	0.110467	-0.0839819	-0.00153087	0.183427	-0.262911	-0.760247	0.0381885	-0.678555	0.748454	-0.27573	-0.719453	-0.0138582
	958	0.29854	0.515635	0.0277392	0.486419	0.977809	0.367559	0.0537962	0.883858	-0.363821	0.367484	0.185029	0.865017	0.94334
	959	-0.550705	0.110467	-0.0839819	-0.00153087	0.183427	-0.262911	-0.760247	0.0381885	-0.678555	-0.132291	-0.27573	0.293806	-0.0138582
	960	-0.550705	0.110467	-0.0839819	-0.00153087	0.580095	-0.262911	-0.760247	0.0381885	-0.678555	-0.132291	-0.27573	-0.719453	-0.0138582
	961	1.12648	1.30324	1.16225	1.66786	1.37448	1.30311	0.891815	1.29541	0.823384	1.31363	1.24098	1.37165	1.27978
	962	0.29854	0.110467	0.00820848	0.209946	0.587463	0.0461799	0.0743074	0.0381885	-0.363821	0.308081	0.884438	-0.186959	1.90054
	963	-0.550705	0.110467	-0.0839819	-0.00153087	0.183427	-0.262911	-0.760247	0.0381885	-0.363821	1.31363	-0.27573	-0.719453	-0.0138582
	964	-0.550705	0.110467	-0.0839819	0.072799	0.183427	-0.262911	-0.760247	0.0381885	-0.678555	-0.132291	-0.27573	-0.719453	0.659014
	965	-0.550705	0.110467	-0.0839819	-0.00153087	0.183427	-0.262911	-0.760247	0.0381885	0.211624	-0.132291	-0.27573	-0.719453	-0.0138582
	966	-0.550705	-1.45693	-0.0834233	3.78966	-1.00762	1.30311	0.0572597	0.0381885	-0.678555	-1.57821	2.75769	-0.174106	-2.60113
	967	2.80366	2.49602	6.34957	6.42329	2.56553	2.86914	2.54388	2.55263	2.32532	2.75955	2.75769	2.44949	2.57341
	968	-0.965219	0.519547	-0.185132	0.490109	0.573773	0.993209	-0.356334	0.866907	0.211624	1.31363	-0.27573	-1.22608	0.94334
	969	-1.81337	-0.294701	0.345933	0.100185	0.183427	-0.262911	-1.17384	-0.801862	2.32532	0.373483	-1.21236	-0.719453	-0.339955
	970	-0.550705	-2.27509	1.72963	0.0315287	1.37448	1.30311	-0.760247	-2.04775	0.823384	-1.07844	-0.27573	-0.719453	-0.0138582
	971	-0.550705	0.110467	-0.0839819	-0.00153087	0.183427	-0.262911	-0.760247	0.0381885	-0.678555	-0.132291	-0.27573	0.37124	-0.0138582
	972	-2.22788	-1.08231	-0.965221	1.41511	-1.00762	-1.20913	0.891815	-1.21903	2.32532	-1.57821	-1.79244	0.865017	-1.30749
	973	-0.550705	0.110467	-0.0839819	-0.00153087	0.183427	-0.262911	-0.760247	0.0381885	-0.678555	-0.132291	-0.27573	-0.719453	-0.0138582
	974	1.12648	1.30324	1.16225	1.66786	0.581141	1.30311	0.891815	-2.47625	1.13812	1.31363	1.24098	0.865017	1.27978
	975	1.12648	0.110467	0.0985157	-0.00153087	0.183427	-0.262911	0.891815	0.0381885	0.211624	-0.132291	-0.27573	0.865017	-0.0138582
	976	0.315919	0.110467	-0.0839819	-0.00153087	0.183427	-0.262911	-0.760247	0.0381885	-0.678555	-0.132291	-0.27573	-0.719453	-0.0138582
	977	-0.550705	0.110467	-0.0370971	-0.00153087	0.183427	-0.262911	-0.335822	0.0381885	0.211624	-0.132291	-0.27573	-0.719453	-0.0138582
	978	-0.550705	0.110467	-0.0839819	-0.00153087	0.183427	-0.262911	-0.760247	0.0381885	0.823384	-0.132291	-0.27573	-0.719453	-0.0138582
	979	0.296028	-1.08231	-0.965221	0.0149989	0.183427	0.0469936	0.891815	-1.21903	0.823384	-0.132291	0.304354	-0.212823	-0.0138582
	980	-0.550705	-0.298614	0.22702	0.00413826	-0.199552	-0.886761	-0.760247	0.438406	-0.714871	-1.57821	-0.736489	-0.174106	-0.0138582
	981	-0.15357	1.30324	-0.984773	-0.0331067	0.593784	1.30311	-0.755632	-0.390312	-1.64136	-1.57821	1.24098	0.31967	-0.0254033
	982	-0.550705	0.110467	-0.0839819	-0.00153087	0.991498	0.0518486	-0.760247	0.0381885	-0.99329	-0.132291	-0.27573	-0.719453	-0.0138582
	983	-0.117393	0.110467	-0.0839819	-0.00153087	0.183427	0.0469936	-0.760247	0.0381885	-0.103111	-0.132291	-0.27573	-0.719453	-0.0138582
	984	0.277231	2.11749	0.0934167	4.75783	1.37448	1.62368	0.0441167	2.12413	1.43514	0.813856	2.17761	0.865017	2.24692
	985	-1.81195	-0.268063	0.424604	0.266171	-0.610955	0.366745	-1.58397	-0.373361	-1.86576	-1.57821	-2.2532	2.44949	-0.992941
	986	-0.550705	0.110467	-0.0393629	-0.00153087	0.183427	-0.262911	-0.356334	0.0381885	-0.99329	-0.132291	-0.27573	-0.719453	-0.0138582
	987	-0.137284	-0.703782	-0.343376	0.690688	-1.40429	-0.883706	0.487901	-0.37898	-1.60505	-1.13784	-1.21236	1.39751	-0.981396
	988	-0.137284	0.110467	-0.0839819	-0.00153087	0.183427	-0.262911	-0.760247	0.0381885	-0.103111	-0.132291	-0.27573	-0.719453	-0.0138582
	989	-0.550705	0.110467	0.00662933	-0.00153087	0.183427	-0.262911	0.0600121	0.0381885	-0.678555	-0.132291	-0.27573	-0.719453	-0.0138582
	990	-1.39853	-1.08231	1.70387	0.0261891	0.96412	0.997215	-1.57429	-0.373361	0.1576	0.807857	-1.34679	-0.148242	-0.0241974
	991	-0.550705	0.110467	-0.0839819	-0.00153087	0.183427	-0.262911	-0.760247	0.449738	0.211624	-0.132291	-0.27573	-0.719453	-0.0138582
	992	-0.550705	0.110467	-0.0839819	-0.00153087	0.183427	-0.262911	-0.760247	0.0381885	-1.254	-0.132291	-0.27573	2.44949	-0.0138582
	993	-0.550705	0.110467	-0.0382937	-0.00153087	0.183427	-0.262911	-0.346654	0.0381885	-0.678555	-0.132291	-0.27573	-0.719453	-0.0138582
	994	1.12648	1.30324	1.16225	1.66786	1.37448	1.30311	0.891815	1.29541	0.50865	1.31363	1.24098	1.41036	1.27978
	995	-0.550705	0.110467	-0.0839819	-0.00153087	0.183427	-0.262911	-0.760247	0.0381885	-0.363821	0.748454	-0.27573	-0.719453	-0.0138582
	996	-0.550705	0.546185	0.487096	-0.00756917	-0.213241	-0.892567	0.891815	0.455357	0.247939	-0.132291	1.24098	0.332523	-0.0138582
	997	1.12648	1.30324	1.16225	1.66786	1.37448	1.62368	0.891815	1.29541	0.823384	1.31363	1.70174	0.865017	1.27978
	998	-0.550705	0.110467	-0.0839819	-0.00153087	0.183427	-0.262911	-0.760247	0.466689	-0.417845	-0.132291	-0.27573	-0.719453	-0.0138582
	999	-0.550705	0.110467	-0.0839819	0.0705147	0.183427	-0.262911	-0.760247	0.0381885	-0.678555	-0.132291	-0.27573	-0.719453	0.638336
	1000	-0.550705	0.920802	-0.700038	-0.0127607	0.183427	-0.262911	-0.760247	0.0381885	-0.678555	-0.132291	-0.27573	-0.719453	-0.0138582
	1001	-0.134772	0.488996	-0.171206	0.46129	-0.617277	-0.262911	-0.350118	0.449738	-0.678555	0.813856	0.200138	0.332523	0.94334
	1002	-0.134772	-1.86601	-0.145121	0.0258596	-1.40429	0.0469936	0.0777709	0.0381885	-0.0667953	-0.132291	0.200138	0.358387	-0.0138582
	1003	0.693163	0.110467	0.0985157	-0.0747186	0.183427	-0.262911	0.891815	0.0381885	0.211624	0.373483	-0.27573	0.31967	-0.676391
	1004	-0.550705	0.110467	-0.0839819	-0.00153087	0.183427	-0.262911	-0.760247	0.872526	0.472334	-0.132291	-0.27573	-0.719453	-0.0138582
	1005	-0.117393	0.110467	-0.0839819	-0.00153087	0.183427	-0.262911	-0.760247	0.0381885	-0.99329	-0.132291	-0.27573	-0.719453	-0.0138582
	1006	0.29854	1.30324	1.16225	1.66786	1.37448	1.30311	0.891815	0.866907	0.823384	1.31363	1.24098	0.332523	1.27978
	1007	-0.550705	0.110467	-0.0839819	-0.00153087	0.183427	-0.262911	-0.760247	0.0381885	-0.0490871	-0.132291	-0.27573	-0.719453	-0.0138582
	1008	0.693163	0.110467	0.0516309	0.0356341	-0.22693	-0.262911	0.467389	0.0381885	-0.678555	-0.132291	-0.736489	0.865017	0.322578
	1009	-0.550705	0.110467	-0.0839819	-0.00153087	0.183427	0.355271	-0.760247	0.0381885	0.544965	-0.132291	-0.27573	-0.719453	-0.0138582
	1010	1.12648	1.30324	1.16225	1.66786	0.98413	-0.262911	0.891815	1.29541	0.823384	1.31363	0.660897	0.865017	1.27978
	1011	-0.965219	-1.08231	-0.0804237	0.0149989	-0.213241	1.30311	0.0743074	-1.21903	2.32532	-1.07244	-1.31657	0.332523	-0.0138582
	1012	0.278649	-1.08231	0.375188	-0.361625	-1.00762	0.682318	-0.346654	-0.373361	0.211624	-0.132291	-0.736489	0.31967	0.334123
	1013	-0.117393	0.110467	0.0985157	0.141372	0.183427	0.679264	0.891815	0.0381885	0.211624	1.31363	1.24098	-0.212823	1.27978
	1014	0.296028	1.27269	2.17103	0.397384	2.56553	1.61482	1.70586	1.31236	-0.363821	1.754	0.200138	0.890881	0.312239
	1015	-0.550705	0.519547	-0.394984	-0.00720001	0.183427	-0.262911	-0.760247	0.0381885	0.247939	-0.132291	-0.27573	-0.719453	-0.0138582
	1016	0.297446	1.30324	1.68865	2.49034	1.37448	1.92211	1.29573	1.71258	2.01059	1.754	1.70174	0.865017	1.91088
	1017	-0.137284	0.110467	-0.0839819	-0.00153087	0.183427	-0.262911	-0.760247	0.0381885	-0.678555	-0.132291	-0.27573	-0.719453	-0.0138582
	1018	1.12648	1.30324	1.16225	1.66786	1.37448	1.30311	0.891815	1.29541	0.50865	1.31363	1.24098	0.865017	1.27978
	1019	-0.550705	-1.08231	0.822824	1.05099	-1.41166	-0.262911	-0.760247	-0.79053	-0.400136	-0.132291	-0.736489	-0.719453	-0.971056
	1020	0.277231	0.110467	0.00859109	0.0717006	-0.617277	-0.262911	0.0777709	-1.21903	2.32532	0.807857	-0.27573	0.31967	0.649071
	1021	-0.550705	0.110467	-0.0839819	0.0706022	0.183427	0.0487939	-0.760247	0.0381885	-0.678555	-0.132291	-0.27573	-0.719453	0.639127
	1022	-0.550705	0.110467	-0.0839819	-0.00153087	0.183427	-0.262911	-0.760247	0.466689	-0.678555	-0.132291	-0.27573	-0.174106	-0.0138582
	1023	1.12648	1.30324	1.16225	1.66786	1.37448	1.30311	0.891815	1.29541	0.823384	-0.132291	1.24098	-0.719453	1.27978
	1024	-0.550705	0.110467	-0.266479	-0.00153087	0.183427	-0.262911	-2.41231	0.0381885	-0.678555	-0.132291	-0.27573	0.865017	-0.0138582
	1025	-0.551798	-1.08231	0.822824	1.41511	-1.00762	-1.21075	-0.760247	-1.21903	-0.714871	-0.132291	-1.79244	-0.719453	-1.30749
	1026	1.12648	1.30324	0.0968407	1.66786	1.37448	1.30311	0.0743074	1.29541	0.823384	1.31363	1.24098	0.865017	1.27978
	1027	0.296028	0.110467	-0.0866303	0.0310198	0.573773	-0.262911	-0.784222	0.455357	-1.254	-0.132291	0.200138	-1.22608	0.280807
	1028	-1.81195	2.49602	-0.900938	-3.26353	1.37448	-1.20427	-0.360949	-0.801862	0.247939	-1.13784	-0.751598	-0.212823	-1.30749
	1029	-0.550705	0.110467	-0.0839819	-0.00153087	0.183427	-0.262911	-0.760247	0.0381885	-0.363821	-0.132291	-0.27573	-0.719453	-0.0138582
	1030	-0.550705	0.110467	-0.0839819	0.0345356	0.183427	0.360499	-0.760247	0.0381885	-0.678555	-0.132291	-0.27573	-0.719453	0.312634
	1031	1.12648	-1.08231	-0.965221	-0.372815	-1.40429	1.30311	0.891815	0.0212373	0.823384	1.31363	-1.79244	0.865017	0.344462
	1032	0.713054	-0.677143	1.90933	0.892361	-1.41166	0.353843	-2.81969	0.0664714	0.823384	-0.257097	-0.395055	-0.719453	-1.31783
	1033	0.296028	0.519547	0.250258	0.337017	0.580095	0.367559	0.481685	0.466689	0.211624	0.813856	1.24098	0.358387	0.648675
	1034	-0.550705	0.110467	-0.0839819	-0.00153087	0.183427	0.0461799	-0.760247	0.0381885	-0.363821	-0.132291	-0.27573	-0.719453	-0.0138582
	1035	1.12648	-1.08231	-0.965221	1.41511	-1.00762	0.0518486	0.891815	-1.21903	2.32532	-0.132291	1.24098	-1.29066	-1.30749
	1036	-0.550705	-1.45693	1.10763	0.0201905	-2.19867	0.0518486	-0.760247	-2.04775	-0.678555	-0.132291	-0.27573	-0.719453	-0.0138582
	1037	2.80366	2.49602	6.34957	6.42329	0.183427	2.86914	2.54388	2.55263	2.32532	2.75955	2.75769	2.44949	2.57341
	1038	-0.550705	0.110467	-0.0839819	-0.00153087	0.183427	0.0487939	-0.760247	0.0381885	0.211624	-0.132291	-0.27573	-0.719453	-0.0138582
	1039	-1.37864	-1.08231	0.375188	1.06218	-0.603587	-0.56976	-0.346654	-1.64753	-0.103111	-0.132291	-1.21236	-0.719453	-0.981396
	1040	-0.135866	-0.703782	-0.336563	0.69041	-1.39797	-0.268717	0.478221	-0.813193	0.526358	-1.07244	-1.79244	0.31967	-0.981
	1041	-0.550705	0.110467	-0.0393629	-0.00153087	0.183427	0.0461799	-0.356334	0.0381885	-0.363821	-0.132291	-0.27573	-0.719453	-0.0138582
	1042	-0.550705	0.110467	-0.0839819	0.0345356	0.183427	-0.262911	-0.760247	0.0381885	-0.363821	0.367484	-0.27573	-0.719453	0.312634
	1043	1.56011	-2.27509	-2.02896	1.41755	1.37448	0.988354	0.891815	-2.04775	0.823384	1.31363	-0.617165	0.865017	-0.623075
	1044	-1.39853	-1.08231	1.70762	1.41511	-1.00762	-1.19847	-1.57775	-1.21903	-1.29032	1.31363	-1.79244	-0.719453	-1.30749
	1045	-2.22788	0.110467	0.05321	-0.0375537	0.183427	-0.89338	0.481685	0.0381885	-0.624532	-0.132291	-0.27573	-2.30392	-0.339955
	1046	-0.550705	0.110467	-0.0839819	-0.00153087	-0.220609	-1.82893	-0.760247	0.455357	-0.678555	-0.132291	-0.27573	-0.719453	-0.0138582
	1047	-0.550705	0.110467	-0.0839819	-0.00153087	0.183427	-0.262911	-0.760247	0.0381885	-0.363821	-0.132291	-0.27573	-0.719453	-0.0138582
	1048	-0.550705	-1.08231	-0.517584	-0.0082582	-1.00762	-0.262911	0.478221	-1.21903	2.32532	0.367484	0.200138	0.332523	0.00763015
	1049	-2.22788	-1.48748	-1.32656	1.00671	-0.617277	-1.19361	0.891815	-1.63058	-1.60505	1.31363	-0.855814	0.865017	-0.676787
	1050	1.12648	-1.11286	0.84605	0.740323	-0.22693	-0.583476	-0.760247	-0.395932	0.193915	0.302082	1.24098	-2.81055	-0.665242
	1051	-0.550705	-0.703782	0.535048	0.00975318	0.183427	-0.262911	-0.760247	-0.37898	-0.714871	0.807857	0.660897	-0.719453	-0.0138582
	1052	-0.134772	-0.298614	0.22702	0.00413826	0.183427	-1.51418	-0.760247	-0.79053	-1.29032	-0.632067	-0.27573	-0.719453	-0.0138582
	1053	-0.98511	-0.294701	0.223025	0.196403	-0.617277	-0.883706	-0.756784	0.0381885	-0.939266	-0.578664	-0.290839	0.332523	-0.666448
	1054	-0.550705	-1.48748	0.499529	0.958775	-0.610955	-0.262911	-0.335822	-1.21903	2.32532	-0.632067	-1.79244	-0.719453	-0.644564
	1055	-0.550705	-1.08231	-0.0619728	0.697619	0.183427	-1.51903	0.0572597	0.455357	-0.363821	-0.132291	-0.27573	0.332523	-0.644564
	1056	-0.550705	0.110467	-0.0839819	-0.00153087	0.183427	-0.262911	-0.760247	0.0381885	-0.363821	-0.132291	0.200138	-0.719453	-0.0138582
	1057	-0.550705	-1.08231	-0.965221	0.0149989	-1.00762	0.0518486	0.891815	-1.21903	-0.400136	-0.132291	-0.27573	0.865017	-0.0138582
	1058	-0.134772	-1.08231	-0.965221	0.34468	-1.00762	0.357885	0.891815	0.0381885	-0.103111	0.373483	-0.27573	-0.719453	-0.318467
	1059	-1.37973	0.110467	-0.0839819	-0.00153087	0.183427	-0.262911	-0.760247	0.0381885	-0.363821	-0.132291	-0.27573	-0.719453	-0.0138582
	1060	-0.550705	0.110467	-0.0839819	-0.00153087	0.183427	-0.262911	-0.760247	0.0381885	-0.678555	-0.132291	0.200138	-0.719453	-0.0138582
	1061	-0.134772	-1.08231	-0.505861	0.697619	-1.00762	0.356084	0.467389	-0.79053	-1.29032	-0.132291	-1.21236	-0.186959	-0.644564
	1062	-0.13619	0.0838281	-0.0634398	0.0517091	0.190795	-0.262911	-0.756784	0.472309	-0.417845	-0.132291	0.185029	-0.719453	0.616847
	1063	1.12648	1.30324	-5.29687	1.66786	1.37448	-1.82893	-4.06437	-2.47625	-3.68243	-0.132291	-0.27573	-3.88839	1.27978
	1064	-1.39853	0.488996	-0.174246	-0.00677663	0.587463	0.982548	-0.356334	0.449738	0.211624	0.373483	0.200138	-0.719453	-0.0138582
	1065	-0.550705	0.110467	-0.0839819	0.0321182	0.183427	-0.262911	-0.760247	0.0381885	-0.417845	-0.132291	-0.27573	-0.719453	0.29075
	1066	-0.550705	0.110467	-0.0839819	0.0344919	0.183427	-0.262911	-0.760247	0.0381885	-0.0490871	-0.132291	0.304354	-0.719453	0.312239
	1067	-0.550705	-0.268063	-0.681919	0.341853	-0.617277	-0.57767	2.54388	-0.373361	0.247939	-0.132291	-0.736489	-0.719453	-1.27527
	1068	-0.550705	0.110467	-0.0839819	-0.00153087	0.183427	-0.262911	-0.760247	0.0381885	-0.363821	-0.132291	-0.27573	-0.719453	-0.0138582
	1069	-0.550705	0.519547	-0.394984	-0.00720001	0.183427	-0.262911	-0.760247	0.0381885	-0.678555	-0.132291	-0.27573	-0.719453	-0.0138582
	1070	-1.39853	-0.677143	-0.330379	0.664277	-0.213241	-1.19928	0.487901	-0.801862	0.823384	-1.07844	-1.21236	-1.75858	-0.981
	1071	-0.550705	0.110467	-0.0839819	-0.00153087	0.183427	-0.262911	-0.760247	0.0381885	-0.417845	-0.132291	-0.27573	-0.719453	-0.0138582
	1072	0.29854	0.898076	0.0698442	0.847191	0.580095	0.684119	0.0777709	0.449738	0.247939	0.367484	0.765113	-0.719453	0.94334
	1073	-0.550705	0.110467	-0.0839819	-0.00153087	0.183427	-0.262911	-0.760247	0.0381885	-0.103111	-0.132291	-0.27573	-0.719453	-0.0138582
	1074	-0.965219	0.110467	-0.0839819	-0.00153087	0.183427	0.356898	-0.760247	0.0381885	-0.678555	-0.132291	-0.27573	-0.719453	-0.0138582
	1075	-0.982599	-1.08231	0.385664	1.41511	-1.00762	-0.262911	-0.356334	-1.21903	-0.0854023	0.302082	-1.79244	-0.719453	-1.30749
	1076	-0.981505	0.137105	-0.0466758	0.0889365	0.560084	2.86914	-0.340438	1.30674	0.1576	2.75955	-1.21236	0.358387	0.648675
	1077	1.12648	-1.10895	0.843076	0.703323	-1.02131	-2.44793	-0.760247	-1.2416	-2.18049	-1.57821	1.24098	-0.7066	-0.634225
	1078	1.12648	-1.89656	1.44185	3.69627	0.177105	-0.888561	-0.760247	0.0381885	0.823384	-1.08444	-2.35742	-2.7977	-1.94893
	1079	-0.550705	1.30324	-0.990788	-0.0180607	0.580095	-0.262911	-0.760247	0.449738	-0.678555	-0.132291	-0.27573	-0.719453	-0.0138582
	1080	-0.550705	0.515635	-0.39201	-0.00714579	0.183427	-0.262911	-0.760247	0.0381885	-0.678555	-0.132291	-0.27573	-0.719453	-0.0138582
	1081	1.12648	1.30324	1.16225	1.66786	1.37448	1.30311	0.891815	1.29541	1.39883	1.31363	1.24098	0.865017	1.27978
	1082	-0.550705	0.110467	-0.0839819	-0.00153087	0.183427	-0.262911	-0.760247	0.0381885	0.823384	-0.132291	-0.27573	0.865017	-0.0138582
	1083	0.711961	0.110467	-0.0386763	0.068141	0.970441	0.681505	-0.350118	0.866907	-0.363821	0.873259	0.200138	0.358387	0.616847
	1084	-0.550705	-1.46084	-0.682782	0.988678	-0.610955	0.358698	0.467389	-1.21903	0.823384	-0.572664	-0.27573	-0.719453	-0.676787
	1085	1.12648	-1.08231	0.822824	1.41511	-1.00762	-1.51903	-0.760247	-1.21903	-1.29032	-1.57821	-1.79244	-0.719453	-1.30749
	1086	-0.550705	0.515635	-0.39201	-0.00714579	0.183427	-0.262911	-0.760247	0.0381885	1.39883	-0.132291	-1.21236	-0.719453	-0.0138582
	1087	1.12648	1.30324	1.16225	1.66786	1.37448	1.30311	0.891815	1.29541	0.823384	0.807857	1.24098	0.865017	1.27978
	1088	-0.550705	0.110467	-0.0393629	-0.00153087	-0.213241	0.0469936	-0.356334	0.0381885	-0.363821	-0.132291	0.304354	0.332523	-0.0138582
	1089	1.12648	1.30324	1.16225	1.66786	1.37448	1.30311	0.891815	1.29541	0.211624	1.31363	1.24098	0.865017	1.27978
	1090	-1.38115	-0.294701	0.345933	0.00408405	-0.610955	0.370173	-1.17384	-0.807481	-0.678555	-1.01304	-0.751598	0.865017	-0.0138582
	1091	-0.550705	-0.673231	0.511822	0.0093298	-1.00762	-1.82893	-0.760247	0.0381885	-0.103111	-1.13784	-0.27573	-0.719453	-0.0138582
	1092	1.12648	-0.703782	-0.627643	0.920189	-2.19867	1.30311	0.891815	0.0381885	-0.363821	-1.57821	-0.27573	0.865017	-1.30749
	1093	-0.550705	0.110467	-0.0839819	-0.00153087	0.183427	-0.262911	-0.760247	0.0381885	-0.678555	-0.132291	-0.27573	-0.186959	-0.0138582
	1094	0.711961	-1.08231	0.378936	0.0149989	-0.630966	-0.892567	-0.350118	-1.21903	2.32532	-1.07244	-0.736489	-0.719453	-0.0138582
	1095	-2.22788	-1.08231	-2.75327	1.41511	-1.00762	-1.1878	2.54388	-1.21903	-2.18049	0.813856	-1.79244	-2.30392	-1.30749
	1096	-0.117393	0.110467	-0.0839819	-0.00153087	0.183427	-0.262911	-0.760247	0.0381885	-0.678555	-0.132291	-0.27573	-0.719453	-0.0138582
	1097	2.80366	-1.86601	-0.860554	3.65753	-1.80833	0.356933	0.461174	-0.78491	1.74988	0.879258	2.75769	0.852164	-1.96008
	1098	-0.156081	0.0799158	-0.0276111	0.0501221	0.189749	0.053649	-0.345502	-0.390312	-0.975581	0.314081	0.304354	-0.212823	0.627186
	1099	-1.0014	-1.45693	1.13751	-0.439242	1.37448	-0.883706	-0.780759	1.29541	-0.678555	0.367484	-1.79244	-0.719453	0.301485
	1100	1.12648	1.30324	1.16225	1.2294	1.37448	1.30311	0.891815	1.29541	0.823384	1.31363	1.24098	0.865017	0.94334
	1101	-0.550705	-1.08231	-0.965221	0.0149989	-0.59622	0.0469936	0.891815	-0.79053	-0.400136	-0.132291	-0.27573	-0.719453	-0.0138582
	1102	0.297446	-1.08231	-0.965221	2.81523	-2.19867	-0.88452	0.891815	-1.21903	0.823384	-1.57821	-1.79244	-0.186959	-2.60113
	1103	-0.550705	0.515635	0.45985	-0.674188	-1.40429	-0.268717	0.891815	-0.37898	0.526358	-1.07244	-1.21236	0.865017	-1.30749
	1104	-0.550705	0.110467	-0.0839819	0.068141	1.37448	-0.262911	-0.760247	0.0381885	-0.363821	-0.132291	-0.27573	-0.719453	0.616847
	1105	-0.550705	0.110467	-0.0839819	-0.00153087	0.183427	-0.263724	-0.760247	0.0381885	0.211624	-1.57821	-0.27573	-0.719453	-0.0138582
	1106	-0.550705	0.110467	-0.0839819	-0.00153087	0.183427	-0.262911	-0.760247	0.872526	-0.678555	-0.132291	-0.27573	-0.719453	-0.0138582
	1107	0.29854	0.110467	0.0985157	-0.00153087	-1.00762	-0.262911	0.891815	0.0381885	-0.363821	-0.132291	-0.27573	0.358387	-0.0138582
	1108	-1.79457	-1.05176	0.363385	-0.682251	-2.19867	1.30311	-0.345502	0.883858	-1.254	-1.07844	0.780222	-1.2648	0.648675
	1109	-0.550705	0.110467	-0.0839819	-0.00153087	0.183427	-0.262911	-0.760247	0.861287	-0.678555	-0.132291	-0.27573	-0.719453	-0.0138582
	1110	-0.984017	0.894164	-2.157	-0.585591	1.37448	-1.82893	-2.41231	1.29541	-0.678555	1.31363	-0.27573	0.865017	-0.654903
	1111	0.730434	0.894164	0.449046	1.16354	0.183427	0.684119	0.502196	0.449738	0.823384	0.807857	0.185029	0.37124	1.30126
	1112	-0.550705	0.110467	-0.0382937	-0.00153087	0.183427	-0.262911	-0.346654	0.0381885	0.211624	-0.132291	-0.27573	-0.719453	-0.0138582
	1113	-0.550705	0.110467	-0.0839819	-0.00153087	0.183427	-0.262911	-0.760247	0.0381885	-0.678555	-0.132291	-0.27573	-0.212823	-0.0138582
	1114	1.12648	0.110467	-0.0839819	-0.00153087	0.183427	-0.262911	-0.760247	0.0381885	0.211624	-0.132291	-0.27573	0.865017	-0.0138582
	1115	0.711961	1.30324	1.16225	1.66786	0.970441	1.30311	0.891815	1.29541	-0.64224	1.31363	1.24098	-0.719453	1.27978
	1116	1.12648	1.30324	1.16225	1.24236	1.37448	1.30311	0.891815	1.29541	0.823384	1.31363	1.71685	0.865017	0.953283
	1117	0.711961	1.30324	1.16225	0.0229026	1.37448	0.991409	0.891815	0.449738	-0.38153	1.31363	0.0808132	0.31967	0.0175735
	1118	-0.137284	0.924715	0.432202	-0.0128149	1.37448	0.0469936	0.467389	1.29541	0.50865	1.31363	0.185029	0.332523	-0.0138582
	1119	0.279742	0.110467	0.00752182	0.0692831	0.183427	0.0576549	0.0680914	-0.37898	-0.678555	0.367484	0.304354	-0.719453	0.627186
	1120	-0.966637	-0.703782	1.12483	0.224131	-1.00762	-1.20994	-1.59827	0.0551397	0.823384	-0.697469	-1.31657	-0.719453	-0.318467
	1121	-2.22788	-1.08231	0.822824	1.41511	-0.22693	-1.82893	-0.760247	-1.21903	-2.18049	-0.566665	-1.79244	-2.30392	-1.30749
	1122	-0.550705	-2.27509	1.72963	5.9178	1.37448	0.672644	-0.760247	0.0381885	0.823384	1.31363	1.24098	0.865017	-2.60113
	1123	-0.13619	0.110467	-0.0839819	0.0356341	0.183427	-0.262911	-0.760247	0.866907	-0.939266	-0.132291	1.24098	-0.719453	0.322578
	1124	2.80366	1.30324	-0.990788	0.476923	1.37448	-0.262911	-0.760247	1.72391	-3.68243	-0.132291	2.75769	0.865017	0.36595
	1125	1.12648	0.110467	-0.0839819	-0.179182	2.56553	-0.897422	-0.760247	-1.64191	-0.678555	-1.07844	1.24098	-0.199971	-1.62204
	1126	1.12648	-0.681056	0.517771	0.245072	0.98413	-1.2224	-0.760247	-0.373361	0.247939	0.308081	1.71685	-1.73271	-0.359842
	1127	1.12648	-1.08231	0.822824	1.41511	-1.00762	0.0487939	-0.760247	-1.21903	0.823384	-0.132291	-0.27573	0.865017	-1.30749
	1128	-0.531907	-1.08231	0.829552	1.41511	-0.213241	0.0487939	-0.766463	-0.390312	2.32532	-0.197694	-1.79244	0.865017	-1.30749
	1129	2.80366	2.49602	6.34957	6.42329	0.183427	2.86914	2.54388	2.55263	2.32532	1.81341	2.75769	1.41036	2.57341
	1130	-0.550705	0.110467	-0.0386763	-0.00153087	0.183427	-0.262911	-0.350118	0.0381885	-0.678555	-0.632067	0.200138	-0.212823	-0.0138582
	1131	-0.550705	0.110467	-0.0839819	-0.00153087	0.573773	-0.262911	-0.760247	0.89519	-0.678555	-0.132291	-0.27573	-0.719453	-0.0138582
	1132	-0.550705	0.110467	-0.0839819	-0.00153087	0.573773	0.0469936	-0.760247	0.0381885	-0.678555	-0.132291	-0.27573	-0.719453	-0.0138582
	1133	-0.550705	0.110467	-0.0839819	-0.00153087	0.183427	-0.262911	-0.760247	0.0381885	0.211624	-0.132291	-0.27573	-0.174106	-0.0138582
	1134	1.12648	1.30324	1.16225	2.06484	1.37448	1.30311	0.891815	1.29541	0.823384	1.31363	1.24098	0.865017	1.58438
	1135	-0.550705	0.110467	-0.0839819	-0.00153087	0.183427	-0.262911	-0.760247	0.0381885	-0.99329	-0.132291	-0.27573	-0.719453	-0.0138582
	1136	1.12648	1.30324	1.16225	2.10632	1.37448	1.30311	0.891815	1.29541	0.823384	1.31363	1.24098	0.865017	1.61621
	1137	0.69207	0.898076	-0.677178	0.875775	0.183427	0.369359	-0.754031	0.0551397	-1.0296	0.873259	1.24098	2.44949	0.975168
	1138	-0.550705	-1.08231	-0.52806	0.0149989	-0.603587	0.360939	0.487901	-1.21903	-0.714871	-0.132291	-0.27573	-0.212823	-0.0138582
	1139	-0.550705	0.110467	-0.12967	-0.0712464	0.587463	-0.262911	-1.17384	0.0381885	-1.254	-0.132291	-0.27573	0.865017	-0.64496
	1140	2.80366	1.30324	-0.990788	-3.3899	2.56553	1.61787	-0.760247	1.29541	0.823384	1.31363	1.24098	-0.719453	-2.60113
	1141	-0.550705	0.488996	-0.371758	-0.00677663	0.183427	-0.262911	-0.760247	0.0381885	-0.678555	0.867259	0.304354	-0.719453	-0.0138582
	1142	-0.550705	-0.298614	0.22702	-0.0932388	0.587463	0.363553	-0.760247	0.0381885	-0.678555	-0.132291	0.200138	-0.719453	0.312239
	1143	-0.550705	-1.08231	0.822824	0.0149989	-0.206919	-1.51984	-0.760247	-1.21903	2.32532	1.31363	-0.27573	-0.719453	-0.0138582
	1144	-1.40104	-0.2336	0.183194	0.143043	0.567452	-1.5269	-0.784222	-0.824432	1.13812	-1.00104	-0.27573	-1.17451	-0.61234
	1145	0.313408	0.894164	1.1555	0.852392	-0.220609	0.988354	1.29226	0.878239	0.211624	0.367484	0.780222	-0.174106	0.953283
	1146	0.297122	1.30324	0.627753	1.27088	0.580095	0.684119	0.481685	0.878239	-0.0667953	1.31363	0.765113	0.865017	0.975168
	1147	-0.550705	-0.699869	1.67152	0.892522	-0.618323	-0.895181	-2.38833	0.0381885	-2.18049	-0.00148685	-1.68823	-1.21323	-1.27527
	1148	-0.116299	0.110467	0.0516309	-0.0386958	0.587463	0.0461799	0.467389	0.0381885	0.247939	0.748454	0.304354	-0.212823	-0.350294
	1149	-0.550705	0.110467	-0.0839819	-0.00153087	0.183427	-0.262911	-0.760247	0.0381885	-0.678555	-0.132291	-0.27573	-0.719453	-0.0138582
	1150	-0.550705	-1.08231	-0.965221	0.0149989	-0.589898	-0.262911	0.891815	-0.79053	-1.29032	-0.132291	0.304354	0.865017	-0.0138582
	1151	-0.137284	-1.08231	-0.965221	0.0149989	-1.41798	-0.262911	0.891815	-1.21903	-1.29032	0.308081	-0.27573	0.865017	-0.0138582
	1152	0.278649	0.137105	-0.0480029	0.1337	0.580095	0.987403	-0.350118	0.0325691	-0.64224	-0.638066	-0.171514	-0.719453	0.975168
	1153	-0.137284	-1.89656	1.44185	0.026283	0.183427	-0.262911	-0.760247	-0.807574	0.823384	1.31363	-1.79244	0.865017	-0.0138582
	1154	-0.13619	-1.08231	-0.965221	-1.38512	-0.617277	-0.262911	0.891815	-1.21903	1.13812	-0.132291	-0.27573	0.865017	1.27978
	1155	-0.550705	0.110467	0.00978763	-0.00153087	0.183427	-0.262911	0.0886027	0.0381885	-0.678555	-0.132291	-0.27573	-0.719453	-0.0138582
	1156	-0.550705	0.110467	-0.0839819	-0.108411	-2.19867	-0.897422	-0.760247	-0.390312	-1.29032	2.75955	0.200138	-0.719453	-0.981396
	1157	1.12648	-0.673231	-0.600397	-0.436974	-1.00762	0.0469936	0.891815	0.0381885	0.211624	0.367484	-0.27573	0.865017	0.649071
	1158	1.95441	-1.1395	-1.48357	0.3765	1.37448	1.30311	1.30194	1.29541	0.823384	-1.57821	-1.5689	1.90414	-0.330408
	1159	1.12648	0.137105	0.122272	-0.0436634	-0.22693	-0.889512	0.891815	-0.37898	-0.363821	-0.638066	-0.27573	-0.186959	-0.318467
	1160	1.12648	-2.27509	-4.86861	-0.0182597	-1.80833	0.0576549	2.13996	-1.61925	-1.64136	0.807857	-0.27573	0.358387	0.00802594
	1161	-0.550705	0.488996	-0.371758	-0.00677663	0.183427	0.360499	-0.760247	0.0381885	-0.678555	-0.132291	0.304354	-0.719453	-0.0138582
	1162	1.12648	0.110467	0.281013	-0.144434	-0.603587	0.025298	2.54388	0.0381885	-0.99329	-0.132291	0.884438	-0.719453	-1.30749
	1163	0.710543	-0.703782	-0.635266	-0.441402	1.37448	-0.586531	0.902646	-1.65315	0.247939	-0.638066	0.780222	0.31967	0.627186
	1164	1.12648	-0.673231	-0.32847	0.214402	-2.19867	0.367559	0.487901	-0.395932	1.39883	-0.638066	0.185029	0.332523	-0.318467
	1165	-0.587975	2.09085	0.977243	2.69744	1.39449	0.357885	0.467389	0.472309	0.247939	-0.132291	1.25609	-0.174106	1.29012
	1166	-0.135866	-1.05959	-0.944953	-0.331263	-2.19867	0.682318	0.891815	-2.47625	0.211624	-0.191694	0.200138	-0.719453	0.312634
	1167	0.694581	-0.677143	-1.15511	0.215648	1.37448	0.977693	1.70586	0.0381885	-0.363821	0.367484	0.319462	0.865017	-0.318467
	1168	1.12648	2.49602	4.2665	5.60836	1.37448	2.86914	1.70932	2.12413	1.39883	1.31363	1.70174	1.41036	2.24692
	1169	0.710543	-1.48748	-0.711344	1.44443	0.587463	0.0469936	0.478221	-0.373361	0.211624	-0.132291	-0.27573	0.332523	-0.971056
	1170	-0.965219	0.110467	-0.0832952	-0.0712027	-0.617277	-1.19847	-0.754031	0.0381885	-0.363821	-0.132291	0.660897	-0.186959	-0.644564
	1171	1.12648	0.110467	0.00859109	-0.00153087	-1.00762	0.67665	0.0777709	0.0381885	0.211624	-0.132291	0.304354	1.41036	-0.0138582
	1172	-0.550705	-2.27509	-1.11002	-2.24212	-1.0013	0.0469936	0.487901	-2.04775	-0.0490871	-0.132291	1.71685	-0.212823	0.985507
	1173	0.70945	1.30324	2.24629	2.0778	2.56553	1.29469	1.72362	2.13546	2.32532	2.31918	1.13677	2.44949	1.59433
	1174	1.97572	1.68177	2.89291	2.7181	2.16149	1.93358	1.72015	0.883858	1.43514	2.31918	2.28182	1.90414	1.61621
	1175	-0.550705	-1.08231	-0.965221	1.41511	-1.79464	-0.572001	0.891815	0.0381885	-0.363821	-0.132291	-0.27573	-0.719453	-1.30749
	1176	-0.550705	0.110467	-0.0839819	-0.00153087	0.183427	-0.262911	-0.760247	0.0381885	-0.678555	-0.132291	-0.27573	0.345535	-0.0138582
	1177	-0.566991	-0.703782	0.826128	0.239254	0.580095	-0.572001	-1.17384	0.466689	-0.363821	-0.572664	-0.27573	-0.174106	-0.339955
	1178	-0.550705	0.110467	-0.0839819	-0.00153087	0.183427	-0.262911	-0.760247	0.0381885	2.32532	-0.132291	-0.27573	-0.719453	-0.0138582
	1179	-0.118486	-1.86601	-0.892365	4.85373	-0.213241	-1.82893	0.478221	-1.2077	-3.05297	-2.51836	-2.14898	0.358387	-2.60113
	1180	1.12648	1.30324	1.16225	1.66786	1.37448	1.30311	0.891815	1.29541	0.823384	1.31363	1.24098	0.865017	1.27978
	1181	-0.550705	0.110467	-0.0839819	-0.00153087	0.183427	0.0576549	-0.760247	0.861287	-0.678555	-0.132291	-0.27573	-0.719453	-0.0138582
	1182	1.12648	1.30324	1.16225	2.09336	1.37448	1.30311	0.891815	1.29541	0.823384	1.31363	1.24098	0.865017	1.60627
	1183	-1.39853	0.141017	-0.107208	-0.184379	-0.617277	-0.878851	-0.760247	0.455357	0.823384	-0.132291	0.660897	-0.212823	-1.30749
	1184	2.80366	1.30324	2.25439	2.92828	0.977809	1.92472	1.72983	2.55263	1.69585	-0.132291	1.24098	2.44949	2.24692
	1185	-0.135866	-2.27509	-2.02896	-0.783682	-2.19867	0.0469936	0.891815	-0.37898	-0.400136	0.308081	-1.21236	0.358387	0.344462
	1186	-0.114881	-0.673231	-0.600397	0.43394	-2.19867	0.367559	0.891815	-0.37898	-0.363821	-1.07244	-0.27573	-0.186959	-0.644564
	1187	-1.41842	0.485084	-0.368784	-0.475867	-1.02763	-0.262911	-0.760247	0.0325691	-0.975581	-0.132291	0.200138	0.332523	-0.981
	1188	1.12648	1.30324	0.627753	1.66786	1.37448	1.30311	0.481685	1.29541	0.823384	1.31363	1.24098	-0.719453	1.27978
	1189	1.12648	1.30324	-0.990788	1.66786	1.37448	2.86914	-0.760247	1.29541	0.823384	-0.132291	1.82107	0.865017	1.27978
	1190	1.97463	1.30324	3.31529	2.53182	1.37448	1.30311	2.54388	1.72391	1.71356	1.31363	1.24098	0.31967	1.9427
	1191	-1.79457	0.137105	0.00933567	0.0428095	0.183427	-0.58429	0.0680914	-0.79053	-1.254	-1.13784	0.185029	-0.719453	0.312239
	1192	-0.13619	-1.08231	0.822824	1.41511	-0.603587	-0.886761	-0.760247	-1.21903	-1.55103	2.75955	-1.21236	-0.174106	-1.30749
	1193	-0.134772	-0.677143	-0.330379	-0.446247	-0.213241	-0.262911	0.487901	0.0381885	0.823384	-1.57821	-0.27573	-0.174106	0.659014
	1194	-0.964126	-1.08231	-0.0841724	1.41511	1.37448	-1.51903	0.0777709	-1.21903	-0.975581	-1.57821	-0.0521896	0.31967	-1.30749
	1195	1.12648	1.30324	1.16225	1.66786	1.37448	1.30311	0.891815	1.72391	0.247939	1.31363	1.24098	0.865017	1.27978
	1196	0.710543	-2.27509	-2.02896	1.46734	-1.41798	-0.262911	0.891815	-1.6362	-0.624532	0.807857	0.304354	2.44949	-0.64496
	1197	0.711961	-1.46475	-0.714654	2.36191	-1.80833	0.993209	0.487901	-2.05908	-0.363821	-0.632067	-1.67312	1.37165	-1.6125
	1198	1.14418	-0.264151	-0.227294	-0.426924	-0.234298	-0.252249	0.860472	-0.384693	0.562673	1.31363	-0.721381	0.31967	1.61621
	1199	-0.550705	-0.673231	-0.050026	0.434207	-0.617277	0.0469936	0.0743074	-0.390312	-0.678555	-0.132291	-1.21236	-0.186959	-0.64496
	1200	0.278649	0.0532774	0.0475136	-0.000738332	-2.19867	0.0461799	0.891815	-0.37898	-0.975581	-0.638066	-0.27573	0.865017	-0.0138582
	1201	1.12648	0.110467	0.0985157	-0.00153087	0.587463	-0.262911	0.891815	-1.21903	0.823384	-0.132291	-0.27573	0.865017	-0.0138582
	1202	0.711961	-0.638768	-0.298553	0.418584	-0.22693	0.367559	0.467389	-2.47625	0.823384	-0.632067	-1.21236	0.865017	-0.655299
	1203	-0.550705	0.110467	-0.0839819	-0.00153087	0.183427	-0.262911	-0.760247	0.0381885	-1.30802	-0.132291	-0.27573	-0.719453	-0.0138582
	1204	2.38772	1.30716	2.26116	2.51081	1.77114	1.62853	1.72983	1.28979	1.17443	1.30763	1.36031	1.41036	1.92082
	1205	-0.965219	-1.08231	-0.965221	0.697619	-1.00762	-0.89338	0.891815	-1.21903	0.823384	0.308081	-1.31657	-0.174106	-0.644564
	1206	2.80366	-1.05959	-2.69545	-2.72675	-2.19867	1.30311	2.54388	-0.801862	1.71356	1.31363	2.75769	2.44949	2.57341
	1207	0.710543	0.924715	0.445421	1.76702	0.587463	0.991409	0.481685	0.866907	1.08409	0.807857	1.24098	0.865017	1.91088
	1208	1.12648	0.110467	0.05321	-0.00153087	0.183427	-0.262911	0.481685	-1.21903	2.32532	-0.132291	-0.27573	0.865017	-0.0138582
	1209	0.711961	-1.08231	-0.965221	1.41511	-0.604633	-0.262911	0.891815	-1.21903	-0.400136	-1.07844	-1.21236	-0.174106	-1.30749
	1210	0.711961	-1.08231	-0.0841724	0.698047	-1.00762	-0.262911	0.0777709	-0.79053	0.247939	-0.132291	-1.21236	0.358387	-0.64496
	1211	1.12648	-0.325252	-0.0186238	-0.101556	-0.610955	-0.257242	0.0572597	-1.21903	-0.327506	-2.51836	-1.79244	0.8263	0.312239
	1212	1.12648	1.30324	1.16225	-3.3899	-2.19867	1.30311	0.891815	0.0381885	0.823384	1.31363	-0.27573	0.865017	-2.60113
	1213	-0.115975	0.110467	-0.0393629	-0.140918	-0.986566	-1.20427	-0.356334	0.0381885	-0.0490871	-0.191694	-1.68823	0.865017	-1.27567
	1214	1.12648	2.49602	3.25833	-3.26353	-1.41166	-0.262911	1.30541	-1.21903	0.823384	1.31363	-0.260621	0.865017	-1.30749
	1215	1.12648	0.110467	0.0985157	-0.00153087	-1.00762	-0.575056	0.891815	0.0381885	0.823384	-1.57821	-0.27573	1.39751	-0.0138582
	1216	1.12648	-0.264151	-0.235573	-0.338054	-0.213241	0.367559	0.891815	-0.384693	2.32532	0.807857	1.24098	0.865017	1.27978
	1217	1.12648	0.114379	0.148915	0.111538	-1.00762	1.30311	1.30194	0.0381885	1.13812	0.373483	0.780222	0.865017	0.975168
	1218	0.693163	0.114379	0.0558055	-0.0364258	-1.79464	0.0576549	0.487901	-0.79053	-1.29032	0.367484	-0.27573	0.865017	-0.318467
	1219	0.296028	-1.08231	-0.965221	0.34468	-1.00762	-0.262911	0.891815	-1.21903	2.32532	-1.57821	-1.21236	-0.186959	-0.318467
	1220	0.711961	-1.08231	-0.943021	-0.337939	-1.00762	0.0558545	0.871303	-0.801862	0.823384	0.373483	0.884438	1.37165	0.312239
	1221	0.711961	1.30324	0.623239	-2.95145	-1.39797	-0.894367	0.478221	1.29541	0.526358	1.31363	2.75769	-1.21323	-2.26469
	1222	-0.550705	0.110467	-0.0839819	-0.00153087	0.183427	-0.262911	-0.760247	0.0381885	0.544965	-0.132291	0.304354	-0.719453	-0.0138582
	1223	0.29854	-0.677143	-0.0503167	0.657544	-1.00762	0.372414	0.0743074	0.043808	1.13812	0.807857	0.185029	0.865017	-0.971056
	1224	-0.550705	-2.27509	-1.11002	3.66767	0.183427	-2.76449	0.487901	1.29541	-0.327506	1.31363	1.24098	-0.186959	-1.6121
	Latent Variable Correlations
		AR	FM	FM*IS	FM*SSE	INC	INS	IS	PT	SI	SNB	SNE	SS	SSE
	AR	1	0.26016	0.290064	0.28662	0.153716	0.483361	0.527742	0.315807	0.409426	0.293893	0.458049	0.514885	0.344732
	FM	0.26016	1	0.436673	0.0276579	0.458714	0.495947	0.143476	0.547294	0.207865	0.404363	0.455831	0.187156	0.544184
	FM*IS	0.290064	0.436673	1	0.4663	0.30663	0.43676	0.174327	0.383449	0.288487	0.3151	0.345478	0.235546	0.337231
	FM*SSE	0.28662	0.0276579	0.4663	1	0.230804	0.303377	0.293402	0.207192	0.160023	0.254691	0.26007	0.209147	0.0880299
	INC	0.153716	0.458714	0.30663	0.230804	1	0.323932	-0.00234705	0.444138	0.114951	0.370592	0.321717	0.0733881	0.434961
	INS	0.483361	0.495947	0.43676	0.303377	0.323932	1	0.4486	0.421656	0.396038	0.486862	0.497692	0.456203	0.530342
	IS	0.527742	0.143476	0.174327	0.293402	-0.00234705	0.4486	1	0.134958	0.400798	0.289306	0.339289	0.529831	0.27654
	PT	0.315807	0.547294	0.383449	0.207192	0.444138	0.421656	0.134958	1	0.199835	0.444469	0.462052	0.189967	0.51105
	SI	0.409426	0.207865	0.288487	0.160023	0.114951	0.396038	0.400798	0.199835	1	0.211138	0.293801	0.381227	0.277585
	SNB	0.293893	0.404363	0.3151	0.254691	0.370592	0.486862	0.289306	0.444469	0.211138	1	0.398921	0.220883	0.45105
	SNE	0.458049	0.455831	0.345478	0.26007	0.321717	0.497692	0.339289	0.462052	0.293801	0.398921	1	0.322536	0.47627
	SS	0.514885	0.187156	0.235546	0.209147	0.0733881	0.456203	0.529831	0.189967	0.381227	0.220883	0.322536	1	0.339545
	SSE	0.344732	0.544184	0.337231	0.0880299	0.434961	0.530342	0.27654	0.51105	0.277585	0.45105	0.47627	0.339545	1
	Latent Variable Covariances
		AR	FM	FM*IS	FM*SSE	INC	INS	IS	PT	SI	SNB	SNE	SS	SSE
	AR	1	0.26016	0.358253	0.406882	0.153716	0.483361	0.527742	0.315807	0.409426	0.293893	0.458049	0.514885	0.344732
	FM	0.26016	1	0.539328	0.0392628	0.458714	0.495947	0.143476	0.547294	0.207865	0.404363	0.455831	0.187156	0.544184
	FM*IS	0.358253	0.539328	1.52543	0.817568	0.378715	0.539436	0.215309	0.473592	0.356305	0.389175	0.426695	0.29092	0.416509
	FM*SSE	0.406882	0.0392628	0.817568	2.01522	0.327646	0.43067	0.416509	0.294127	0.227166	0.361556	0.369191	0.296902	0.124966
	INC	0.153716	0.458714	0.378715	0.327646	1	0.323932	-0.00234705	0.444138	0.114951	0.370592	0.321717	0.0733881	0.434961
	INS	0.483361	0.495947	0.539436	0.43067	0.323932	1	0.4486	0.421656	0.396038	0.486862	0.497692	0.456203	0.530342
	IS	0.527742	0.143476	0.215309	0.416509	-0.00234705	0.4486	1	0.134958	0.400798	0.289306	0.339289	0.529831	0.27654
	PT	0.315807	0.547294	0.473592	0.294127	0.444138	0.421656	0.134958	1	0.199835	0.444469	0.462052	0.189967	0.51105
	SI	0.409426	0.207865	0.356305	0.227166	0.114951	0.396038	0.400798	0.199835	1	0.211138	0.293801	0.381227	0.277585
	SNB	0.293893	0.404363	0.389175	0.361556	0.370592	0.486862	0.289306	0.444469	0.211138	1	0.398921	0.220883	0.45105
	SNE	0.458049	0.455831	0.426695	0.369191	0.321717	0.497692	0.339289	0.462052	0.293801	0.398921	1	0.322536	0.47627
	SS	0.514885	0.187156	0.29092	0.296902	0.0733881	0.456203	0.529831	0.189967	0.381227	0.220883	0.322536	1	0.339545
	SSE	0.344732	0.544184	0.416509	0.124966	0.434961	0.530342	0.27654	0.51105	0.277585	0.45105	0.47627	0.339545	1
	LV Descriptives
		Mean	Median	Min	Max	Standard Deviation	Excess Kurtosis	Skewness	Number of Observations Used
	AR	7.70081e-17	-0.137284	-3.90506	2.80366	1	0.903981	0.344027	1224
	FM	5.55112e-17	0.110467	-2.27509	2.49602	1	0.12296	-0.150506	1224
	INC	-6.9525e-17	0.183427	-2.19867	2.56553	1	-0.0978634	-0.269021	1224
	INS	2.63406e-16	-0.262911	-3.08505	2.86914	1	1.13155	0.565388	1224
	IS	1.49481e-16	-0.346654	-4.06437	2.54388	1	0.114143	0.489574	1224
	PT	-3.41049e-17	0.0381885	-2.47625	2.55263	1	0.337635	-0.07089	1224
	SI	4.66221e-17	-0.103111	-3.68243	2.32532	1	0.601659	0.173196	1224
	SNB	2.95697e-16	-0.132291	-3.02414	2.75955	1	0.899946	0.04718	1224
	SNE	1.26986e-18	-0.27573	-2.72907	2.75769	1	0.552529	0.414617	1224
	SS	-2.95697e-17	-0.186959	-3.88839	2.44949	1	0.62471	0.246184	1224
	SSE	6.18605e-17	-0.0138582	-2.60113	2.57341	1	0.587659	-0.136894	1224
	Residuals
	Outer Model Residual Scores
	Case ID	AR1	AR2	AR4	AR5	FM1	FM2	FM3	INC1	INC2	INC4	INS1	INS2	INS3	INS4	INS5	IS * FM	IS1	IS2	IS3	IS4	PT2	PT4	PT5	SI1	SI2	SI3	SNB1	SNB2	SNB3	SNE1	SNE3	SNE4	SS1	SS2	SS3	SSE * FM	SSE1	SSE2	SSE4	SSE5
	1	-0.48083	0.604117	-2.23696	1.94009	-0.759725	0.390294	0.375639	0.389465	-0.687214	0.302396	-1.03603	0.267423	0.297036	0.241095	0.225789	1.5647e-14	-0.314097	1.06044	-1.76174	1.04657	0.0215983	-1.11843	1.0807	0.47062	0.262726	-0.567859	-0.451984	-0.450892	0.830817	0.404616	-0.847351	0.392357	-0.443722	0.90801	-0.471843	3.85666e-16	0.225638	-0.839523	0.334575	0.267901
	2	0.858038	-0.779955	-0.807274	0.616248	-0.382251	0.726633	-0.366783	0.72113	-0.32823	-0.403491	0.539243	-0.744256	0.555488	-0.889034	0.48608	1.05049e-14	0.380251	-1.08731	0.343683	0.345968	0.388899	-0.75603	0.360574	-0.56482	-0.675272	0.878604	0.0364871	-0.00841902	-0.027927	0.417571	0.420539	-0.860979	0.0157125	0.0110577	-0.0258548	1.40374e-15	0.206789	0.299585	-0.760824	0.248647
	3	0.181604	-0.0727508	-0.0982296	-0.019697	0.655546	-1.38765	0.777332	1.79429	-1.40502	-0.403654	1.5853	0.332102	-1.01526	0.121736	-0.975917	2.36254e-14	1.36832	-1.43837	1.43693	-1.38789	-0.00420458	-0.0163037	0.0202207	-0.0924405	-0.296268	0.245496	0.766603	-1.78666	0.81915	1.08816	0.0664795	-1.23739	-0.903157	1.80496	-0.917832	4.35882e-16	0.987777	1.13636	-0.932093	-1.20631
	4	1.17497	-1.83276	-0.461527	0.958254	-0.0639153	0.026276	0.0384772	-0.334145	0.737144	-0.409986	-0.256638	1.06939	-0.225071	-0.379118	-0.240069	-1.42003e-15	-1.07791	0.35262	0.356107	0.357969	-0.00420458	-0.0163037	0.0202207	-0.823397	0.236666	0.612275	-0.788267	1.76538	-0.779617	0.812659	-0.429317	-0.455907	0.950481	-0.474532	-0.437718	-6.39217e-16	-1.528	-0.261992	-0.168164	1.98601
	5	-0.456108	-0.766641	2.0382	-0.707864	-0.0639153	0.026276	0.0384772	0.0276601	0.024965	-0.0537947	-0.000950987	0.0618414	0.0375049	-0.132056	0.0243754	-3.51676e-15	-0.0263067	-0.00382629	0.0220207	0.0074941	-0.00420458	-0.0163037	0.0202207	-0.0622133	-0.236271	0.185414	-0.0108317	-0.010641	0.0197666	-0.123008	0.0802674	0.0540684	0.0292355	-0.0372183	0.00881947	-6.82864e-16	-0.0986919	0.017966	0.10979	-0.0261605
	6	0.181604	-0.0727508	-0.0982296	-0.019697	-0.10531	0.0328816	0.0743099	-0.328522	1.78547	-1.48538	-0.000950987	0.0618414	0.0375049	-0.132056	0.0243754	-1.71417e-14	0.0289313	-0.0176574	-0.012745	0.00165794	0.735412	-0.402594	-0.330176	0.440393	0.202729	-0.507776	-0.0108317	-0.010641	0.0197666	0.812659	-0.429317	-0.455907	0.0157125	0.0110577	-0.0258548	-6.6218e-16	-0.0986919	0.017966	0.10979	-0.0261605
	7	-0.135327	0.980056	-0.443977	-0.361703	-0.10531	0.0328816	0.0743099	-0.63567	-0.693004	1.35798	-0.000950987	0.0618414	0.0375049	-0.132056	0.0243754	-1.71417e-14	0.0289313	-0.0176574	-0.012745	0.00165794	-0.0249922	-0.025268	0.0496001	0.440393	0.202729	-0.507776	-0.0108317	-0.010641	0.0197666	1.74833	-0.938901	-0.965882	0.0157125	0.0110577	-0.0258548	-6.6218e-16	-0.0986919	0.017966	0.10979	-0.0261605
	8	-0.454183	0.633111	0.624236	-0.705786	-0.0875663	1.07618	-1.03754	0.72113	-0.32823	-0.403491	1.61196	0.268233	0.297844	-1.13146	-1.04534	-2.96048e-15	-0.377627	1.06583	-0.334407	-0.336816	0.000810669	-1.12739	1.11008	-1.35623	-0.262331	1.36555	-0.88802	0.434895	0.478819	1.2207	-0.0112828	-1.30417	0.0157125	0.0110577	-0.0258548	-5.13647e-16	0.206789	0.299585	-0.760824	0.248647
	9	-0.135327	0.980056	-0.443977	-0.361703	-0.482783	-0.303458	0.816732	0.0276601	0.024965	-0.0537947	0.0271946	-0.000495457	0.0296439	-0.0104981	-0.0435045	2.00744e-14	-0.0263067	-0.00382629	0.0220207	0.0074941	-0.0457799	-0.0342323	0.0789794	-0.0319861	-0.176275	0.125331	0.0364871	-0.00841902	-0.027927	-0.255545	0.15803	0.120852	0.0157125	0.0110577	-0.0258548	-6.4806e-16	-0.0986919	0.017966	0.10979	-0.0261605
	10	1.19022	-0.418513	-0.444892	-0.362607	-0.10531	0.0328816	0.0743099	-0.304005	-0.334019	0.652093	-0.000950987	0.0618414	0.0375049	-0.132056	0.0243754	-1.71417e-14	0.0289313	-0.0176574	-0.012745	0.00165794	-0.0249922	-0.025268	0.0496001	0.714649	1.61366	-1.52738	0.866357	-0.456177	-0.439286	-0.123008	0.0802674	0.0540684	0.0157125	0.0110577	-0.0258548	-2.41417e-15	-0.0555747	0.0295128	0.0471715	-0.0193614
	11	-0.452258	2.03286	-0.789725	-0.703709	-0.0639153	0.026276	0.0384772	0.0276601	0.024965	-0.0537947	-0.000950987	0.0618414	0.0375049	-0.132056	0.0243754	-3.51676e-15	-0.0263067	-0.00382629	0.0220207	0.0074941	-0.00420458	-0.0163037	0.0202207	-0.0622133	-0.236271	0.185414	-0.0108317	-0.010641	0.0197666	-0.123008	0.0802674	0.0540684	0.0292355	-0.0372183	0.00881947	-6.82864e-16	-0.0986919	0.017966	0.10979	-0.0261605
	12	0.181604	-0.0727508	-0.0982296	-0.019697	-0.0639153	0.026276	0.0384772	0.0634224	0.0021283	-0.0671123	-0.543307	-0.404926	0.839798	0.622832	-0.439566	-3.51676e-15	-0.0263067	-0.00382629	0.0220207	0.0074941	-0.764609	0.361023	0.399997	-0.56482	-0.675272	0.878604	0.0364871	-0.00841902	-0.027927	-0.531051	-0.337767	0.902333	0.0292355	-0.0372183	0.00881947	-8.16606e-16	-0.422681	-0.282705	-0.114647	0.825122
	13	0.222251	-0.0740935	-0.0848091	-0.069841	0.631895	-0.337742	-0.298685	0.0455413	0.0135466	-0.0604535	-0.257312	-0.201945	-0.225763	0.993542	-0.240765	-1.15011e-14	0.0289313	-0.0176574	-0.012745	0.00165794	-0.738806	-0.741103	1.46048	0.47062	0.262726	-0.567859	-0.0108317	-0.010641	0.0197666	-0.123008	0.0802674	0.0540684	0.0157125	0.0110577	-0.0258548	-1.22774e-15	0.48766	0.58871	-0.47377	-0.609435
	14	0.913933	0.632951	-0.777219	-0.754758	-0.482783	-0.303458	0.816732	0.00977892	0.0363833	-0.047136	0.0271946	-0.000495457	0.0296439	-0.0104981	-0.0435045	-4.03952e-14	-0.322389	1.052	-0.369173	-0.342652	0.0165831	-0.00733938	-0.00915865	-0.0319861	-0.176275	0.125331	-0.446868	0.875147	-0.332232	2.41892	-1.29296	-1.34229	0.475147	-0.885895	0.420134	1.03176e-16	1.3313	-2.0184	0.38844	0.252354
	15	0.222251	-0.0740935	-0.0848091	-0.069841	-1.0958	0.0473492	1.08223	0.0455413	0.0135466	-0.0604535	-0.285457	-0.139608	-0.217902	0.871984	-0.172885	1.53302e-14	0.0289313	-0.0176574	-0.012745	0.00165794	0.368111	-0.764994	0.389953	-0.320791	0.675667	-0.0809154	-0.88802	0.434895	0.478819	-0.123008	0.0802674	0.0540684	-0.432576	-0.496857	0.901346	-1.18812e-15	0.163671	0.288039	-0.698206	0.241848
	16	0.222251	-0.0740935	-0.0848091	-0.069841	-0.146704	0.0394871	0.110143	-0.286124	-0.345438	0.645434	-1.5872	-0.208419	1.09027	-0.385848	1.02467	-7.74926e-14	0.430165	0.320894	0.303516	-1.04618	0.342309	0.337132	-0.670529	0.987776	-1.56115	-0.0352006	-0.840702	0.437117	0.431125	-0.123008	0.0802674	0.0540684	-0.905533	0.448371	0.420683	-7.03797e-16	-0.117541	1.15707	-0.985609	-0.0454152
	17	0.181604	-0.0727508	-0.0982296	-0.019697	-0.783376	1.4402	-0.700378	0.0276601	0.024965	-0.0537947	-0.000950987	0.0618414	0.0375049	-0.132056	0.0243754	-1.30417e-14	-0.0263067	-0.00382629	0.0220207	0.0074941	-0.00420458	-0.0163037	0.0202207	-0.0622133	-0.236271	0.185414	-0.0108317	-0.010641	0.0197666	-0.123008	0.0802674	0.0540684	0.0292355	-0.0372183	0.00881947	-6.96916e-16	-0.0986919	0.017966	0.10979	-0.0261605
	18	0.222251	-0.0740935	-0.0848091	-0.069841	-0.0639153	0.026276	0.0384772	-0.316264	0.725726	-0.416645	-2.10543	3.16156	-2.05015	3.13897	-1.9582	2.12649e-15	0.0841693	-0.0314885	-0.0475107	-0.00417822	-0.00420458	-0.0163037	0.0202207	-0.808849	-2.02621	1.83812	-0.0108317	-0.010641	0.0197666	1.74833	-0.938901	-0.965882	0.0292355	-0.0372183	0.00881947	-8.61682e-16	-0.141809	0.00641921	0.172408	-0.0329596
	19	0.541107	0.272852	-1.15302	0.274242	-0.441389	-0.310063	0.780899	0.00977892	0.0363833	-0.047136	-0.798994	0.60262	0.577221	0.375771	-0.70401	-1.20402e-14	1.49006	-0.0271072	-1.42314	-0.00743544	-0.780381	-0.759032	1.51924	0.500848	0.322722	-0.627941	-0.88802	0.434895	0.478819	0.404616	-0.847351	0.392357	0.48867	-0.934171	0.454808	-1.23328e-15	0.506509	-0.550398	0.62163	-0.59018
	20	0.222251	-0.0740935	-0.0848091	-0.069841	0.631895	-0.337742	-0.298685	0.0634224	0.0021283	-0.0671123	-0.522491	-0.474805	-0.498087	0.737308	0.756914	-7.29682e-15	0.374927	0.334725	0.338281	-1.04034	-0.392293	-0.387668	0.769729	0.759425	-0.589216	-0.361612	-0.88802	0.434895	0.478819	-0.518096	0.930123	-0.351004	0.477524	0.470697	-0.918381	-4.12663e-16	0.163671	0.288039	-0.698206	0.241848
	21	0.210176	1.356	1.349	-2.6635	0.378604	-0.693897	0.336239	1.04054	1.0905	-2.17812	-0.514488	0.804069	0.832628	-0.628269	-0.506749	1.2891e-14	-1.07791	0.35262	0.356107	0.357969	0.751185	0.71746	-1.44942	-0.823397	0.236666	0.612275	-0.0108317	-0.010641	0.0197666	-0.00342684	-1.26538	1.24062	0.0292355	-0.0372183	0.00881947	2.69442e-15	1.09286	0.0203459	0.0380702	-1.17345
	22	-1.4628	0.978874	0.970898	-0.362876	-1.2259	2.16037	-0.99814	0.0634224	0.0021283	-0.0671123	0.540732	-0.742724	-0.765479	0.485715	0.48762	-1.68284e-14	0.0289313	-0.0176574	-0.012745	0.00165794	-0.0457799	-0.0342323	0.0789794	0.47062	0.262726	-0.567859	0.0416033	1.31762	-1.19098	-0.939094	-0.755801	1.7506	0.0292355	-0.0372183	0.00881947	-1.09546e-15	-0.379904	0.887002	-0.177613	-0.313423
	23	-0.773039	0.286166	1.69245	-1.04987	-0.46504	0.739844	-0.295118	0.00977892	0.0363833	-0.047136	-1.02721	0.276498	0.306093	1.62293	-1.03703	-2.00776e-14	-0.668384	0.699616	-0.720199	0.69935	-0.00420458	-0.0163037	0.0202207	-0.320791	0.675667	-0.0809154	0.425205	-0.896429	0.371765	0.799703	-1.69721	0.79743	0.0157125	0.0110577	-0.0258548	-4.11104e-16	0.163671	0.288039	-0.698206	0.241848
	24	0.222251	-0.0740935	-0.0848091	-0.069841	0.0188733	0.013065	-0.0331881	0.00977892	0.0363833	-0.047136	0.0553402	-0.0628323	0.0217829	0.11106	-0.111384	6.37468e-14	-0.671351	-0.730867	0.677769	0.696442	-1.48344	0.756278	0.721014	0.759425	-0.589216	-0.361612	0.0364871	-0.00841902	-0.027927	-0.385559	0.852361	-0.417787	-0.457245	0.956286	-0.506517	6.3369e-15	0.268755	-0.827976	0.271957	0.274701
	25	0.873286	0.634294	-0.790639	-0.704613	0.254421	-0.674081	0.443737	-0.334145	0.737144	-0.409986	-0.257312	-0.201945	-0.225763	0.993542	-0.240765	-1.32165e-14	0.383218	0.34317	-1.05429	0.348875	0.363096	0.346096	-0.699909	0.47062	0.262726	-0.567859	-0.0108317	-0.010641	0.0197666	-0.123008	0.0802674	0.0540684	0.477524	0.470697	-0.918381	1.12649e-15	0.725755	-0.291872	-0.123748	-0.328971
	26	-0.827009	0.273012	0.248433	0.323214	-0.0639153	0.026276	0.0384772	-0.304005	-0.334019	0.652093	-0.550637	-0.412468	-0.490226	0.61575	0.824794	-4.20662e-15	0.319689	0.348556	0.373047	-1.03451	-0.00420458	-0.0163037	0.0202207	-0.320791	0.675667	-0.0809154	-0.0108317	-0.010641	0.0197666	-0.926138	0.512089	0.497261	-0.432576	-0.496857	0.901346	-7.70046e-16	0.444543	0.577163	-0.411151	-0.616234
	27	0.222251	-0.0740935	-0.0848091	-0.069841	-0.0639153	0.026276	0.0384772	0.0455413	0.0135466	-0.0604535	-0.778179	0.532741	-0.760663	0.490246	0.49247	-2.08547e-15	0.726247	-0.734931	0.694709	-0.696034	-0.00420458	-0.0163037	0.0202207	0.47062	0.262726	-0.567859	-0.0108317	-0.010641	0.0197666	0.812659	-0.429317	-0.455907	-0.457245	0.956286	-0.506517	-6.82864e-16	-0.0986919	0.017966	0.10979	-0.0261605
	28	0.181604	-0.0727508	-0.0982296	-0.019697	-0.146704	0.0394871	0.110143	1.08856	0.00791789	-1.1227	-0.257312	-0.201945	-0.225763	0.993542	-0.240765	-1.93805e-14	0.374927	0.334725	0.338281	-1.04034	0.714624	-0.411559	-0.300797	-0.579368	1.5876	-0.347245	-0.0108317	-0.010641	0.0197666	-0.398514	-0.415529	0.83555	0.950481	-0.474532	-0.437718	-3.48655e-15	1.35522	0.290418	-0.769926	-0.905446
	29	-0.784437	1.67142	-1.15211	0.275147	-0.022521	0.0196705	0.00264457	-0.00810225	0.0478017	-0.0404772	1.35776	1.27731	-1.2857	-0.00376757	-1.30824	3.2512e-14	0.78681	-2.1708	0.665346	0.684441	0.409687	-0.747065	0.331195	-0.00175889	-0.116278	0.0652487	0.472523	-0.894207	0.324071	-1.33418	0.0940553	1.34552	0.0021894	0.0593337	-0.060529	9.25547e-16	1.35557	-0.867742	-0.769577	0.239898
	30	-0.428785	-0.782481	0.621021	0.564931	-0.3586	-0.323274	0.709234	0.353703	-0.664377	0.315714	-0.494346	-0.537142	-0.505948	0.858866	0.689034	4.25094e-14	0.789777	-0.740317	-0.732623	0.687349	0.0165831	-0.00733938	-0.00915865	-0.534593	-0.615276	0.818521	0.472523	-0.894207	0.324071	0.550108	0.342777	-0.927762	0.475147	-0.885895	0.420134	2.72027e-15	0.811989	-0.268779	-0.248985	-0.315373
	31	0.181604	-0.0727508	-0.0982296	-0.019697	-0.10531	0.0328816	0.0743099	-0.298382	0.714307	-0.423303	0.254736	-0.945705	0.300081	0.115006	0.288819	-1.71417e-14	0.0289313	-0.0176574	-0.012745	0.00165794	-0.00420458	-0.0163037	0.0202207	-0.320791	0.675667	-0.0809154	-0.0108317	-0.010641	0.0197666	-0.123008	0.0802674	0.0540684	0.0292355	-0.0372183	0.00881947	-1.47798e-16	-0.928899	-0.803799	2.5964	-0.836984
	32	0.181604	-0.0727508	-0.0982296	-0.019697	-0.0639153	0.026276	0.0384772	0.0276601	0.024965	-0.0537947	1.06227	-0.206077	-0.229887	-0.383649	-0.244919	-3.51676e-15	-0.0263067	-0.00382629	0.0220207	0.0074941	-0.00420458	-0.0163037	0.0202207	-0.0622133	-0.236271	0.185414	-0.0108317	-0.010641	0.0197666	-0.123008	0.0802674	0.0540684	0.0292355	-0.0372183	0.00881947	-6.82864e-16	-0.0986919	0.017966	0.10979	-0.0261605
	33	1.52047	-1.45682	1.33145	-1.34354	-0.441389	-0.310063	0.780899	0.72113	-0.32823	-0.403491	0.254736	-0.945705	0.300081	0.115006	0.288819	1.05546e-14	0.32798	0.357001	-1.01952	0.354712	-0.00420458	-0.0163037	0.0202207	-0.320791	0.675667	-0.0809154	0.377886	-0.898651	0.419458	-0.123008	0.0802674	0.0540684	-0.443722	0.90801	-0.471843	-3.81565e-16	0.18218	0.307091	0.396845	-0.884242
	34	1.19022	-0.418513	-0.444892	-0.362607	-0.0639153	0.026276	0.0384772	0.0276601	0.024965	-0.0537947	-0.000950987	0.0618414	0.0375049	-0.132056	0.0243754	-3.51676e-15	-0.0263067	-0.00382629	0.0220207	0.0074941	-0.00420458	-0.0163037	0.0202207	-0.290564	0.735663	-0.140998	-0.0108317	-0.010641	0.0197666	-0.123008	0.0802674	0.0540684	0.0292355	-0.0372183	0.00881947	-6.82864e-16	-0.0986919	0.017966	0.10979	-0.0261605
	35	-1.47612	0.964376	-0.459698	0.960063	0.5905	-0.331136	-0.262852	-0.66581	0.37816	0.295901	-0.0290966	0.124178	0.0453659	-0.253614	0.0922552	-1.60153e-14	0.383218	0.34317	-1.05429	0.348875	1.10773	-1.15128	0.0395568	-0.639823	1.46761	-0.227079	0.77172	-0.460621	-0.343898	1.48325	-0.783376	-0.832316	-0.905533	0.448371	0.420683	5.39262e-15	-0.184926	-0.00512758	0.235026	-0.0397587
	36	0.222251	-0.0740935	-0.0848091	-0.069841	-0.022521	0.0196705	0.00264457	0.00977892	0.0363833	-0.047136	0.0271946	-0.000495457	0.0296439	-0.0104981	-0.0435045	1.57515e-14	0.0289313	-0.0176574	-0.012745	0.00165794	0.0165831	-0.00733938	-0.00915865	-0.0319861	-0.176275	0.125331	0.0364871	-0.00841902	-0.027927	0.945195	-0.507079	-0.52269	0.0157125	0.0110577	-0.0258548	1.40608e-15	-0.0555747	0.0295128	0.0471715	-0.0193614
	37	0.181604	-0.0727508	-0.0982296	-0.019697	1.41049	-0.714971	-0.707512	0.0276601	0.024965	-0.0537947	-0.000950987	0.0618414	0.0375049	-0.132056	0.0243754	-1.31337e-14	-0.0263067	-0.00382629	0.0220207	0.0074941	-0.00420458	-0.0163037	0.0202207	-0.0622133	-0.236271	0.185414	-0.893137	-0.891144	1.64187	-0.123008	0.0802674	0.0540684	0.0292355	-0.0372183	0.00881947	-6.97052e-16	-0.0986919	0.017966	0.10979	-0.0261605
	38	0.222251	-0.0740935	-0.0848091	-0.069841	-0.022521	0.0196705	0.00264457	0.00977892	0.0363833	-0.047136	0.0271946	-0.000495457	0.0296439	-0.0104981	-0.0435045	1.57515e-14	0.0289313	-0.0176574	-0.012745	0.00165794	0.0165831	-0.00733938	-0.00915865	-0.534593	-0.615276	0.818521	0.0364871	-0.00841902	-0.027927	0.00952842	0.00250511	-0.0127148	0.0157125	0.0110577	-0.0258548	1.40608e-15	-0.0555747	0.0295128	0.0471715	-0.0193614
	39	-0.49483	0.634454	0.610815	-0.655642	1.00937	-0.00140263	-1.04111	-0.304005	-0.334019	0.652093	-0.294276	-0.148682	-0.226958	-0.509848	1.08993	-3.87586e-15	-0.0263067	-0.00382629	0.0220207	0.0074941	-0.376521	0.732387	-0.349512	-1.61481	0.649607	1.09922	-0.0108317	-0.010641	0.0197666	-0.926138	0.512089	0.497261	0.950481	-0.474532	-0.437718	-9.11666e-16	-0.141809	0.00641921	0.172408	-0.0329596
	40	0.262897	-0.0754361	-0.0713886	-0.119985	-0.022521	0.0196705	0.00264457	-0.683691	0.389578	0.30256	-0.230655	-0.265814	1.08734	-0.259649	-0.310185	3.26373e-14	0.781485	-0.748762	0.659944	-0.70187	0.0373707	0.00162493	-0.038538	0.515396	-1.94015	0.597907	-0.0108317	-0.010641	0.0197666	0.00952842	0.00250511	-0.0127148	0.0021894	0.0593337	-0.060529	2.98327e-15	0.268755	-0.827976	0.271957	0.274701
	41	-1.4628	0.978874	0.970898	-0.362876	-0.146704	0.0394871	0.110143	0.0634224	0.0021283	-0.0671123	-0.257312	-0.201945	-0.225763	0.993542	-0.240765	-4.77962e-14	-0.317064	-0.37004	-0.363771	1.04366	0.368111	-0.764994	0.389953	1.76464	0.288786	-1.74799	-0.0108317	-0.010641	0.0197666	0.680122	-0.351554	-0.389124	-0.905533	0.448371	0.420683	-1.66159e-15	0.750023	0.858783	-1.28177	-0.341427
	42	-0.152501	-1.83395	0.953348	0.957082	0.631895	-0.337742	-0.298685	0.0634224	0.0021283	-0.0671123	-0.522491	-0.474805	-0.498087	0.737308	0.756914	-1.15011e-14	0.0289313	-0.0176574	-0.012745	0.00165794	0.368111	-0.764994	0.389953	-0.320791	0.675667	-0.0809154	0.819038	-0.458399	-0.391592	-0.123008	0.0802674	0.0540684	-0.432576	-0.496857	0.901346	-1.3795e-16	0.444543	0.577163	-0.411151	-0.616234
	43	-0.479581	2.0487	0.62745	-1.9765	-1.49693	0.760917	0.748634	-0.63567	-0.693004	1.35798	-0.000950987	0.0618414	0.0375049	-0.132056	0.0243754	-7.92012e-15	-0.0263067	-0.00382629	0.0220207	0.0074941	0.000810669	-1.12739	1.11008	0.181816	1.11467	-0.774106	-0.0108317	-0.010641	0.0197666	-0.531051	-0.337767	0.902333	0.477524	0.470697	-0.918381	-1.27641e-15	-0.423021	0.875455	-0.114995	-0.320223
	44	0.222251	-0.0740935	-0.0848091	-0.069841	-0.022521	0.0196705	0.00264457	0.00977892	0.0363833	-0.047136	0.0271946	-0.000495457	0.0296439	-0.0104981	-0.0435045	7.48749e-15	0.380251	-1.08731	0.343683	0.345968	0.0165831	-0.00733938	-0.00915865	-0.0319861	-0.176275	0.125331	0.0364871	-0.00841902	-0.027927	0.00952842	0.00250511	-0.0127148	0.0292355	-0.0372183	0.00881947	1.40608e-15	-0.0555747	0.0295128	0.0471715	-0.0193614
	45	0.262897	-0.0754361	-0.0713886	-0.119985	0.0188733	0.013065	-0.0331881	0.756892	-0.351066	-0.416808	0.0271946	-0.000495457	0.0296439	-0.0104981	-0.0435045	-3.15573e-14	-0.0263067	-0.00382629	0.0220207	0.0074941	0.0165831	-0.00733938	-0.00915865	-0.0319861	-0.176275	0.125331	-0.105469	-0.015085	0.115154	1.23366	1.25661	-2.55751	0.0292355	-0.0372183	0.00881947	-8.80511e-15	-0.184926	-0.00512758	0.235026	-0.0397587
	46	-1.75433	0.616089	0.621936	0.565836	-0.022521	0.0196705	0.00264457	0.00977892	0.0363833	-0.047136	0.0271946	-0.000495457	0.0296439	-0.0104981	-0.0435045	4.904e-14	0.0841693	-0.0314885	-0.0475107	-0.00417822	0.0165831	-0.00733938	-0.00915865	0.500848	0.322722	-0.627941	0.0364871	-0.00841902	-0.027927	0.00952842	0.00250511	-0.0127148	0.48867	-0.934171	0.454808	2.48717e-15	0.530777	0.600257	-0.536388	-0.602636
	47	-0.191222	-0.43285	-0.474033	1.0093	-0.0875663	1.07618	-1.03754	0.0276601	0.024965	-0.0537947	0.264902	1.60603	0.310521	-1.24848	-0.972607	-3.82987e-15	-0.0263067	-0.00382629	0.0220207	0.0074941	0.735412	-0.402594	-0.330176	-0.853625	0.17667	0.672357	-0.446868	0.875147	-0.332232	-0.913183	1.77998	-0.756076	0.0157125	0.0110577	-0.0258548	-6.2738e-16	-0.379563	-0.271159	-0.177265	0.831921
	48	1.19022	-0.418513	-0.444892	-0.362607	-0.10531	0.0328816	0.0743099	-0.316264	0.725726	-0.416645	-0.808487	-0.677787	0.567473	0.366598	0.558113	1.05035e-14	-0.0263067	-0.00382629	0.0220207	0.0074941	-1.14194	2.2208	-1.0596	-0.609596	1.52761	-0.287162	-0.0581505	-0.012863	0.0674603	0.680122	-0.351554	-0.389124	-0.443722	0.90801	-0.471843	1.08981e-15	-0.141809	0.00641921	0.172408	-0.0329596
	49	-0.137252	-0.419696	0.969983	-0.36378	-0.46504	0.739844	-0.295118	-1.01536	0.0305937	1.00845	-0.000950987	0.0618414	0.0375049	-0.132056	0.0243754	-7.32634e-15	0.374927	0.334725	0.338281	-1.04034	-0.00420458	-0.0163037	0.0202207	-0.0319861	-0.176275	0.125331	-0.0581505	-0.012863	0.0674603	-0.123008	0.0802674	0.0540684	-0.443722	0.90801	-0.471843	-6.69206e-16	-0.0986919	0.017966	0.10979	-0.0261605
	50	0.498535	-1.12556	0.247518	0.322309	-0.10531	0.0328816	0.0743099	0.00977892	0.0363833	-0.047136	-0.815817	-0.685329	-0.76255	0.359516	1.82247	-3.5197e-15	0.726247	-0.734931	0.694709	-0.696034	-0.0249922	-0.025268	0.0496001	0.181816	1.11467	-0.774106	-0.0581505	-0.012863	0.0674603	-0.255545	0.15803	0.120852	0.48867	-0.934171	0.454808	1.08981e-15	-0.141809	0.00641921	0.172408	-0.0329596
	51	0.222251	-0.0740935	-0.0848091	-0.069841	-0.022521	0.0196705	0.00264457	0.00977892	0.0363833	-0.047136	0.0271946	-0.000495457	0.0296439	-0.0104981	-0.0435045	1.57515e-14	0.0289313	-0.0176574	-0.012745	0.00165794	0.0165831	-0.00733938	-0.00915865	-0.823397	0.236666	0.612275	0.0364871	-0.00841902	-0.027927	0.00952842	0.00250511	-0.0127148	0.0157125	0.0110577	-0.0258548	1.40608e-15	-0.0555747	0.0295128	0.0471715	-0.0193614
	52	0.541107	0.272852	-1.15302	0.274242	-0.146704	0.0394871	0.110143	-0.63567	-0.693004	1.35798	-0.000950987	0.0618414	0.0375049	-0.132056	0.0243754	-3.35883e-14	0.0289313	-0.0176574	-0.012745	0.00165794	-0.387278	-1.49876	1.85959	-0.853625	0.17667	0.672357	-0.840702	0.437117	0.431125	0.812659	-0.429317	-0.455907	0.0021894	0.0593337	-0.060529	1.15516e-15	0.444884	-0.580997	-0.410803	0.529111
	53	-0.786362	0.271669	0.261853	0.27307	-0.866165	1.45341	-0.628712	-0.286124	-0.345438	0.645434	0.283555	0.26329	0.292911	-1.1361	0.221636	-1.32677e-14	0.374927	0.334725	0.338281	-1.04034	-0.418096	0.714458	-0.290753	-0.320791	0.675667	-0.0809154	0.430321	0.42961	-0.791284	1.07521	-1.20141	0.0159485	0.0157125	0.0110577	-0.0258548	2.27456e-15	0.120895	-0.881669	-0.63524	1.38039
	54	-2.44409	1.3088	-0.0996152	1.25283	1.3691	-0.708365	-0.671679	1.10082	-1.05183	-0.0539583	-0.00977026	0.0527666	0.028448	-1.51389	1.28719	-5.73253e-15	-2.88503	0.00968682	1.41547	1.40906	-0.769624	1.47211	-0.689865	-1.08197	1.1486	0.345946	0.0364871	-0.00841902	-0.027927	0.259124	-2.03748	1.71248	0.48867	-0.934171	0.454808	-1.21517e-15	0.811989	-0.268779	-0.248985	-0.315373
	55	0.181604	-0.0727508	-0.0982296	-0.019697	0.631895	-0.337742	-0.298685	-0.304005	-0.334019	0.652093	-0.000950987	0.0618414	0.0375049	-0.132056	0.0243754	-2.99176e-15	0.729214	0.695553	-0.703259	-0.693126	-0.764609	0.361023	0.399997	-0.0622133	-0.236271	0.185414	-0.0108317	-0.010641	0.0197666	0.680122	-0.351554	-0.389124	-0.432576	-0.496857	0.901346	-1.37617e-16	0.444884	-0.580997	-0.410803	0.529111
	56	-0.454183	0.633111	0.624236	-0.705786	-0.10531	0.0328816	0.0743099	0.0634224	0.0021283	-0.0671123	-0.258801	-0.203477	1.0952	-0.381207	-0.242305	-1.71417e-14	0.0289313	-0.0176574	-0.012745	0.00165794	0.368111	-0.764994	0.389953	-0.0319861	-0.176275	0.125331	-0.88802	0.434895	0.478819	-0.123008	0.0802674	0.0540684	0.0157125	0.0110577	-0.0258548	-6.6218e-16	-0.0986919	0.017966	0.10979	-0.0261605
	57	0.222251	-0.0740935	-0.0848091	-0.069841	1.41049	-0.714971	-0.707512	2.14383	-1.05746	-1.1162	-0.000950987	0.0618414	0.0375049	-0.132056	0.0243754	1.05861e-14	0.0289313	-0.0176574	-0.012745	0.00165794	-0.0249922	-0.025268	0.0496001	-0.0319861	-0.176275	0.125331	-0.0108317	-0.010641	0.0197666	-0.123008	0.0802674	0.0540684	0.0157125	0.0110577	-0.0258548	-6.97052e-16	-0.0986919	0.017966	0.10979	-0.0261605
	58	-0.786362	0.271669	0.261853	0.27307	-0.146704	0.0394871	0.110143	-0.653552	-0.681585	1.36464	-1.58355	1.06598	-1.55097	0.99099	1.02844	-1.8659e-14	-1.07791	0.35262	0.356107	0.357969	-0.0457799	-0.0342323	0.0789794	-0.0319861	-0.176275	0.125331	0.430321	0.42961	-0.791284	0.680122	-0.351554	-0.389124	0.0157125	0.0110577	-0.0258548	1.1846e-15	-0.703552	-0.57183	-0.401702	1.6832
	59	-0.137252	-0.419696	0.969983	-0.36378	-0.0639153	0.026276	0.0384772	0.0276601	0.024965	-0.0537947	-0.000950987	0.0618414	0.0375049	-0.132056	0.0243754	-3.51676e-15	-0.0263067	-0.00382629	0.0220207	0.0074941	-0.00420458	-0.0163037	0.0202207	0.454942	-2.06015	0.718072	-0.0108317	-0.010641	0.0197666	-0.123008	0.0802674	0.0540684	0.0292355	-0.0372183	0.00881947	-6.82864e-16	-0.0986919	0.017966	0.10979	-0.0261605
	60	0.581753	0.271509	-1.1396	0.224098	1.07441	-1.05792	-0.000922582	0.703249	-0.316811	-0.396832	1.0816	-0.277489	-0.246805	-1.64392	0.950021	3.27419e-14	0.781485	-0.748762	0.659944	-0.70187	0.0215983	-1.11843	1.0807	-1.58458	0.709603	1.03914	-1.28185	-0.00313409	1.24218	1.34028	-1.35693	-0.117618	-0.457245	0.956286	-0.506517	2.46088e-15	0.549626	-0.538851	0.559011	-0.583381
	61	-0.827009	0.273012	0.248433	0.323214	-1.1845	2.15377	-1.03397	0.0455413	0.0135466	-0.0604535	0.520589	0.598488	0.573097	-1.00142	-0.708163	-3.81775e-16	0.0289313	-0.0176574	-0.012745	0.00165794	-0.0249922	-0.025268	0.0496001	-0.0319861	-0.176275	0.125331	-0.0108317	-0.010641	0.0197666	-0.663588	-0.260004	0.969116	-0.443722	0.90801	-0.471843	-7.88376e-16	0.444543	0.577163	-0.411151	-0.616234
	62	0.262897	-0.0754361	-0.0713886	-0.119985	-0.146704	0.0394871	0.110143	0.0634224	0.0021283	-0.0671123	1.06227	-0.206077	-0.229887	-0.383649	-0.244919	-9.17004e-14	0.0841693	-0.0314885	-0.0475107	-0.00417822	-0.397308	0.723422	-0.320133	0.500848	0.322722	-0.627941	0.0364871	-0.00841902	-0.027927	0.142065	-0.0752572	-0.0794981	0.0021894	0.0593337	-0.060529	-8.0071e-15	-0.0124575	0.0410596	-0.0154467	-0.0125623
	63	0.541107	0.272852	-1.15302	0.274242	0.313558	0.362615	-0.703945	-0.334145	0.737144	-0.409986	0.285044	0.264823	-1.02806	0.238653	0.223176	4.66842e-15	0.380251	-1.08731	0.343683	0.345968	-0.743821	0.369987	0.370617	1.018	-1.50115	-0.0952832	-0.840702	0.437117	0.431125	0.00952842	0.00250511	-0.0127148	0.0157125	0.0110577	-0.0258548	1.53015e-15	-0.59915	0.628476	0.567764	-0.574633
	64	0.222251	-0.0740935	-0.0848091	-0.069841	-0.0639153	0.026276	0.0384772	0.0276601	0.024965	-0.0537947	-0.000950987	0.0618414	0.0375049	-0.132056	0.0243754	-6.95134e-16	0.0289313	-0.0176574	-0.012745	0.00165794	-0.0249922	-0.025268	0.0496001	-0.00175889	-0.116278	0.0652487	-0.0108317	-0.010641	0.0197666	-0.123008	0.0802674	0.0540684	0.0157125	0.0110577	-0.0258548	-6.82864e-16	-0.0986919	0.017966	0.10979	-0.0261605
	65	-0.786362	0.271669	0.261853	0.27307	-0.10531	0.0328816	0.0743099	1.78203	-0.345277	-1.47239	-0.000950987	0.0618414	0.0375049	-0.132056	0.0243754	-1.71417e-14	0.0289313	-0.0176574	-0.012745	0.00165794	-0.0249922	-0.025268	0.0496001	0.973227	0.701727	-1.26105	-0.499303	-0.453114	0.878511	0.680122	-0.351554	-0.389124	-0.905533	0.448371	0.420683	1.08981e-15	-0.141809	0.00641921	0.172408	-0.0329596
	66	-0.786362	0.271669	0.261853	0.27307	-0.10531	0.0328816	0.0743099	0.0455413	0.0135466	-0.0604535	-0.000950987	0.0618414	0.0375049	-0.132056	0.0243754	-3.5197e-15	0.726247	-0.734931	0.694709	-0.696034	0.735412	-0.402594	-0.330176	-0.320791	0.675667	-0.0809154	-0.399549	0.877369	-0.379925	0.680122	-0.351554	-0.389124	-0.905533	0.448371	0.420683	1.92532e-16	0.444884	-0.580997	-0.410803	0.529111
	67	0.222251	-0.0740935	-0.0848091	-0.069841	-0.777468	-0.653008	1.48749	0.739011	-0.339648	-0.41015	1.06011	-1.47894	1.09039	-0.385739	-0.247155	-2.50625e-15	-0.726589	-0.717036	0.712535	0.702278	-0.0249922	-0.025268	0.0496001	-1.61481	0.649607	1.09922	0.77172	-0.460621	-0.343898	-0.255545	0.15803	0.120852	1.40992	-1.37148	0.00827002	-8.08028e-16	-0.379563	-0.271159	-0.177265	0.831921
	68	0.222251	-0.0740935	-0.0848091	-0.069841	-0.022521	0.0196705	0.00264457	0.00977892	0.0363833	-0.047136	0.282882	-1.00804	0.29222	0.236564	0.22094	1.57515e-14	0.0289313	-0.0176574	-0.012745	0.00165794	0.0165831	-0.00733938	-0.00915865	-0.0319861	-0.176275	0.125331	0.0364871	-0.00841902	-0.027927	-0.123008	0.0802674	0.0540684	0.0157125	0.0110577	-0.0258548	-4.9228e-15	-0.184926	-0.00512758	0.235026	-0.0397587
	69	-1.47804	-0.435376	0.954263	0.957986	-0.022521	0.0196705	0.00264457	-0.298382	0.714307	-0.423303	0.777766	-0.407526	-0.485294	0.620391	-0.442179	-9.3983e-15	-0.372302	-0.356209	-0.329005	1.0495	0.0165831	-0.00733938	-0.00915865	-0.579368	1.5876	-0.347245	0.0416033	1.31762	-1.19098	1.08816	0.0664795	-1.23739	0.0157125	0.0110577	-0.0258548	-2.76127e-15	0.988118	-0.0217998	-0.931744	-0.0609629
	70	0.222251	-0.0740935	-0.0848091	-0.069841	-0.022521	0.0196705	0.00264457	-0.291747	-1.39376	1.72083	-0.257312	-0.201945	-0.225763	0.993542	-0.240765	2.40852e-14	-0.325356	-0.378485	1.0288	-0.345559	-0.0249922	-0.025268	0.0496001	-0.0319861	-0.176275	0.125331	-0.0581505	-0.012863	0.0674603	-0.135964	-1.18762	1.30741	0.0157125	0.0110577	-0.0258548	-2.81318e-15	-0.141809	0.00641921	0.172408	-0.0329596
	71	0.222251	-0.0740935	-0.0848091	-0.069841	-0.0639153	0.026276	0.0384772	0.0455413	0.0135466	-0.0604535	-0.550637	-0.412468	-0.490226	0.61575	0.824794	-6.95134e-16	0.0289313	-0.0176574	-0.012745	0.00165794	-0.00420458	-0.0163037	0.0202207	-0.0319861	-0.176275	0.125331	-0.0581505	-0.012863	0.0674603	-0.123008	0.0802674	0.0540684	-0.446099	-0.448582	0.866672	-6.82864e-16	-0.0986919	0.017966	0.10979	-0.0261605
	72	0.222251	-0.0740935	-0.0848091	-0.069841	1.3691	-0.708365	-0.671679	-1.02761	1.09034	-0.06029	-0.522491	-0.474805	-0.498087	0.737308	0.756914	-5.86054e-15	0.0289313	-0.0176574	-0.012745	0.00165794	-0.769624	1.47211	-0.689865	-0.00175889	-0.116278	0.0652487	-0.840702	0.437117	0.431125	0.00952842	0.00250511	-0.0127148	0.0157125	0.0110577	-0.0258548	-1.10396e-15	-0.0555747	0.0295128	0.0471715	-0.0193614
	73	0.222251	-0.0740935	-0.0848091	-0.069841	1.03302	-1.05131	0.0349101	-0.653552	-0.681585	1.36464	0.0271946	-0.000495457	0.0296439	-0.0104981	-0.0435045	8.40948e-17	-0.322389	1.052	-0.369173	-0.342652	-0.00420458	-0.0163037	0.0202207	-0.290564	0.735663	-0.140998	0.866357	-0.456177	-0.439286	0.404616	-0.847351	0.392357	0.0157125	0.0110577	-0.0258548	-5.41378e-16	0.206789	0.299585	-0.760824	0.248647
	74	0.55443	0.287349	0.277574	-1.0487	1.03302	-1.05131	0.0349101	-0.298382	0.714307	-0.423303	-0.266131	-0.211019	-0.234819	-0.38829	1.02205	-2.10605e-15	-0.731914	0.705002	0.707133	-0.684033	0.735412	-0.402594	-0.330176	0.440393	0.202729	-0.507776	-0.451984	-0.450892	0.830817	-0.123008	0.0802674	0.0540684	0.0157125	0.0110577	-0.0258548	-7.26529e-16	0.163671	0.288039	-0.698206	0.241848
	75	-0.467506	0.618614	-0.80636	0.617153	-0.10531	0.0328816	0.0743099	0.0455413	0.0135466	-0.0604535	-0.257312	-0.201945	-0.225763	0.993542	-0.240765	-1.71417e-14	0.0289313	-0.0176574	-0.012745	0.00165794	-0.0249922	-0.025268	0.0496001	-0.00175889	-0.116278	0.0652487	-0.0581505	-0.012863	0.0674603	0.680122	-0.351554	-0.389124	-0.432576	-0.496857	0.901346	-2.49643e-16	0.163671	0.288039	-0.698206	0.241848
	76	-0.786362	0.271669	0.261853	0.27307	-0.10531	0.0328816	0.0743099	0.0455413	0.0135466	-0.0604535	-0.264641	-0.209487	-1.55579	0.986459	1.02359	-1.67985e-14	-1.4239	0.000237009	0.00508057	1.39997	-0.769624	1.47211	-0.689865	-0.0319861	-0.176275	0.125331	0.866357	-0.456177	-0.439286	1.74833	-0.938901	-0.965882	0.936958	-0.426256	-0.472393	-1.10382e-15	-0.379563	-0.271159	-0.177265	0.831921
	77	-0.786362	0.271669	0.261853	0.27307	-0.022521	0.0196705	0.00264457	0.395088	0.361113	-0.773	-0.274134	-1.48989	-1.56553	0.977287	2.28572	7.4177e-15	0.383218	0.34317	-1.05429	0.348875	0.0165831	-0.00733938	-0.00915865	0.212043	1.17466	-0.834188	0.0364871	-0.00841902	-0.027927	0.00952842	0.00250511	-0.0127148	-0.903157	1.80496	-0.917832	-4.37415e-15	0.682638	-0.303419	-0.0611299	-0.33577
	78	0.181604	-0.0727508	-0.0982296	-0.019697	-0.0639153	0.026276	0.0384772	0.0276601	0.024965	-0.0537947	-0.000950987	0.0618414	0.0375049	-0.132056	0.0243754	-3.51676e-15	-0.0263067	-0.00382629	0.0220207	0.0074941	-0.00420458	-0.0163037	0.0202207	-0.0622133	-0.236271	0.185414	-0.0108317	-0.010641	0.0197666	-0.913183	1.77998	-0.756076	0.0292355	-0.0372183	0.00881947	-6.82864e-16	-0.0986919	0.017966	0.10979	-0.0261605
	79	-0.469432	-0.781138	0.607601	0.615076	-0.46504	0.739844	-0.295118	-0.678068	1.4379	-0.772836	0.797092	-0.478938	-0.502211	-0.639883	0.75276	-2.99626e-15	0.729214	0.695553	-0.703259	-0.693126	-0.00921983	1.09479	-1.06964	-0.290564	0.735663	-0.140998	-0.840702	0.437117	0.431125	-0.518096	0.930123	-0.351004	0.0157125	0.0110577	-0.0258548	1.4185e-16	0.725755	-0.291872	-0.123748	-0.328971
	80	0.181604	-0.0727508	-0.0982296	-0.019697	-0.146704	0.0394871	0.110143	0.0276601	0.024965	-0.0537947	2.61089	-1.15389	-1.28454	-0.260587	0.0847919	-1.93805e-14	0.374927	0.334725	0.338281	-1.04034	0.0165831	-0.00733938	-0.00915865	-1.61481	0.649607	1.09922	0.0364871	-0.00841902	-0.027927	0.00952842	0.00250511	-0.0127148	-0.432576	-0.496857	0.901346	3.90849e-15	0.120554	0.276492	-0.635588	0.235049
	81	0.140957	-0.0714082	-0.11165	0.0304471	-0.10531	0.0328816	0.0743099	0.0276601	0.024965	-0.0537947	0.254736	-0.945705	0.300081	0.115006	0.288819	3.13898e-14	-0.42754	-0.342378	-0.29424	1.05533	1.10271	-0.0401948	-1.05031	0.440393	0.202729	-0.507776	-0.0108317	-0.010641	0.0197666	-0.123008	0.0802674	0.0540684	0.0157125	0.0110577	-0.0258548	-2.20005e-16	0.18252	-0.85107	0.397193	0.261102
	82	-0.109929	-0.435536	-0.447192	0.909015	0.378604	-0.693897	0.336239	0.0276601	0.024965	-0.0537947	0.0553402	-0.0628323	0.0217829	0.11106	-0.111384	-2.67948e-14	-0.0263067	-0.00382629	0.0220207	0.0074941	0.409687	-0.747065	0.331195	0.226591	-1.08821	0.39166	0.0364871	-0.00841902	-0.027927	0.142065	-0.0752572	-0.0794981	-1.8403	0.933961	0.832547	4.3175e-15	-0.598809	-0.529685	0.568113	0.570712
	83	0.873286	0.634294	-0.790639	-0.704613	0.00113007	-1.03024	1.07866	-0.339767	-0.311183	0.66541	1.09191	-0.266881	-1.55871	1.11266	-0.311258	-8.74325e-16	0.734539	-0.726486	-0.697857	0.693185	-1.11614	1.11868	0.000884559	0.226591	-1.08821	0.39166	1.35483	-0.0137039	-1.29803	0.404616	-0.847351	0.392357	-0.432576	-0.496857	0.901346	-1.65649e-16	0.768872	-0.280326	-0.186366	-0.322172
	84	-0.469432	-0.781138	0.607601	0.615076	-0.423646	0.733238	-0.33095	0.72113	-0.32823	-0.403491	0.797092	-0.478938	-0.502211	-0.639883	0.75276	-8.19287e-15	1.43482	-0.0132761	-1.38837	-0.00159928	1.12852	-1.14232	0.0101775	-0.56482	-0.675272	0.878604	0.47764	0.431832	-0.838978	-0.926138	0.512089	0.497261	1.41229	-0.0148926	-1.33024	-6.8989e-16	-0.0986919	0.017966	0.10979	-0.0261605
	85	-1.4374	-0.436718	0.967683	0.907842	0.0188733	0.013065	-0.0331881	-0.00810225	0.0478017	-0.0404772	0.0553402	-0.0628323	0.0217829	0.11106	-0.111384	9.59534e-14	0.0841693	-0.0314885	-0.0475107	-0.00417822	0.0373707	0.00162493	-0.038538	-0.00175889	-0.116278	0.0652487	0.0364871	-0.00841902	-0.027927	0.00952842	0.00250511	-0.0127148	0.475147	-0.885895	0.420134	5.38551e-15	0.531118	-0.557904	-0.536039	0.542709
	86	0.539182	-1.1269	0.260939	0.272165	-0.022521	0.0196705	0.00264457	-0.334145	0.737144	-0.409986	0.0553402	-0.0628323	0.0217829	0.11106	-0.111384	4.904e-14	0.0841693	-0.0314885	-0.0475107	-0.00417822	-0.738806	-0.741103	1.46048	-0.0319861	-0.176275	0.125331	-0.0108317	-0.010641	0.0197666	-0.926138	0.512089	0.497261	0.477524	0.470697	-0.918381	1.95473e-15	0.811989	-0.268779	-0.248985	-0.315373
	87	0.181604	-0.0727508	-0.0982296	-0.019697	-0.0639153	0.026276	0.0384772	0.0276601	0.024965	-0.0537947	-0.000950987	0.0618414	0.0375049	-0.132056	0.0243754	-3.51676e-15	-0.0263067	-0.00382629	0.0220207	0.0074941	-0.376521	0.732387	-0.349512	-0.0622133	-0.236271	0.185414	-0.0108317	-0.010641	0.0197666	-0.123008	0.0802674	0.0540684	0.0292355	-0.0372183	0.00881947	-5.98653e-16	-0.623418	-0.522179	1.72578	-0.562177
	88	0.485212	-1.14005	-1.18308	1.64525	0.313558	0.362615	-0.703945	-0.334145	0.737144	-0.409986	-1.57622	1.07352	-0.220947	0.998073	-0.235915	-7.22399e-15	-0.377627	1.06583	-0.334407	-0.336816	-1.48344	0.756278	0.721014	-0.56482	-0.675272	0.878604	-0.399549	0.877369	-0.379925	0.404616	-0.847351	0.392357	-0.905533	0.448371	0.420683	8.00357e-16	-0.0559156	1.18767	0.0468231	-1.16471
	89	0.181604	-0.0727508	-0.0982296	-0.019697	-0.0639153	0.026276	0.0384772	0.0276601	0.024965	-0.0537947	-0.000950987	0.0618414	0.0375049	-0.132056	0.0243754	-3.51676e-15	-0.0263067	-0.00382629	0.0220207	0.0074941	-0.00420458	-0.0163037	0.0202207	-0.0622133	-0.236271	0.185414	-0.0108317	-0.010641	0.0197666	-0.123008	0.0802674	0.0540684	0.0292355	-0.0372183	0.00881947	-5.92603e-16	-0.661117	1.75604	-0.465017	-0.600686
	90	0.181604	-0.0727508	-0.0982296	-0.019697	-0.0639153	0.026276	0.0384772	0.0276601	0.024965	-0.0537947	-0.000950987	0.0618414	0.0375049	-0.132056	0.0243754	-3.51676e-15	-0.0263067	-0.00382629	0.0220207	0.0074941	-0.00420458	-0.0163037	0.0202207	-0.823397	0.236666	0.612275	-0.0108317	-0.010641	0.0197666	-0.123008	0.0802674	0.0540684	0.0292355	-0.0372183	0.00881947	-6.82864e-16	-0.0986919	0.017966	0.10979	-0.0261605
	91	0.556355	1.6871	-1.13639	-1.04662	-0.423646	0.733238	-0.33095	-0.683691	0.389578	0.30256	-0.521818	0.796527	-0.497396	-0.635352	0.75761	-8.36558e-15	-1.48743	0.00562353	1.43241	0.0165875	0.0165831	-0.00733938	-0.00915865	-0.808849	-2.02621	1.83812	-1.28185	-0.00313409	1.24218	0.812659	-0.429317	-0.455907	0.00456584	1.41593	-1.39904	-5.14917e-17	0.206448	1.45775	-0.761173	-0.896698
	92	0.222251	-0.0740935	-0.0848091	-0.069841	-0.0639153	0.026276	0.0384772	0.72113	-0.32823	-0.403491	0.285044	0.264823	-1.02806	0.238653	0.223176	-6.95134e-16	0.0289313	-0.0176574	-0.012745	0.00165794	0.383884	0.35506	-0.729288	0.729198	-0.649212	-0.30153	0.0364871	-0.00841902	-0.027927	-0.518096	0.930123	-0.351004	0.0292355	-0.0372183	0.00881947	-5.91228e-16	0.48766	0.58871	-0.47377	-0.609435
	93	0.181604	-0.0727508	-0.0982296	-0.019697	-0.0639153	0.026276	0.0384772	0.0276601	0.024965	-0.0537947	-0.000950987	0.0618414	0.0375049	-0.132056	0.0243754	-3.51676e-15	-0.0263067	-0.00382629	0.0220207	0.0074941	-0.738806	-0.741103	1.46048	0.47062	0.262726	-0.567859	-0.0108317	-0.010641	0.0197666	-0.123008	0.0802674	0.0540684	0.950481	-0.474532	-0.437718	-6.82864e-16	-0.0986919	0.017966	0.10979	-0.0261605
	94	-1.75433	0.616089	0.621936	0.565836	-1.53832	0.767523	0.784466	0.0634224	0.0021283	-0.0671123	-0.000950987	0.0618414	0.0375049	-0.132056	0.0243754	-1.19763e-14	0.0289313	-0.0176574	-0.012745	0.00165794	-0.0457799	-0.0342323	0.0789794	-0.823397	0.236666	0.612275	-0.88802	0.434895	0.478819	1.61579	-0.861139	-0.899099	0.0157125	0.0110577	-0.0258548	-6.96861e-16	1.03124	-0.010253	-0.994362	-0.0541638
	95	0.181604	-0.0727508	-0.0982296	-0.019697	-0.0639153	0.026276	0.0384772	0.0276601	0.024965	-0.0537947	-0.000950987	0.0618414	0.0375049	-0.132056	0.0243754	-3.51676e-15	-0.0263067	-0.00382629	0.0220207	0.0074941	-0.00420458	-0.0163037	0.0202207	-0.0622133	-0.236271	0.185414	-0.0108317	-0.010641	0.0197666	-0.123008	0.0802674	0.0540684	0.0292355	-0.0372183	0.00881947	-6.37733e-16	-0.379904	0.887002	-0.177613	-0.313423
	96	0.181604	-0.0727508	-0.0982296	-0.019697	-0.0639153	0.026276	0.0384772	0.0276601	0.024965	-0.0537947	0.264229	0.334702	0.309829	0.124178	-0.973304	-3.51676e-15	-0.0263067	-0.00382629	0.0220207	0.0074941	0.7562	-0.39363	-0.359555	0.226591	-1.08821	0.39166	-0.0108317	-0.010641	0.0197666	-0.123008	0.0802674	0.0540684	0.0292355	-0.0372183	0.00881947	-7.2497e-16	0.163671	0.288039	-0.698206	0.241848
	97	-0.454183	0.633111	0.624236	-0.705786	-0.759725	0.390294	0.375639	0.0276601	0.024965	-0.0537947	-0.256638	1.06939	-0.225071	-0.379118	-0.240069	-7.01073e-15	-0.380594	-0.364654	1.06356	-0.339723	0.363096	0.346096	-0.699909	0.973227	0.701727	-1.26105	0.377886	-0.898651	0.419458	0.680122	-0.351554	-0.389124	-0.432576	-0.496857	0.901346	-3.31146e-16	-0.379904	0.887002	-0.177613	-0.313423
	98	0.181604	-0.0727508	-0.0982296	-0.019697	0.295815	-0.680686	0.407905	0.0154017	1.08471	-1.12253	1.06011	-1.47894	1.09039	-0.385739	-0.247155	1.24571e-15	-0.0263067	-0.00382629	0.0220207	0.0074941	0.000810669	-1.12739	1.11008	0.500848	0.322722	-0.627941	1.25507	-1.34419	-0.0395939	-0.110053	1.34816	-1.19927	0.0292355	-0.0372183	0.00881947	-6.75838e-16	-0.0986919	0.017966	0.10979	-0.0261605
	99	0.181604	-0.0727508	-0.0982296	-0.019697	-0.736074	-0.659613	1.45166	0.0276601	0.024965	-0.0537947	-0.000950987	0.0618414	0.0375049	-0.132056	0.0243754	-1.32045e-15	-0.734881	-0.725481	2.1051	-0.686941	-0.00420458	-0.0163037	0.0202207	-0.0622133	-0.236271	0.185414	-0.0108317	-0.010641	0.0197666	-0.123008	0.0802674	0.0540684	0.0292355	-0.0372183	0.00881947	-6.95992e-16	-0.0986919	0.017966	0.10979	-0.0261605
	100	-0.0966054	-0.421039	0.983404	-0.413924	1.3691	-0.708365	-0.671679	-0.647929	0.366741	0.289243	0.283555	0.26329	0.292911	-1.1361	0.221636	-7.51015e-15	-0.317064	-0.37004	-0.363771	1.04366	-0.0249922	-0.025268	0.0496001	-0.0319861	-0.176275	0.125331	-1.28185	-0.00313409	1.24218	-0.135964	-1.18762	1.30741	-0.446099	-0.448582	0.866672	-4.64479e-16	-0.703893	0.58633	-0.40205	0.537859
	101	0.222251	-0.0740935	-0.0848091	-0.069841	1.3277	-0.70176	-0.635847	0.00977892	0.0363833	-0.047136	-1.03603	0.267423	0.297036	0.241095	0.225789	-2.23071e-14	0.0289313	-0.0176574	-0.012745	0.00165794	-0.0249922	-0.025268	0.0496001	0.47062	0.262726	-0.567859	0.0364871	-0.00841902	-0.027927	-0.255545	0.15803	0.120852	0.0157125	0.0110577	-0.0258548	1.70272e-15	-0.141809	0.00641921	0.172408	-0.0329596
	102	-0.454183	0.633111	0.624236	-0.705786	1.3691	-0.708365	-0.671679	0.00977892	0.0363833	-0.047136	0.0271946	-0.000495457	0.0296439	-0.0104981	-0.0435045	-1.09185e-14	0.438456	0.329339	-1.08905	0.343039	-0.769624	1.47211	-0.689865	0.500848	0.322722	-0.627941	-0.0108317	-0.010641	0.0197666	-0.531051	-0.337767	0.902333	-0.446099	-0.448582	0.866672	-6.76368e-16	-0.0986919	0.017966	0.10979	-0.0261605
	103	0.181604	-0.0727508	-0.0982296	-0.019697	-0.0639153	0.026276	0.0384772	0.0634224	0.0021283	-0.0671123	0.805912	-0.469863	-0.493155	0.741949	-0.510059	-6.95134e-16	0.0289313	-0.0176574	-0.012745	0.00165794	-0.00420458	-0.0163037	0.0202207	-0.320791	0.675667	-0.0809154	-0.0108317	-0.010641	0.0197666	-0.123008	0.0802674	0.0540684	0.0292355	-0.0372183	0.00881947	-6.82864e-16	-0.0986919	0.017966	0.10979	-0.0261605
	104	-0.454183	0.633111	0.624236	-0.705786	0.631895	-0.337742	-0.298685	-0.304005	-0.334019	0.652093	-0.000950987	0.0618414	0.0375049	-0.132056	0.0243754	-7.08332e-15	-1.07791	0.35262	0.356107	0.357969	-0.0249922	-0.025268	0.0496001	-0.0319861	-0.176275	0.125331	-0.0108317	-0.010641	0.0197666	0.812659	-0.429317	-0.455907	0.477524	0.470697	-0.918381	-6.69274e-16	-0.0986919	0.017966	0.10979	-0.0261605
	105	-0.842258	-1.14124	0.231798	1.64408	1.3277	-0.70176	-0.635847	0.0634224	0.0021283	-0.0671123	1.33478	0.0743258	1.37246	-0.120332	-2.50696	-2.21671e-14	0.0342559	-1.4397	-0.00734292	1.38797	1.86312	-0.417521	-1.43008	1.49038	-1.12215	-0.728391	0.819038	-0.458399	-0.391592	0.812659	-0.429317	-0.455907	0.0157125	0.0110577	-0.0258548	-1.26904e-15	0.768872	-0.280326	-0.186366	-0.322172
	106	0.55443	0.287349	0.277574	-1.0487	1.3691	-0.708365	-0.671679	0.0634224	0.0021283	-0.0671123	0.806585	0.801469	-0.492463	-0.630711	-0.509363	8.42371e-16	1.43482	-0.0132761	-1.38837	-0.00159928	-0.397308	0.723422	-0.320133	-0.0319861	-0.176275	0.125331	0.383002	0.427388	-0.74359	0.139542	-0.691826	0.525924	0.0157125	0.0110577	-0.0258548	-2.96509e-17	-0.728161	-0.564325	0.755967	0.550315
	107	0.579828	-1.12824	0.274359	0.222021	0.378604	-0.693897	0.336239	0.353703	-0.664377	0.315714	0.311028	-1.07038	0.284359	0.358122	0.15306	6.66474e-14	0.438456	0.329339	-1.08905	0.343039	-0.355733	0.741351	-0.378891	0.256819	-1.02822	0.331578	-0.793383	0.439339	0.383432	-0.793602	0.434327	0.430477	0.464001	0.518973	-0.953055	5.19772e-15	0.268755	-0.827976	0.271957	0.274701
	108	0.222251	-0.0740935	-0.0848091	-0.069841	0.714683	-0.350953	-0.37035	0.00977892	0.0363833	-0.047136	0.576207	-0.797518	0.556684	0.614356	-0.844619	4.29435e-14	-0.668384	0.699616	-0.720199	0.69935	0.409687	-0.747065	0.331195	-0.290564	0.735663	-0.140998	0.0364871	-0.00841902	-0.027927	-0.793602	0.434327	0.430477	0.0157125	0.0110577	-0.0258548	2.7599e-15	-0.336446	-0.259612	-0.239883	0.83872
	109	-0.49483	0.634454	0.610815	-0.655642	0.631895	-0.337742	-0.298685	-0.66581	0.37816	0.295901	0.777766	-0.407526	-0.485294	0.620391	-0.442179	2.28913e-14	-0.0815447	0.0100048	0.0567865	0.0133303	0.735412	-0.402594	-0.330176	-0.0622133	-0.236271	0.185414	-0.0108317	-0.010641	0.0197666	0.285034	0.498301	-0.794196	0.0292355	-0.0372183	0.00881947	-4.12663e-16	0.163671	0.288039	-0.698206	0.241848
	110	-0.150575	-0.434193	-0.460612	0.959159	-0.3586	-0.323274	0.709234	-0.683691	0.389578	0.30256	1.06227	-0.206077	-0.229887	-0.383649	-0.244919	2.05991e-14	-1.42923	1.42228	-0.000321469	0.013659	-0.00420458	-0.0163037	0.0202207	0.729198	-0.649212	-0.30153	-0.451984	-0.450892	0.830817	-0.926138	0.512089	0.497261	0.48867	-0.934171	0.454808	-2.10351e-18	0.768872	-0.280326	-0.186366	-0.322172
	111	-0.135327	0.980056	-0.443977	-0.361703	-0.399995	-0.316669	0.745066	-0.334145	0.737144	-0.409986	0.550224	0.537683	-0.755731	0.494887	-0.774503	1.47045e-15	0.374927	0.334725	0.338281	-1.04034	0.388899	-0.75603	0.360574	0.226591	-1.08821	0.39166	0.47764	0.431832	-0.838978	0.812659	-0.429317	-0.455907	0.48867	-0.934171	0.454808	-2.97179e-16	0.506509	-0.550398	0.62163	-0.59018
	112	0.181604	-0.0727508	-0.0982296	-0.019697	-0.0639153	0.026276	0.0384772	-0.304005	-0.334019	0.652093	-1.06417	0.32976	0.304897	0.119537	0.293669	-3.51676e-15	-0.0263067	-0.00382629	0.0220207	0.0074941	-0.00420458	-0.0163037	0.0202207	0.47062	0.262726	-0.567859	-0.0581505	-0.012863	0.0674603	-0.123008	0.0802674	0.0540684	0.0292355	-0.0372183	0.00881947	-6.82864e-16	-0.0986919	0.017966	0.10979	-0.0261605
	113	0.262897	-0.0754361	-0.0713886	-0.119985	0.0188733	0.013065	-0.0331881	0.0276601	0.024965	-0.0537947	0.0553402	-0.0628323	0.0217829	0.11106	-0.111384	9.59534e-14	0.0841693	-0.0314885	-0.0475107	-0.00417822	0.0373707	0.00162493	-0.038538	0.256819	-1.02822	0.331578	0.0838059	-0.00619703	-0.0756207	0.142065	-0.0752572	-0.0794981	0.0021894	0.0593337	-0.060529	7.35664e-15	-0.0124575	0.0410596	-0.0154467	-0.0125623
	114	0.181604	-0.0727508	-0.0982296	-0.019697	-0.10531	0.0328816	0.0743099	0.0276601	0.024965	-0.0537947	-0.000950987	0.0618414	0.0375049	-0.132056	0.0243754	3.12278e-14	-0.435832	-0.350823	1.09833	-0.333887	-0.00420458	-0.0163037	0.0202207	-0.0622133	-0.236271	0.185414	-0.0108317	-0.010641	0.0197666	0.680122	-0.351554	-0.389124	0.0157125	0.0110577	-0.0258548	1.08981e-15	-0.141809	0.00641921	0.172408	-0.0329596
	115	-1.79498	0.617431	0.608515	0.61598	-0.10531	0.0328816	0.0743099	0.00977892	0.0363833	-0.047136	0.22808	-0.881836	-1.01302	1.3682	0.35824	-1.71417e-14	0.0289313	-0.0176574	-0.012745	0.00165794	-0.0457799	-0.0342323	0.0789794	1.47583	1.14073	-1.95424	-1.71277	2.20869	-0.272871	0.00952842	0.00250511	-0.0127148	-0.446099	-0.448582	0.866672	1.08981e-15	-0.141809	0.00641921	0.172408	-0.0329596
	116	0.181604	-0.0727508	-0.0982296	-0.019697	0.631895	-0.337742	-0.298685	0.0455413	0.0135466	-0.0604535	-0.257312	-0.201945	-0.225763	0.993542	-0.240765	-2.87901e-15	-0.731914	0.705002	0.707133	-0.684033	-0.00420458	-0.0163037	0.0202207	0.973227	0.701727	-1.26105	-0.0108317	-0.010641	0.0197666	-0.123008	0.0802674	0.0540684	0.0292355	-0.0372183	0.00881947	-4.12663e-16	0.163671	0.288039	-0.698206	0.241848
	117	1.23086	-0.419856	-0.431471	-0.412752	0.673289	-0.344347	-0.334517	0.371584	-0.675796	0.309055	-0.778179	0.532741	-0.760663	0.490246	0.49247	1.62315e-15	0.383218	0.34317	-1.05429	0.348875	0.388899	-0.75603	0.360574	-0.290564	0.735663	-0.140998	0.47764	0.431832	-0.838978	-0.926138	0.512089	0.497261	0.48867	-0.934171	0.454808	-4.91926e-16	-0.361055	-0.252107	0.917786	-0.294169
	118	0.595077	0.286006	0.290994	-1.09884	-0.146704	0.0394871	0.110143	0.00977892	0.0363833	-0.047136	3.13243	-0.61724	-0.748949	-1.12995	-0.647747	-3.35883e-14	0.0289313	-0.0176574	-0.012745	0.00165794	-0.00420458	-0.0163037	0.0202207	1.20158	-0.270208	-0.934637	1.26019	-0.0181479	-1.20264	0.00952842	0.00250511	-0.0127148	0.977528	-0.571084	-0.36837	6.72411e-15	-0.184926	-0.00512758	0.235026	-0.0397587
	119	-0.454183	0.633111	0.624236	-0.705786	1.70518	-0.36542	-1.37827	0.00977892	0.0363833	-0.047136	0.292374	0.272365	0.301968	0.245736	-1.04118	-1.10799e-14	0.0289313	-0.0176574	-0.012745	0.00165794	-0.00921983	1.09479	-1.06964	0.500848	0.322722	-0.627941	0.819038	-0.458399	-0.391592	1.2207	-0.0112828	-1.30417	-0.432576	-0.496857	0.901346	-1.36677e-16	-0.685044	-0.552778	0.693349	0.557114
	120	-0.137252	-0.419696	0.969983	-0.36378	0.272164	0.369221	-0.668112	-0.286124	-0.345438	0.645434	0.0271946	-0.000495457	0.0296439	-0.0104981	-0.0435045	-5.91448e-15	0.0289313	-0.0176574	-0.012745	0.00165794	-0.0249922	-0.025268	0.0496001	-0.0319861	-0.176275	0.125331	-0.0108317	-0.010641	0.0197666	-0.123008	0.0802674	0.0540684	0.0157125	0.0110577	-0.0258548	-6.763e-16	-0.0986919	0.017966	0.10979	-0.0261605
	121	0.237499	1.34016	-0.0681741	-1.3907	-0.146704	0.0394871	0.110143	1.07731	-2.08874	1.0281	-0.000950987	0.0618414	0.0375049	-0.132056	0.0243754	-4.23244e-15	-0.726589	-0.717036	0.712535	0.702278	-0.0457799	-0.0342323	0.0789794	-1.37078	2.00055	0.139699	-0.935339	0.432673	0.526513	0.00952842	0.00250511	-0.0127148	0.0157125	0.0110577	-0.0258548	6.72411e-15	-0.184926	-0.00512758	0.235026	-0.0397587
	122	-0.135327	0.980056	-0.443977	-0.361703	-0.0639153	0.026276	0.0384772	0.0455413	0.0135466	-0.0604535	0.256899	0.32716	-1.02019	0.117095	0.291056	-6.95134e-16	0.0289313	-0.0176574	-0.012745	0.00165794	-0.397308	0.723422	-0.320133	-0.0319861	-0.176275	0.125331	-0.0581505	-0.012863	0.0674603	-0.123008	0.0802674	0.0540684	0.0157125	0.0110577	-0.0258548	-7.70046e-16	0.444543	0.577163	-0.411151	-0.616234
	123	0.166355	-1.487	-0.114864	1.30116	-0.801119	0.396899	0.411472	-0.286124	-0.345438	0.645434	-0.000950987	0.0618414	0.0375049	-0.132056	0.0243754	3.18523e-15	0.325013	-1.07348	0.378449	0.351804	0.735412	-0.402594	-0.330176	-0.0319861	-0.176275	0.125331	-0.0108317	-0.010641	0.0197666	-1.05868	0.589852	0.564044	-0.432576	-0.496857	0.901346	-5.50057e-16	-0.966256	0.316258	0.405946	0.269851
	124	-1.47804	-0.435376	0.954263	0.957986	0.631895	-0.337742	-0.298685	-0.304005	-0.334019	0.652093	-0.522491	-0.474805	-0.498087	0.737308	0.756914	-1.15011e-14	0.0289313	-0.0176574	-0.012745	0.00165794	-0.00420458	-0.0163037	0.0202207	-0.579368	1.5876	-0.347245	-0.0108317	-0.010641	0.0197666	-0.123008	0.0802674	0.0540684	0.0157125	0.0110577	-0.0258548	-6.69274e-16	-0.0986919	0.017966	0.10979	-0.0261605
	125	0.181604	-0.0727508	-0.0982296	-0.019697	0.608243	0.712165	-1.3747	-1.37154	1.7911	-0.42314	-1.08566	-0.871693	1.64209	1.37772	-0.903506	-7.03374e-15	0.380251	-1.08731	0.343683	0.345968	-1.13692	1.10971	0.0302639	-0.320791	0.675667	-0.0809154	-0.0108317	-0.010641	0.0197666	-0.123008	0.0802674	0.0540684	0.0157125	0.0110577	-0.0258548	8.87557e-16	0.401766	-0.592544	-0.348185	0.522311
	126	0.222251	-0.0740935	-0.0848091	-0.069841	-0.146704	0.0394871	0.110143	-0.286124	-0.345438	0.645434	0.283555	0.26329	0.292911	-1.1361	0.221636	-3.35883e-14	0.0289313	-0.0176574	-0.012745	0.00165794	0.0165831	-0.00733938	-0.00915865	1.99299	-0.683149	-1.42158	0.0838059	-0.00619703	-0.0756207	-0.926138	0.512089	0.497261	0.0157125	0.0110577	-0.0258548	6.72411e-15	-0.184926	-0.00512758	0.235026	-0.0397587
	127	1.50715	-1.47132	-0.099144	-0.0206015	0.673289	-0.344347	-0.334517	0.0276601	0.024965	-0.0537947	-0.000950987	0.0618414	0.0375049	-0.132056	0.0243754	-5.03072e-15	-0.377627	1.06583	-0.334407	-0.336816	0.383884	0.35506	-0.729288	-0.0622133	-0.236271	0.185414	-0.0108317	-0.010641	0.0197666	-0.123008	0.0802674	0.0540684	1.41229	-0.0148926	-1.33024	-6.89958e-16	-0.0986919	0.017966	0.10979	-0.0261605
	128	-0.42686	0.617271	-0.792939	0.567009	0.313558	0.362615	-0.703945	0.72113	-0.32823	-0.403491	0.285044	0.264823	-1.02806	0.238653	0.223176	2.25134e-14	0.781485	-0.748762	0.659944	-0.70187	-0.00420458	-0.0163037	0.0202207	-0.00175889	-0.116278	0.0652487	0.425205	-0.896429	0.371765	-0.398514	-0.415529	0.83555	0.48867	-0.934171	0.454808	-6.96984e-16	-0.0986919	0.017966	0.10979	-0.0261605
	129	-0.135327	0.980056	-0.443977	-0.361703	-0.0639153	0.026276	0.0384772	-0.328522	1.78547	-1.48538	-1.55757	-0.269224	-0.238556	1.11046	0.958328	2.12649e-15	0.0841693	-0.0314885	-0.0475107	-0.00417822	-0.00420458	-0.0163037	0.0202207	-0.823397	0.236666	0.612275	0.866357	-0.456177	-0.439286	0.404616	-0.847351	0.392357	0.0292355	-0.0372183	0.00881947	-6.37733e-16	-0.379904	0.887002	-0.177613	-0.313423
	130	0.913933	0.632951	-0.777219	-0.754758	-0.0639153	0.026276	0.0384772	0.756892	-0.351066	-0.416808	0.0271946	-0.000495457	0.0296439	-0.0104981	-0.0435045	1.43663e-15	0.430165	0.320894	0.303516	-1.04618	-1.14194	2.2208	-1.0596	-1.08197	1.1486	0.345946	-0.0108317	-0.010641	0.0197666	-0.913183	1.77998	-0.756076	0.0157125	0.0110577	-0.0258548	-8.57282e-16	0.988118	-0.0217998	-0.931744	-0.0609629
	131	-0.523402	-0.794292	-0.836415	1.98816	-0.423646	0.733238	-0.33095	0.0455413	0.0135466	-0.0604535	-0.514488	0.804069	0.832628	-0.628269	-0.506749	-1.6259e-15	0.729214	0.695553	-0.703259	-0.693126	-0.371505	-0.378703	0.74035	0.47062	0.262726	-0.567859	-0.0581505	-0.012863	0.0674603	-0.123008	0.0802674	0.0540684	0.48867	-0.934171	0.454808	-4.79229e-16	-0.379904	0.887002	-0.177613	-0.313423
	132	-1.14587	-0.0739335	1.31665	-0.0208699	-0.146704	0.0394871	0.110143	0.00977892	0.0363833	-0.047136	-0.550637	-0.412468	-0.490226	0.61575	0.824794	2.45238e-14	-0.0263067	-0.00382629	0.0220207	0.0074941	-0.00420458	-0.0163037	0.0202207	-0.290564	0.735663	-0.140998	-0.0108317	-0.010641	0.0197666	-0.255545	0.15803	0.120852	0.0292355	-0.0372183	0.00881947	3.04131e-15	-0.141809	0.00641921	0.172408	-0.0329596
	133	0.581753	0.271509	-1.1396	0.224098	0.313558	0.362615	-0.703945	0.377206	0.372531	-0.766341	0.0553402	-0.0628323	0.0217829	0.11106	-0.111384	1.05321e-14	0.0289313	-0.0176574	-0.012745	0.00165794	0.0165831	-0.00733938	-0.00915865	-0.534593	-0.615276	0.818521	-0.0108317	-0.010641	0.0197666	0.142065	-0.0752572	-0.0794981	0.0157125	0.0110577	-0.0258548	2.29678e-15	-0.0124575	0.0410596	-0.0154467	-0.0125623
	134	1.20547	0.995736	-0.428257	-1.68347	-0.10531	0.0328816	0.0743099	0.0455413	0.0135466	-0.0604535	0.00854138	1.34225	0.047253	-0.122884	-1.23775	-1.71417e-14	0.0289313	-0.0176574	-0.012745	0.00165794	-0.397308	0.723422	-0.320133	0.973227	0.701727	-1.26105	-0.0581505	-0.012863	0.0674603	0.680122	-0.351554	-0.389124	0.0292355	-0.0372183	0.00881947	1.92532e-16	0.444884	-0.580997	-0.410803	0.529111
	135	0.181604	-0.0727508	-0.0982296	-0.019697	-0.10531	0.0328816	0.0743099	-0.286124	-0.345438	0.645434	-0.522491	-0.474805	-0.498087	0.737308	0.756914	-1.71417e-14	0.0289313	-0.0176574	-0.012745	0.00165794	0.368111	-0.764994	0.389953	-0.579368	1.5876	-0.347245	-0.0108317	-0.010641	0.0197666	0.680122	-0.351554	-0.389124	0.48867	-0.934171	0.454808	6.05069e-16	0.707247	-0.310925	-1.2188	0.797119
	136	0.222251	-0.0740935	-0.0848091	-0.069841	-0.0639153	0.026276	0.0384772	-0.660187	1.42649	-0.779495	-0.00679168	0.0558315	-2.61349	1.23561	1.29028	-3.51676e-15	-0.0263067	-0.00382629	0.0220207	0.0074941	0.730397	0.708496	-1.42004	-0.639823	1.46761	-0.227079	0.0364871	-0.00841902	-0.027927	0.404616	-0.847351	0.392357	0.0157125	0.0110577	-0.0258548	-7.75875e-16	-1.83382	0.614549	0.702102	0.565862
	137	0.181604	-0.0727508	-0.0982296	-0.019697	-0.0639153	0.026276	0.0384772	0.0276601	0.024965	-0.0537947	-0.000950987	0.0618414	0.0375049	-0.132056	0.0243754	-4.21723e-15	0.325013	-1.07348	0.378449	0.351804	-0.00420458	-0.0163037	0.0202207	-0.320791	0.675667	-0.0809154	-0.0108317	-0.010641	0.0197666	-0.123008	0.0802674	0.0540684	0.0292355	-0.0372183	0.00881947	-6.82864e-16	-0.0986919	0.017966	0.10979	-0.0261605
	138	0.181604	-0.0727508	-0.0982296	-0.019697	-0.0639153	0.026276	0.0384772	0.0276601	0.024965	-0.0537947	-0.000950987	0.0618414	0.0375049	-0.132056	0.0243754	-3.51676e-15	-0.0263067	-0.00382629	0.0220207	0.0074941	-0.00420458	-0.0163037	0.0202207	1.52061	-1.06215	-0.788473	-0.0108317	-0.010641	0.0197666	-0.123008	0.0802674	0.0540684	0.0292355	-0.0372183	0.00881947	-6.82864e-16	-0.0986919	0.017966	0.10979	-0.0261605
	139	0.166355	-1.487	-0.114864	1.30116	-0.0402642	-1.02363	1.11449	0.383842	-1.73554	1.37779	-0.550637	-0.412468	-0.490226	0.61575	0.824794	-3.76179e-15	-1.12782	-1.05559	0.396274	1.75012	0.0165831	-0.00733938	-0.00915865	-0.320791	0.675667	-0.0809154	0.430321	0.42961	-0.791284	1.20775	-1.27917	-0.0508347	0.0403822	-1.44209	1.38201	-7.82808e-16	0.725755	-0.291872	-0.123748	-0.328971
	140	-0.786362	0.271669	0.261853	0.27307	0.673289	-0.344347	-0.334517	-0.304005	-0.334019	0.652093	0.541405	0.528609	-0.764788	-0.886945	0.488316	4.94546e-15	0.0289313	-0.0176574	-0.012745	0.00165794	-0.00420458	-0.0163037	0.0202207	-0.0319861	-0.176275	0.125331	-0.840702	0.437117	0.431125	0.812659	-0.429317	-0.455907	0.0157125	0.0110577	-0.0258548	-4.71234e-16	0.768872	-0.280326	-0.186366	-0.322172
	141	0.181604	-0.0727508	-0.0982296	-0.019697	-0.0639153	0.026276	0.0384772	0.0276601	0.024965	-0.0537947	-0.000950987	0.0618414	0.0375049	-0.132056	0.0243754	-3.51676e-15	-0.0263067	-0.00382629	0.0220207	0.0074941	-0.00420458	-0.0163037	0.0202207	-0.0622133	-0.236271	0.185414	-0.0108317	-0.010641	0.0197666	-0.123008	0.0802674	0.0540684	0.0292355	-0.0372183	0.00881947	-6.37788e-16	-0.379563	-0.271159	-0.177265	0.831921
	142	0.181604	-0.0727508	-0.0982296	-0.019697	-0.0639153	0.026276	0.0384772	0.0276601	0.024965	-0.0537947	-0.000950987	0.0618414	0.0375049	-0.132056	0.0243754	-3.51676e-15	-0.0263067	-0.00382629	0.0220207	0.0074941	-0.376521	0.732387	-0.349512	-1.06743	-1.11427	1.57179	0.0364871	-0.00841902	-0.027927	-0.123008	0.0802674	0.0540684	0.0292355	-0.0372183	0.00881947	-6.82864e-16	-0.0986919	0.017966	0.10979	-0.0261605
	143	0.181604	-0.0727508	-0.0982296	-0.019697	-0.0639153	0.026276	0.0384772	0.0276601	0.024965	-0.0537947	-0.000950987	0.0618414	0.0375049	-0.132056	0.0243754	-3.51676e-15	-0.0263067	-0.00382629	0.0220207	0.0074941	-0.00420458	-0.0163037	0.0202207	-0.0622133	-0.236271	0.185414	-0.0108317	-0.010641	0.0197666	-0.123008	0.0802674	0.0540684	0.0292355	-0.0372183	0.00881947	-6.37733e-16	-0.379904	0.887002	-0.177613	-0.313423
	144	0.222251	-0.0740935	-0.0848091	-0.069841	-0.022521	0.0196705	0.00264457	0.00977892	0.0363833	-0.047136	0.0271946	-0.000495457	0.0296439	-0.0104981	-0.0435045	1.57515e-14	0.0289313	-0.0176574	-0.012745	0.00165794	0.0165831	-0.00733938	-0.00915865	-0.290564	0.735663	-0.140998	0.0364871	-0.00841902	-0.027927	0.00952842	0.00250511	-0.0127148	-0.457245	0.956286	-0.506517	1.40608e-15	-0.0555747	0.0295128	0.0471715	-0.0193614
	145	-0.452258	2.03286	-0.789725	-0.703709	-0.0639153	0.026276	0.0384772	0.0276601	0.024965	-0.0537947	-0.000950987	0.0618414	0.0375049	-0.132056	0.0243754	-3.51676e-15	-0.0263067	-0.00382629	0.0220207	0.0074941	-0.00420458	-0.0163037	0.0202207	-0.0622133	-0.236271	0.185414	-0.0108317	-0.010641	0.0197666	-0.123008	0.0802674	0.0540684	0.0292355	-0.0372183	0.00881947	-6.82864e-16	-0.0986919	0.017966	0.10979	-0.0261605
	146	0.181604	-0.0727508	-0.0982296	-0.019697	-0.0639153	0.026276	0.0384772	0.0276601	0.024965	-0.0537947	-0.000950987	0.0618414	0.0375049	-0.132056	0.0243754	-3.51676e-15	-0.0263067	-0.00382629	0.0220207	0.0074941	-0.00420458	-0.0163037	0.0202207	0.729198	-0.649212	-0.30153	-0.0108317	-0.010641	0.0197666	-0.123008	0.0802674	0.0540684	0.0292355	-0.0372183	0.00881947	-6.82864e-16	-0.0986919	0.017966	0.10979	-0.0261605
	147	0.181604	-0.0727508	-0.0982296	-0.019697	-0.0639153	0.026276	0.0384772	0.0276601	0.024965	-0.0537947	-0.512326	2.07693	-0.487648	-0.62618	-0.504513	-3.51676e-15	-0.0263067	-0.00382629	0.0220207	0.0074941	-0.00420458	-0.0163037	0.0202207	-0.0319861	-0.176275	0.125331	-0.0108317	-0.010641	0.0197666	-0.123008	0.0802674	0.0540684	0.0157125	0.0110577	-0.0258548	-6.82864e-16	-0.0986919	0.017966	0.10979	-0.0261605
	148	-0.135327	0.980056	-0.443977	-0.361703	0.673289	-0.344347	-0.334517	0.0276601	0.024965	-0.0537947	-0.512999	0.805602	-0.488339	0.74648	-0.505209	-8.32521e-15	-0.0263067	-0.00382629	0.0220207	0.0074941	-0.00420458	-0.0163037	0.0202207	0.485169	-2.00015	0.65799	0.866357	-0.456177	-0.439286	-0.123008	0.0802674	0.0540684	0.48867	-0.934171	0.454808	-2.73202e-16	0.506509	-0.550398	0.62163	-0.59018
	149	0.181604	-0.0727508	-0.0982296	-0.019697	-0.0639153	0.026276	0.0384772	-0.321886	-0.322601	0.658751	-0.000950987	0.0618414	0.0375049	-0.132056	0.0243754	-3.51676e-15	-0.0263067	-0.00382629	0.0220207	0.0074941	-0.00420458	-0.0163037	0.0202207	-0.0622133	-0.236271	0.185414	-0.451984	-0.450892	0.830817	-0.123008	0.0802674	0.0540684	0.0292355	-0.0372183	0.00881947	-6.82864e-16	-0.0986919	0.017966	0.10979	-0.0261605
	150	0.181604	-0.0727508	-0.0982296	-0.019697	-0.0639153	0.026276	0.0384772	-0.321886	-0.322601	0.658751	-0.000950987	0.0618414	0.0375049	-0.132056	0.0243754	-3.51676e-15	-0.0263067	-0.00382629	0.0220207	0.0074941	-0.00420458	-0.0163037	0.0202207	-0.0622133	-0.236271	0.185414	-0.0108317	-0.010641	0.0197666	-0.123008	0.0802674	0.0540684	1.87173	-0.911845	-0.884256	-6.82864e-16	-0.0986919	0.017966	0.10979	-0.0261605
	151	-0.175974	0.981399	-0.457398	-0.311559	0.631895	-0.337742	-0.298685	0.0154017	1.08471	-1.12253	-0.285457	-0.139608	-0.217902	0.871984	-0.172885	1.27725e-15	1.08053	-0.374103	-0.346831	-0.348817	0.342309	0.337132	-0.670529	1.2318	-0.210211	-0.99472	0.383002	0.427388	-0.74359	-0.2685	-1.10986	1.37419	0.0292355	-0.0372183	0.00881947	-1.37617e-16	0.444884	-0.580997	-0.410803	0.529111
	152	0.181604	-0.0727508	-0.0982296	-0.019697	-0.0639153	0.026276	0.0384772	0.0276601	0.024965	-0.0537947	-0.256638	1.06939	-0.225071	-0.379118	-0.240069	-3.51676e-15	-0.0263067	-0.00382629	0.0220207	0.0074941	-0.748837	1.48108	-0.719245	-0.0622133	-0.236271	0.185414	-0.0108317	-0.010641	0.0197666	-0.123008	0.0802674	0.0540684	0.0292355	-0.0372183	0.00881947	-6.82864e-16	-0.0986919	0.017966	0.10979	-0.0261605
	153	0.181604	-0.0727508	-0.0982296	-0.019697	-0.0639153	0.026276	0.0384772	0.0276601	0.024965	-0.0537947	-0.000950987	0.0618414	0.0375049	-0.132056	0.0243754	-3.51676e-15	-0.0263067	-0.00382629	0.0220207	0.0074941	-0.00420458	-0.0163037	0.0202207	-0.0622133	-0.236271	0.185414	-0.0108317	-0.010641	0.0197666	-0.123008	0.0802674	0.0540684	0.0292355	-0.0372183	0.00881947	-5.91228e-16	0.48766	0.58871	-0.47377	-0.609435
	154	1.19022	-0.418513	-0.444892	-0.362607	-0.0639153	0.026276	0.0384772	0.72113	-0.32823	-0.403491	-0.257312	-0.201945	-0.225763	0.993542	-0.240765	-2.81628e-15	-0.377627	1.06583	-0.334407	-0.336816	-0.392293	-0.387668	0.769729	1.2318	-0.210211	-0.99472	0.430321	0.42961	-0.791284	-0.531051	-0.337767	0.902333	0.491047	0.422421	-0.883707	-8.19576e-16	-0.404172	-0.263653	0.980404	-0.300968
	155	-0.786362	0.271669	0.261853	0.27307	-0.10531	0.0328816	0.0743099	0.0455413	0.0135466	-0.0604535	0.256899	0.32716	-1.02019	0.117095	0.291056	-1.71417e-14	0.0289313	-0.0176574	-0.012745	0.00165794	1.14429	-0.0222661	-1.10906	-0.290564	0.735663	-0.140998	-0.0108317	-0.010641	0.0197666	-0.123008	0.0802674	0.0540684	0.0157125	0.0110577	-0.0258548	-6.6218e-16	-0.0986919	0.017966	0.10979	-0.0261605
	156	-0.454183	0.633111	0.624236	-0.705786	0.5905	-0.331136	-0.262852	0.0634224	0.0021283	-0.0671123	0.778439	0.863806	-0.484602	-0.752269	-0.441483	-2.79477e-14	0.0289313	-0.0176574	-0.012745	0.00165794	-0.392293	-0.387668	0.769729	0.440393	0.202729	-0.507776	-0.0581505	-0.012863	0.0674603	-1.05868	0.589852	0.564044	0.48867	-0.934171	0.454808	-6.4859e-16	-0.0986919	0.017966	0.10979	-0.0261605
	157	0.262897	-0.0754361	-0.0713886	-0.119985	0.378604	-0.693897	0.336239	0.0276601	0.024965	-0.0537947	0.0553402	-0.0628323	0.0217829	0.11106	-0.111384	8.00176e-14	0.0841693	-0.0314885	-0.0475107	-0.00417822	0.0373707	0.00162493	-0.038538	-0.00175889	-0.116278	0.0652487	0.0838059	-0.00619703	-0.0756207	0.142065	-0.0752572	-0.0794981	0.0021894	0.0593337	-0.060529	6.05194e-15	-0.0124575	0.0410596	-0.0154467	-0.0125623
	158	-0.827009	0.273012	0.248433	0.323214	0.5905	-0.331136	-0.262852	-0.660187	1.42649	-0.779495	1.02612	-1.42261	-1.55274	0.86037	1.08662	-6.33659e-14	-1.02267	0.338789	0.321341	0.352133	-0.780381	-0.759032	1.51924	-1.08197	1.1486	0.345946	-0.788267	1.76538	-0.779617	0.667167	-1.61944	0.864213	0.936958	-0.426256	-0.472393	-3.66919e-15	-0.0555747	0.0295128	0.0471715	-0.0193614
	159	-0.137252	-0.419696	0.969983	-0.36378	-0.801119	0.396899	0.411472	0.0455413	0.0135466	-0.0604535	0.254736	-0.945705	0.300081	0.115006	0.288819	-4.3762e-15	-1.07791	0.35262	0.356107	0.357969	-0.392293	-0.387668	0.769729	-0.0319861	-0.176275	0.125331	-0.0108317	-0.010641	0.0197666	-0.123008	0.0802674	0.0540684	0.0292355	-0.0372183	0.00881947	-4.39952e-16	0.444884	-0.580997	-0.410803	0.529111
	160	-0.454183	0.633111	0.624236	-0.705786	-0.022521	0.0196705	0.00264457	0.0634224	0.0021283	-0.0671123	0.522079	0.60002	-0.74787	0.373329	-0.706623	1.57515e-14	0.0289313	-0.0176574	-0.012745	0.00165794	-0.790412	1.46315	-0.660486	-0.579368	1.5876	-0.347245	-0.0581505	-0.012863	0.0674603	1.61579	-0.861139	-0.899099	-0.905533	0.448371	0.420683	-1.71757e-16	-0.379563	-0.271159	-0.177265	0.831921
	161	-0.150575	-0.434193	-0.460612	0.959159	-0.399995	-0.316669	0.745066	0.0276601	0.024965	-0.0537947	0.797092	-0.478938	-0.502211	-0.639883	0.75276	-4.83916e-15	-0.380594	-0.364654	1.06356	-0.339723	0.383884	0.35506	-0.729288	-0.320791	0.675667	-0.0809154	-0.0108317	-0.010641	0.0197666	-0.926138	0.512089	0.497261	0.0292355	-0.0372183	0.00881947	-2.90115e-16	-0.660776	0.597877	-0.464668	0.544658
	162	-0.14865	0.965559	-1.87457	0.961236	0.254421	-0.674081	0.443737	0.00977892	0.0363833	-0.047136	0.245244	-2.22611	0.290333	0.105833	1.55094	-4.14499e-14	-0.668384	0.699616	-0.720199	0.69935	0.347324	-0.773958	0.419333	-0.290564	0.735663	-0.140998	-0.499303	-0.453114	0.878511	0.680122	-0.351554	-0.389124	-0.905533	0.448371	0.420683	-1.26212e-15	-0.379563	-0.271159	-0.177265	0.831921
	163	0.222251	-0.0740935	-0.0848091	-0.069841	1.70518	-0.36542	-1.37827	0.739011	-0.339648	-0.41015	0.0553402	-0.0628323	0.0217829	0.11106	-0.111384	-2.74957e-14	0.0841693	-0.0314885	-0.0475107	-0.00417822	-0.376521	0.732387	-0.349512	-0.0319861	-0.176275	0.125331	-0.0108317	-0.010641	0.0197666	-0.531051	-0.337767	0.902333	0.0021894	0.0593337	-0.060529	-6.69804e-16	-0.0986919	0.017966	0.10979	-0.0261605
	164	0.181604	-0.0727508	-0.0982296	-0.019697	-0.10531	0.0328816	0.0743099	0.0455413	0.0135466	-0.0604535	-0.0290966	0.124178	0.0453659	-0.253614	0.0922552	-1.71417e-14	0.0289313	-0.0176574	-0.012745	0.00165794	-0.0249922	-0.025268	0.0496001	0.440393	0.202729	-0.507776	0.0364871	-0.00841902	-0.027927	-0.255545	0.15803	0.120852	0.0021894	0.0593337	-0.060529	1.08981e-15	-0.141809	0.00641921	0.172408	-0.0329596
	165	-0.469432	-0.781138	0.607601	0.615076	2.06491	-1.07238	-1.00884	0.0634224	0.0021283	-0.0671123	-0.808487	-0.677787	0.567473	0.366598	0.558113	-1.01228e-14	0.374927	0.334725	0.338281	-1.04034	-0.00420458	-0.0163037	0.0202207	0.212043	1.17466	-0.834188	-0.399549	0.877369	-0.379925	1.35324	-0.0890451	-1.37095	-0.432576	-0.496857	0.901346	-1.51793e-15	-0.660435	-0.560283	-0.46432	1.69
	166	0.181604	-0.0727508	-0.0982296	-0.019697	-0.0639153	0.026276	0.0384772	0.0276601	0.024965	-0.0537947	-0.000950987	0.0618414	0.0375049	-0.132056	0.0243754	-2.81628e-15	-0.377627	1.06583	-0.334407	-0.336816	-0.00420458	-0.0163037	0.0202207	-0.0622133	-0.236271	0.185414	-0.0108317	-0.010641	0.0197666	-0.123008	0.0802674	0.0540684	0.0292355	-0.0372183	0.00881947	-6.82864e-16	-0.0986919	0.017966	0.10979	-0.0261605
	167	0.222251	-0.0740935	-0.0848091	-0.069841	1.3691	-0.708365	-0.671679	0.0455413	0.0135466	-0.0604535	-1.58571	-0.206887	-0.230695	0.988901	1.02621	-9.1993e-15	-0.671351	-0.730867	0.677769	0.696442	-0.00420458	-0.0163037	0.0202207	-0.320791	0.675667	-0.0809154	-0.0581505	-0.012863	0.0674603	-0.123008	0.0802674	0.0540684	0.0157125	0.0110577	-0.0258548	-7.87572e-16	0.768872	-0.280326	-0.186366	-0.322172
	168	0.181604	-0.0727508	-0.0982296	-0.019697	-0.0639153	0.026276	0.0384772	0.0455413	0.0135466	-0.0604535	-0.0290966	0.124178	0.0453659	-0.253614	0.0922552	-3.51676e-15	-0.0263067	-0.00382629	0.0220207	0.0074941	-0.00420458	-0.0163037	0.0202207	-0.0622133	-0.236271	0.185414	-0.0581505	-0.012863	0.0674603	-0.123008	0.0802674	0.0540684	0.0292355	-0.0372183	0.00881947	-6.82864e-16	-0.0986919	0.017966	0.10979	-0.0261605
	169	0.539182	-1.1269	0.260939	0.272165	0.714683	-0.350953	-0.37035	0.72113	-0.32823	-0.403491	-0.496508	-1.81001	0.814327	0.856777	0.686798	3.20855e-14	-0.317064	-0.37004	-0.363771	1.04366	-0.743821	0.369987	0.370617	-0.0319861	-0.176275	0.125331	0.0364871	-0.00841902	-0.027927	0.945195	-0.507079	-0.52269	0.48867	-0.934171	0.454808	2.78205e-15	0.811989	-0.268779	-0.248985	-0.315373
	170	0.222251	-0.0740935	-0.0848091	-0.069841	-0.022521	0.0196705	0.00264457	0.00977892	0.0363833	-0.047136	0.0271946	-0.000495457	0.0296439	-0.0104981	-0.0435045	1.57515e-14	0.0289313	-0.0176574	-0.012745	0.00165794	0.0165831	-0.00733938	-0.00915865	-0.0319861	-0.176275	0.125331	0.0364871	-0.00841902	-0.027927	0.00952842	0.00250511	-0.0127148	0.0157125	0.0110577	-0.0258548	1.40608e-15	-0.0555747	0.0295128	0.0471715	-0.0193614
	171	2.19883	-0.764276	-0.791554	-0.705518	-0.0639153	0.026276	0.0384772	0.0276601	0.024965	-0.0537947	-0.000950987	0.0618414	0.0375049	-0.132056	0.0243754	-3.51676e-15	-0.0263067	-0.00382629	0.0220207	0.0074941	-0.00420458	-0.0163037	0.0202207	-0.0622133	-0.236271	0.185414	-0.0108317	-0.010641	0.0197666	0.812659	-0.429317	-0.455907	0.0292355	-0.0372183	0.00881947	-6.82864e-16	-0.0986919	0.017966	0.10979	-0.0261605
	172	-1.51677	0.965719	-0.473118	1.01021	-0.022521	0.0196705	0.00264457	-2.07063	1.09597	1.00195	-0.788013	1.88456	-0.733997	1.75969	-1.96459	-3.35962e-14	2.12681	0.691489	-0.686319	-2.0856	0.368111	-0.764994	0.389953	-0.0319861	-0.176275	0.125331	0.813922	-1.78444	0.771457	-0.255545	0.15803	0.120852	1.8964	-2.36499	0.523607	-1.78399e-15	-0.685385	0.605382	0.693001	-0.588231
	173	0.871361	-0.765458	0.623321	-0.706691	0.337209	-0.687292	0.372072	-0.683691	0.389578	0.30256	0.797092	-0.478938	-0.502211	-0.639883	0.75276	1.58214e-14	-0.320031	-1.80052	1.0342	1.04075	1.1493	-1.13336	-0.0192019	-0.56482	-0.675272	0.878604	0.425205	-0.896429	0.371765	-0.385559	0.852361	-0.417787	0.48867	-0.934171	0.454808	1.46646e-15	-0.59915	0.628476	0.567764	-0.574633
	174	0.181604	-0.0727508	-0.0982296	-0.019697	-0.0639153	0.026276	0.0384772	0.0276601	0.024965	-0.0537947	-0.000950987	0.0618414	0.0375049	-0.132056	0.0243754	-3.51676e-15	-0.0263067	-0.00382629	0.0220207	0.0074941	-0.00420458	-0.0163037	0.0202207	-0.320791	0.675667	-0.0809154	-0.0108317	-0.010641	0.0197666	-0.123008	0.0802674	0.0540684	0.0292355	-0.0372183	0.00881947	-6.40758e-16	-0.361055	-0.252107	0.917786	-0.294169
	175	0.181604	-0.0727508	-0.0982296	-0.019697	-0.0639153	0.026276	0.0384772	0.377206	0.372531	-0.766341	-0.000950987	0.0618414	0.0375049	-0.132056	0.0243754	-3.51676e-15	-0.0263067	-0.00382629	0.0220207	0.0074941	-0.00420458	-0.0163037	0.0202207	0.440393	0.202729	-0.507776	-0.0108317	-0.010641	0.0197666	0.285034	0.498301	-0.794196	0.491047	0.422421	-0.883707	-7.2497e-16	0.163671	0.288039	-0.698206	0.241848
	176	0.181604	-0.0727508	-0.0982296	-0.019697	-0.0639153	0.026276	0.0384772	0.0276601	0.024965	-0.0537947	-0.000950987	0.0618414	0.0375049	-0.132056	0.0243754	-1.39091e-15	0.377894	1.76521	-1.05969	-1.03744	-0.00420458	-0.0163037	0.0202207	-0.0622133	-0.236271	0.185414	-0.0108317	-0.010641	0.0197666	-0.123008	0.0802674	0.0540684	0.0292355	-0.0372183	0.00881947	-6.82864e-16	-0.0986919	0.017966	0.10979	-0.0261605
	177	0.513783	0.288691	0.264153	-0.998553	-0.0639153	0.026276	0.0384772	0.0276601	0.024965	-0.0537947	0.285044	0.264823	-1.02806	0.238653	0.223176	-2.81628e-15	-0.377627	1.06583	-0.334407	-0.336816	0.7562	-0.39363	-0.359555	-0.0622133	-0.236271	0.185414	-0.840702	0.437117	0.431125	-0.123008	0.0802674	0.0540684	0.0292355	-0.0372183	0.00881947	-5.92657e-16	-0.660776	0.597877	-0.464668	0.544658
	178	0.140957	-0.0714082	-0.11165	0.0304471	-0.10531	0.0328816	0.0743099	0.0455413	0.0135466	-0.0604535	-0.544796	-0.406458	2.16076	-0.751917	-0.441106	-4.4787e-14	0.0841693	-0.0314885	-0.0475107	-0.00417822	-0.0249922	-0.025268	0.0496001	-0.0319861	-0.176275	0.125331	0.0364871	-0.00841902	-0.027927	-0.255545	0.15803	0.120852	0.0427586	-0.0854942	0.0434937	1.08981e-15	-0.141809	0.00641921	0.172408	-0.0329596
	179	0.222251	-0.0740935	-0.0848091	-0.069841	-0.146704	0.0394871	0.110143	-1.34702	-0.328391	1.71433	-0.522491	-0.474805	-0.498087	0.737308	0.756914	2.45238e-14	-0.0263067	-0.00382629	0.0220207	0.0074941	-1.87153	0.384914	1.47052	-0.0622133	-0.236271	0.185414	-0.0108317	-0.010641	0.0197666	0.00952842	0.00250511	-0.0127148	-1.80211	-0.567459	2.27508	3.99909e-15	-1.00937	0.304711	0.468564	0.263052
	180	-1.17126	1.34166	1.31986	-1.29159	-0.866165	1.45341	-0.628712	0.00977892	0.0363833	-0.047136	0.0271946	-0.000495457	0.0296439	-0.0104981	-0.0435045	1.49989e-14	-0.0263067	-0.00382629	0.0220207	0.0074941	1.47503	-0.788885	-0.680573	-0.0319861	-0.176275	0.125331	-0.987774	-0.895588	1.73725	0.142065	-0.0752572	-0.0794981	0.477524	0.470697	-0.918381	2.88975e-15	-0.747351	1.73294	-0.33978	-0.614284
	181	-0.413536	0.631768	0.637656	-0.75593	0.378604	-0.693897	0.336239	0.00977892	0.0363833	-0.047136	-0.493673	0.73419	-0.505257	-0.513794	0.68973	3.96687e-14	-0.317064	-0.37004	-0.363771	1.04366	0.776987	-0.384666	-0.388935	-0.290564	0.735663	-0.140998	-0.35223	0.879591	-0.427619	-0.385559	0.852361	-0.417787	-0.457245	0.956286	-0.506517	4.31853e-15	-0.59915	0.628476	0.567764	-0.574633
	182	0.222251	-0.0740935	-0.0848091	-0.069841	0.354953	0.35601	-0.739777	0.00977892	0.0363833	-0.047136	0.285044	0.264823	-1.02806	0.238653	0.223176	1.3755e-14	0.374927	0.334725	0.338281	-1.04034	0.388899	-0.75603	0.360574	-0.56482	-0.675272	0.878604	0.0364871	-0.00841902	-0.027927	0.142065	-0.0752572	-0.0794981	-0.905533	0.448371	0.420683	9.54536e-16	-0.642267	0.616929	0.630382	-0.581432
	183	0.181604	-0.0727508	-0.0982296	-0.019697	-0.0639153	0.026276	0.0384772	0.0276601	0.024965	-0.0537947	-0.000950987	0.0618414	0.0375049	-0.132056	0.0243754	-3.51676e-15	-0.0263067	-0.00382629	0.0220207	0.0074941	0.0165831	-0.00733938	-0.00915865	0.212043	1.17466	-0.834188	-0.0108317	-0.010641	0.0197666	-0.123008	0.0802674	0.0540684	0.0292355	-0.0372183	0.00881947	-6.82864e-16	-0.0986919	0.017966	0.10979	-0.0261605
	184	0.181604	-0.0727508	-0.0982296	-0.019697	0.673289	-0.344347	-0.334517	0.0276601	0.024965	-0.0537947	-0.000950987	0.0618414	0.0375049	-0.132056	0.0243754	-8.32521e-15	-0.0263067	-0.00382629	0.0220207	0.0074941	-0.00420458	-0.0163037	0.0202207	-0.0622133	-0.236271	0.185414	-0.835585	1.76316	-0.731923	-0.123008	0.0802674	0.0540684	0.0292355	-0.0372183	0.00881947	-6.89958e-16	-0.0986919	0.017966	0.10979	-0.0261605
	185	0.181604	-0.0727508	-0.0982296	-0.019697	-0.0639153	0.026276	0.0384772	0.0276601	0.024965	-0.0537947	-0.000950987	0.0618414	0.0375049	-0.132056	0.0243754	-3.51676e-15	-0.0263067	-0.00382629	0.0220207	0.0074941	-0.00420458	-0.0163037	0.0202207	-0.0622133	-0.236271	0.185414	-0.0108317	-0.010641	0.0197666	-0.123008	0.0802674	0.0540684	0.0292355	-0.0372183	0.00881947	-6.82864e-16	-0.0986919	0.017966	0.10979	-0.0261605
	186	0.513783	0.288691	0.264153	-0.998553	0.295815	-0.680686	0.407905	-0.334145	0.737144	-0.409986	0.768947	-0.416601	-0.49435	-0.761441	0.82064	-4.39728e-15	0.383218	0.34317	-1.05429	0.348875	-0.019977	-1.13636	1.13946	-0.00175889	-0.116278	0.0652487	-0.88802	0.434895	0.478819	0.285034	0.498301	-0.794196	0.477524	0.470697	-0.918381	-9.16491e-16	-0.660776	0.597877	-0.464668	0.544658
	187	0.181604	-0.0727508	-0.0982296	-0.019697	-0.0639153	0.026276	0.0384772	0.0276601	0.024965	-0.0537947	-0.000950987	0.0618414	0.0375049	-0.132056	0.0243754	-3.51676e-15	-0.0263067	-0.00382629	0.0220207	0.0074941	-0.00420458	-0.0163037	0.0202207	-0.0622133	-0.236271	0.185414	-0.0108317	-0.010641	0.0197666	-0.123008	0.0802674	0.0540684	0.0292355	-0.0372183	0.00881947	-6.82864e-16	-0.0986919	0.017966	0.10979	-0.0261605
	188	-0.508153	0.619957	-0.81978	0.667297	-0.46504	0.739844	-0.295118	0.389465	-0.687214	0.302396	-0.798994	0.60262	0.577221	0.375771	-0.70401	-2.66811e-15	-2.18475	0.722897	0.724958	0.71428	1.1235	-0.0312304	-1.07968	0.440393	0.202729	-0.507776	-0.0581505	-0.012863	0.0674603	-1.05868	0.589852	0.564044	0.0157125	0.0110577	-0.0258548	-1.26034e-16	-0.703893	0.58633	-0.40205	0.537859
	189	0.181604	-0.0727508	-0.0982296	-0.019697	-0.022521	0.0196705	0.00264457	0.00977892	0.0363833	-0.047136	0.0271946	-0.000495457	0.0296439	-0.0104981	-0.0435045	1.57515e-14	0.0289313	-0.0176574	-0.012745	0.00165794	0.0165831	-0.00733938	-0.00915865	-0.290564	0.735663	-0.140998	0.0364871	-0.00841902	-0.027927	0.00952842	0.00250511	-0.0127148	0.0021894	0.0593337	-0.060529	1.40608e-15	-0.0555747	0.0295128	0.0471715	-0.0193614
	190	-0.428785	-0.782481	0.621021	0.564931	-0.783376	1.4402	-0.700378	-0.309628	-1.38235	1.72749	0.0553402	-0.0628323	0.0217829	0.11106	-0.111384	2.22052e-14	-0.676676	0.691171	0.672367	-0.689869	0.0215983	-1.11843	1.0807	0.226591	-1.08821	0.39166	-0.840702	0.437117	0.431125	-0.123008	0.0802674	0.0540684	-1.8403	0.933961	0.832547	1.52034e-15	-0.598809	-0.529685	0.568113	0.570712
	191	1.19022	-0.418513	-0.444892	-0.362607	-0.0639153	0.026276	0.0384772	0.0276601	0.024965	-0.0537947	-0.000950987	0.0618414	0.0375049	-0.132056	0.0243754	-3.51676e-15	-0.0263067	-0.00382629	0.0220207	0.0074941	-0.00420458	-0.0163037	0.0202207	1.52061	-1.06215	-0.788473	-0.0108317	-0.010641	0.0197666	-0.123008	0.0802674	0.0540684	0.0292355	-0.0372183	0.00881947	-6.82864e-16	-0.0986919	0.017966	0.10979	-0.0261605
	192	0.181604	-0.0727508	-0.0982296	-0.019697	-0.0639153	0.026276	0.0384772	0.0276601	0.024965	-0.0537947	-0.000950987	0.0618414	0.0375049	-0.132056	0.0243754	-2.81628e-15	-0.377627	1.06583	-0.334407	-0.336816	-0.00420458	-0.0163037	0.0202207	-0.0622133	-0.236271	0.185414	-0.0108317	-0.010641	0.0197666	-0.123008	0.0802674	0.0540684	0.0292355	-0.0372183	0.00881947	-6.37788e-16	-0.379563	-0.271159	-0.177265	0.831921
	193	0.181604	-0.0727508	-0.0982296	-0.019697	-0.0639153	0.026276	0.0384772	0.0276601	0.024965	-0.0537947	-0.000950987	0.0618414	0.0375049	-0.132056	0.0243754	-1.36058e-15	1.83309	-1.10521	0.325858	-1.05234	-0.00420458	-0.0163037	0.0202207	-0.0622133	-0.236271	0.185414	-0.0108317	-0.010641	0.0197666	-0.123008	0.0802674	0.0540684	0.0292355	-0.0372183	0.00881947	-6.82864e-16	-0.0986919	0.017966	0.10979	-0.0261605
	194	-2.44601	-0.0909558	1.31435	1.25075	0.673289	-0.344347	-0.334517	-1.0455	1.10176	-0.0536312	-0.000950987	0.0618414	0.0375049	-0.132056	0.0243754	-1.16197e-14	0.325013	-1.07348	0.378449	0.351804	0.0373707	0.00162493	-0.038538	-0.534593	-0.615276	0.818521	0.0838059	-0.00619703	-0.0756207	0.537153	-0.925113	0.325574	1.39877	0.0333833	-1.36492	-8.81268e-16	1.31211	0.278872	-0.707308	-0.912246
	195	-0.786362	0.271669	0.261853	0.27307	-0.022521	0.0196705	0.00264457	0.708872	0.731515	-1.47223	0.0271946	-0.000495457	0.0296439	-0.0104981	-0.0435045	-9.39287e-16	-0.731914	0.705002	0.707133	-0.684033	0.0165831	-0.00733938	-0.00915865	-0.0319861	-0.176275	0.125331	0.0364871	-0.00841902	-0.027927	0.00952842	0.00250511	-0.0127148	0.0157125	0.0110577	-0.0258548	1.40608e-15	-0.0555747	0.0295128	0.0471715	-0.0193614
	196	-0.456108	-0.766641	2.0382	-0.707864	-0.0639153	0.026276	0.0384772	0.0276601	0.024965	-0.0537947	-0.000950987	0.0618414	0.0375049	-0.132056	0.0243754	-3.51676e-15	-0.0263067	-0.00382629	0.0220207	0.0074941	-0.00420458	-0.0163037	0.0202207	-0.56482	-0.675272	0.878604	-0.0108317	-0.010641	0.0197666	-0.123008	0.0802674	0.0540684	0.0292355	-0.0372183	0.00881947	-6.82864e-16	-0.0986919	0.017966	0.10979	-0.0261605
	197	0.539182	-1.1269	0.260939	0.272165	-0.10531	0.0328816	0.0743099	0.0276601	0.024965	-0.0537947	-0.000950987	0.0618414	0.0375049	-0.132056	0.0243754	-1.71417e-14	0.0289313	-0.0176574	-0.012745	0.00165794	-0.0457799	-0.0342323	0.0789794	-0.0319861	-0.176275	0.125331	-0.0108317	-0.010641	0.0197666	-0.255545	0.15803	0.120852	0.964004	-0.522808	-0.403044	2.40017e-15	-0.465798	-0.294252	-0.0520286	0.818323
	198	-1.75433	0.616089	0.621936	0.565836	1.41049	-0.714971	-0.707512	0.395088	0.361113	-0.773	1.59514	-1.01972	-1.04193	-1.14771	1.48115	3.43058e-14	0.0841693	-0.0314885	-0.0475107	-0.00417822	0.0373707	0.00162493	-0.038538	-1.58458	0.709603	1.03914	0.0838059	-0.00619703	-0.0756207	0.945195	-0.507079	-0.52269	-0.446099	-0.448582	0.866672	-1.02604e-15	0.145163	0.268987	-1.79326	1.36794
	199	0.181604	-0.0727508	-0.0982296	-0.019697	-0.0639153	0.026276	0.0384772	0.0276601	0.024965	-0.0537947	-0.000950987	0.0618414	0.0375049	-0.132056	0.0243754	-4.21723e-15	0.325013	-1.07348	0.378449	0.351804	-0.00420458	-0.0163037	0.0202207	-0.0622133	-0.236271	0.185414	-0.0108317	-0.010641	0.0197666	-0.123008	0.0802674	0.0540684	0.0292355	-0.0372183	0.00881947	-6.82864e-16	-0.0986919	0.017966	0.10979	-0.0261605
	200	0.181604	-0.0727508	-0.0982296	-0.019697	-0.0639153	0.026276	0.0384772	0.0276601	0.024965	-0.0537947	-0.000950987	0.0618414	0.0375049	-0.132056	0.0243754	-3.51676e-15	-0.0263067	-0.00382629	0.0220207	0.0074941	-0.00420458	-0.0163037	0.0202207	-0.320791	0.675667	-0.0809154	-0.0108317	-0.010641	0.0197666	-0.123008	0.0802674	0.0540684	0.0292355	-0.0372183	0.00881947	-7.2497e-16	0.163671	0.288039	-0.698206	0.241848
	201	-0.786362	0.271669	0.261853	0.27307	-0.759725	0.390294	0.375639	-0.683691	0.389578	0.30256	-0.494346	-0.537142	-0.505948	0.858866	0.689034	1.01109e-14	0.0289313	-0.0176574	-0.012745	0.00165794	-0.371505	-0.378703	0.74035	0.729198	-0.649212	-0.30153	1.69623	-0.903936	-0.850644	0.812659	-0.429317	-0.455907	0.0157125	0.0110577	-0.0258548	7.50974e-16	-0.0555747	0.0295128	0.0471715	-0.0193614
	202	0.181604	-0.0727508	-0.0982296	-0.019697	-0.0639153	0.026276	0.0384772	0.0276601	0.024965	-0.0537947	-0.258801	-0.203477	1.0952	-0.381207	-0.242305	-3.51676e-15	-0.0263067	-0.00382629	0.0220207	0.0074941	-0.00420458	-0.0163037	0.0202207	-0.320791	0.675667	-0.0809154	-0.0108317	-0.010641	0.0197666	-0.123008	0.0802674	0.0540684	0.0292355	-0.0372183	0.00881947	-6.82864e-16	-0.0986919	0.017966	0.10979	-0.0261605
	203	0.262897	-0.0754361	-0.0713886	-0.119985	0.0188733	0.013065	-0.0331881	-0.701572	0.400996	0.309219	0.0553402	-0.0628323	0.0217829	0.11106	-0.111384	9.59534e-14	0.0841693	-0.0314885	-0.0475107	-0.00417822	0.0373707	0.00162493	-0.038538	-0.00175889	-0.116278	0.0652487	0.0838059	-0.00619703	-0.0756207	0.142065	-0.0752572	-0.0794981	0.0021894	0.0593337	-0.060529	7.35664e-15	-0.0124575	0.0410596	-0.0154467	-0.0125623
	204	0.222251	-0.0740935	-0.0848091	-0.069841	-0.022521	0.0196705	0.00264457	0.756892	-0.351066	-0.416808	0.0553402	-0.0628323	0.0217829	0.11106	-0.111384	3.23492e-14	-0.676676	0.691171	0.672367	-0.689869	0.0165831	-0.00733938	-0.00915865	-0.823397	0.236666	0.612275	-0.940455	-0.893366	1.68956	-0.385559	0.852361	-0.417787	-0.905533	0.448371	0.420683	1.40608e-15	-0.0555747	0.0295128	0.0471715	-0.0193614
	205	0.181604	-0.0727508	-0.0982296	-0.019697	-0.0639153	0.026276	0.0384772	0.0276601	0.024965	-0.0537947	-0.000950987	0.0618414	0.0375049	-0.132056	0.0243754	-3.51676e-15	-0.0263067	-0.00382629	0.0220207	0.0074941	-0.00420458	-0.0163037	0.0202207	0.47062	0.262726	-0.567859	-0.0108317	-0.010641	0.0197666	-0.531051	-0.337767	0.902333	-0.443722	0.90801	-0.471843	-6.82864e-16	-0.0986919	0.017966	0.10979	-0.0261605
	206	0.181604	-0.0727508	-0.0982296	-0.019697	-0.0639153	0.026276	0.0384772	0.0276601	0.024965	-0.0537947	-0.000950987	0.0618414	0.0375049	-0.132056	0.0243754	-3.51676e-15	-0.0263067	-0.00382629	0.0220207	0.0074941	-0.00420458	-0.0163037	0.0202207	0.47062	0.262726	-0.567859	-0.0108317	-0.010641	0.0197666	-0.123008	0.0802674	0.0540684	0.950481	-0.474532	-0.437718	-6.82864e-16	-0.0986919	0.017966	0.10979	-0.0261605
	207	0.181604	-0.0727508	-0.0982296	-0.019697	-0.0639153	0.026276	0.0384772	0.0276601	0.024965	-0.0537947	1.86032	-0.746856	-0.769603	-0.891476	0.483466	-3.51676e-15	-0.0263067	-0.00382629	0.0220207	0.0074941	-0.00420458	-0.0163037	0.0202207	-0.320791	0.675667	-0.0809154	-0.0108317	-0.010641	0.0197666	-0.123008	0.0802674	0.0540684	0.0292355	-0.0372183	0.00881947	-6.82864e-16	-0.0986919	0.017966	0.10979	-0.0261605
	208	0.222251	-0.0740935	-0.0848091	-0.069841	0.649638	0.70556	-1.41053	0.0455413	0.0135466	-0.0604535	-0.000950987	0.0618414	0.0375049	-0.132056	0.0243754	5.31277e-15	0.0289313	-0.0176574	-0.012745	0.00165794	0.0165831	-0.00733938	-0.00915865	-0.56482	-0.675272	0.878604	0.430321	0.42961	-0.791284	0.00952842	0.00250511	-0.0127148	0.0157125	0.0110577	-0.0258548	1.93718e-16	-0.0555747	0.0295128	0.0471715	-0.0193614
	209	-0.786362	0.271669	0.261853	0.27307	-0.423646	0.733238	-0.33095	-0.683691	0.389578	0.30256	-0.266131	-0.211019	-0.234819	-0.38829	1.02205	-8.27922e-15	-0.0263067	-0.00382629	0.0220207	0.0074941	0.383884	0.35506	-0.729288	0.226591	-1.08821	0.39166	0.0364871	-0.00841902	-0.027927	-0.123008	0.0802674	0.0540684	0.0157125	0.0110577	-0.0258548	1.44794e-16	-0.0555747	0.0295128	0.0471715	-0.0193614
	210	0.181604	-0.0727508	-0.0982296	-0.019697	-0.0639153	0.026276	0.0384772	0.0276601	0.024965	-0.0537947	-0.000950987	0.0618414	0.0375049	-0.132056	0.0243754	-2.13704e-15	-0.718298	-0.708592	-0.680032	2.0915	-0.00420458	-0.0163037	0.0202207	-0.0622133	-0.236271	0.185414	-0.0108317	-0.010641	0.0197666	-0.123008	0.0802674	0.0540684	0.0292355	-0.0372183	0.00881947	-6.82864e-16	-0.0986919	0.017966	0.10979	-0.0261605
	211	-0.177899	-0.418353	0.956563	-0.313636	1.03302	-1.05131	0.0349101	0.377206	0.372531	-0.766341	-0.543307	-0.404926	0.839798	0.622832	-0.439566	8.51778e-16	0.77616	0.673277	0.654542	-2.08818	-0.0249922	-0.025268	0.0496001	-0.00175889	-0.116278	0.0652487	-0.0108317	-0.010641	0.0197666	-0.123008	0.0802674	0.0540684	0.0157125	0.0110577	-0.0258548	-7.76333e-16	0.463392	-0.561945	0.684248	-0.596979
	212	-1.14587	-0.0739335	1.31665	-0.0208699	-0.46504	0.739844	-0.295118	1.08856	0.00791789	-1.1227	-0.542634	0.866406	0.840489	-0.749827	-0.438869	-2.78151e-15	-0.723622	0.713447	-0.685434	0.705186	-0.0249922	-0.025268	0.0496001	-0.0622133	-0.236271	0.185414	-0.0581505	-0.012863	0.0674603	0.680122	-0.351554	-0.389124	0.950481	-0.474532	-0.437718	1.4185e-16	0.725755	-0.291872	-0.123748	-0.328971
	213	0.181604	-0.0727508	-0.0982296	-0.019697	-0.0639153	0.026276	0.0384772	0.0276601	0.024965	-0.0537947	-0.000950987	0.0618414	0.0375049	-0.132056	0.0243754	-3.51676e-15	-0.0263067	-0.00382629	0.0220207	0.0074941	0.7562	-0.39363	-0.359555	-0.320791	0.675667	-0.0809154	-0.0108317	-0.010641	0.0197666	-0.123008	0.0802674	0.0540684	0.0292355	-0.0372183	0.00881947	-6.82864e-16	-0.0986919	0.017966	0.10979	-0.0261605
	214	0.222251	-0.0740935	-0.0848091	-0.069841	-0.022521	0.0196705	0.00264457	0.00977892	0.0363833	-0.047136	0.0271946	-0.000495457	0.0296439	-0.0104981	-0.0435045	1.57515e-14	0.0289313	-0.0176574	-0.012745	0.00165794	0.0165831	-0.00733938	-0.00915865	-0.0319861	-0.176275	0.125331	0.0364871	-0.00841902	-0.027927	0.00952842	0.00250511	-0.0127148	0.0157125	0.0110577	-0.0258548	8.74288e-16	0.225297	0.318637	0.334226	-0.877443
	215	-0.745716	0.270326	0.275274	0.222925	0.0188733	0.013065	-0.0331881	0.0276601	0.024965	-0.0537947	0.0553402	-0.0628323	0.0217829	0.11106	-0.111384	9.59534e-14	0.0841693	-0.0314885	-0.0475107	-0.00417822	0.0373707	0.00162493	-0.038538	-0.00175889	-0.116278	0.0652487	0.0838059	-0.00619703	-0.0756207	0.142065	-0.0752572	-0.0794981	0.0021894	0.0593337	-0.060529	7.35664e-15	-0.0124575	0.0410596	-0.0154467	-0.0125623
	216	-1.4628	0.978874	0.970898	-0.362876	1.3277	-0.70176	-0.635847	-0.647929	0.366741	0.289243	0.805912	-0.469863	-0.493155	0.741949	-0.510059	-2.23071e-14	0.0289313	-0.0176574	-0.012745	0.00165794	-0.780381	-0.759032	1.51924	0.729198	-0.649212	-0.30153	-0.0581505	-0.012863	0.0674603	0.680122	-0.351554	-0.389124	0.0157125	0.0110577	-0.0258548	4.5497e-16	0.426035	0.558111	-1.5062	0.509856
	217	0.222251	-0.0740935	-0.0848091	-0.069841	-0.0639153	0.026276	0.0384772	0.0276601	0.024965	-0.0537947	-1.03603	0.267423	0.297036	0.241095	0.225789	-6.95134e-16	0.0289313	-0.0176574	-0.012745	0.00165794	-0.00420458	-0.0163037	0.0202207	-0.0319861	-0.176275	0.125331	-0.399549	0.877369	-0.379925	-0.123008	0.0802674	0.0540684	0.0157125	0.0110577	-0.0258548	-6.82864e-16	-0.0986919	0.017966	0.10979	-0.0261605
	218	0.181604	-0.0727508	-0.0982296	-0.019697	1.41049	-0.714971	-0.707512	0.0276601	0.024965	-0.0537947	-0.000950987	0.0618414	0.0375049	-0.132056	0.0243754	-1.31337e-14	-0.0263067	-0.00382629	0.0220207	0.0074941	-0.376521	0.732387	-0.349512	-0.0622133	-0.236271	0.185414	-0.0108317	-0.010641	0.0197666	-0.123008	0.0802674	0.0540684	-0.91668	1.85324	-0.952506	-6.97052e-16	-0.0986919	0.017966	0.10979	-0.0261605
	219	0.222251	-0.0740935	-0.0848091	-0.069841	-0.022521	0.0196705	0.00264457	0.703249	-0.316811	-0.396832	0.0271946	-0.000495457	0.0296439	-0.0104981	-0.0435045	-1.7537e-14	-0.0263067	-0.00382629	0.0220207	0.0074941	-0.00420458	-0.0163037	0.0202207	-0.0622133	-0.236271	0.185414	-0.0108317	-0.010641	0.0197666	0.00952842	0.00250511	-0.0127148	0.0021894	0.0593337	-0.060529	1.40608e-15	-0.0555747	0.0295128	0.0471715	-0.0193614
	220	0.222251	-0.0740935	-0.0848091	-0.069841	0.673289	-0.344347	-0.334517	0.395088	0.361113	-0.773	0.256899	0.32716	-1.02019	0.117095	0.291056	-1.47273e-14	2.12681	0.691489	-0.686319	-2.0856	-1.50423	0.747313	0.750393	-0.0622133	-0.236271	0.185414	0.377886	-0.898651	0.419458	2.02383	-0.443105	-1.74736	0.950481	-0.474532	-0.437718	-6.55296e-16	1.01273	-0.0293051	-2.08941	1.07193
	221	0.222251	-0.0740935	-0.0848091	-0.069841	0.673289	-0.344347	-0.334517	-0.334145	0.737144	-0.409986	-0.522491	-0.474805	-0.498087	0.737308	0.756914	-1.70841e-15	-0.731914	0.705002	0.707133	-0.684033	-0.743821	0.369987	0.370617	-0.320791	0.675667	-0.0809154	-0.399549	0.877369	-0.379925	-0.123008	0.0802674	0.0540684	0.0292355	-0.0372183	0.00881947	-2.73202e-16	0.506509	-0.550398	0.62163	-0.59018
	222	0.181604	-0.0727508	-0.0982296	-0.019697	-0.423646	0.733238	-0.33095	0.0276601	0.024965	-0.0537947	-0.512999	0.805602	-0.488339	0.74648	-0.505209	-8.27922e-15	-0.0263067	-0.00382629	0.0220207	0.0074941	-0.371505	-0.378703	0.74035	-0.0622133	-0.236271	0.185414	-0.399549	0.877369	-0.379925	-0.531051	-0.337767	0.902333	0.0292355	-0.0372183	0.00881947	-5.17471e-17	0.206789	0.299585	-0.760824	0.248647
	223	0.222251	-0.0740935	-0.0848091	-0.069841	-1.20224	1.11047	0.077877	0.0577997	-1.0462	1.00828	1.03413	-0.14374	-0.222026	-0.505207	-0.177039	1.05495e-14	-0.0263067	-0.00382629	0.0220207	0.0074941	0.714624	-0.411559	-0.300797	1.99299	-0.683149	-1.42158	-0.0581505	-0.012863	0.0674603	0.00952842	0.00250511	-0.0127148	0.491047	0.422421	-0.883707	2.02648e-15	-0.709653	-0.545273	1.85102	-0.575775
	224	-0.135327	0.980056	-0.443977	-0.361703	0.272164	0.369221	-0.668112	0.0276601	0.024965	-0.0537947	-0.000950987	0.0618414	0.0375049	-0.132056	0.0243754	9.32594e-16	-0.0263067	-0.00382629	0.0220207	0.0074941	-0.00420458	-0.0163037	0.0202207	-0.0622133	-0.236271	0.185414	-0.0108317	-0.010641	0.0197666	-0.123008	0.0802674	0.0540684	0.0292355	-0.0372183	0.00881947	-6.763e-16	-0.0986919	0.017966	0.10979	-0.0261605
	225	-0.786362	0.271669	0.261853	0.27307	-0.022521	0.0196705	0.00264457	-0.321886	-0.322601	0.658751	-0.523981	-0.476338	0.82288	-0.637441	0.755374	-9.27305e-15	-0.377627	1.06583	-0.334407	-0.336816	-0.371505	-0.378703	0.74035	-0.0319861	-0.176275	0.125331	0.47764	0.431832	-0.838978	0.417571	0.420539	-0.860979	0.477524	0.470697	-0.918381	3.76895e-16	0.488001	-0.56945	-0.473421	0.53591
	226	0.181604	-0.0727508	-0.0982296	-0.019697	-0.022521	0.0196705	0.00264457	-0.00810225	0.0478017	-0.0404772	-1.10032	-0.886778	-1.01796	1.36356	1.62521	-1.7537e-14	-0.0263067	-0.00382629	0.0220207	0.0074941	-0.00420458	-0.0163037	0.0202207	-0.106989	1.96661	-0.980352	0.0364871	-0.00841902	-0.027927	0.00952842	0.00250511	-0.0127148	0.464001	0.518973	-0.953055	1.40608e-15	-0.0555747	0.0295128	0.0471715	-0.0193614
	227	0.140957	-0.0714082	-0.11165	0.0304471	-0.801119	0.396899	0.411472	0.0276601	0.024965	-0.0537947	-0.000950987	0.0618414	0.0375049	-0.132056	0.0243754	5.05006e-15	0.671009	-0.7211	0.729475	-0.690198	-0.0249922	-0.025268	0.0496001	-0.351018	0.61567	-0.0208328	-0.0108317	-0.010641	0.0197666	-0.255545	0.15803	0.120852	0.0157125	0.0110577	-0.0258548	-3.14387e-16	-0.423021	0.875455	-0.114995	-0.320223
	228	0.181604	-0.0727508	-0.0982296	-0.019697	-0.0639153	0.026276	0.0384772	0.0276601	0.024965	-0.0537947	-0.000950987	0.0618414	0.0375049	-0.132056	0.0243754	-3.51676e-15	-0.0263067	-0.00382629	0.0220207	0.0074941	-0.00420458	-0.0163037	0.0202207	-0.0622133	-0.236271	0.185414	-0.0108317	-0.010641	0.0197666	-0.123008	0.0802674	0.0540684	0.0292355	-0.0372183	0.00881947	-6.36359e-16	0.768872	-0.280326	-0.186366	-0.322172
	229	0.181604	-0.0727508	-0.0982296	-0.019697	-0.0639153	0.026276	0.0384772	0.0276601	0.024965	-0.0537947	-0.000950987	0.0618414	0.0375049	-0.132056	0.0243754	-3.51676e-15	-0.0263067	-0.00382629	0.0220207	0.0074941	-0.00420458	-0.0163037	0.0202207	-0.0622133	-0.236271	0.185414	-0.0108317	-0.010641	0.0197666	-0.123008	0.0802674	0.0540684	0.0292355	-0.0372183	0.00881947	-6.82864e-16	-0.0986919	0.017966	0.10979	-0.0261605
	230	0.222251	-0.0740935	-0.0848091	-0.069841	0.0188733	0.013065	-0.0331881	0.0276601	0.024965	-0.0537947	0.0553402	-0.0628323	0.0217829	0.11106	-0.111384	6.42985e-14	0.78681	-2.1708	0.665346	0.684441	0.0165831	-0.00733938	-0.00915865	-1.87339	1.56155	0.832889	0.0364871	-0.00841902	-0.027927	-0.123008	0.0802674	0.0540684	0.0157125	0.0110577	-0.0258548	7.35664e-15	-0.0124575	0.0410596	-0.0154467	-0.0125623
	231	-0.827009	0.273012	0.248433	0.323214	-0.46504	0.739844	-0.295118	0.407346	-0.698633	0.295738	0.482951	-0.619582	0.57121	-1.13215	0.62184	-7.32634e-15	0.374927	0.334725	0.338281	-1.04034	0.735412	-0.402594	-0.330176	-0.0319861	-0.176275	0.125331	-0.0581505	-0.012863	0.0674603	-0.650632	1.00789	-0.284221	0.0157125	0.0110577	-0.0258548	1.68818e-16	-0.404172	-0.263653	0.980404	-0.300968
	232	0.181604	-0.0727508	-0.0982296	-0.019697	-0.423646	0.733238	-0.33095	0.0276601	0.024965	-0.0537947	-0.000950987	0.0618414	0.0375049	-0.132056	0.0243754	-5.0591e-15	-0.372302	-0.356209	-0.329005	1.0495	-0.00420458	-0.0163037	0.0202207	-0.0622133	-0.236271	0.185414	-0.0108317	-0.010641	0.0197666	-0.123008	0.0802674	0.0540684	0.0292355	-0.0372183	0.00881947	-6.8989e-16	-0.0986919	0.017966	0.10979	-0.0261605
	233	0.181604	-0.0727508	-0.0982296	-0.019697	-0.0639153	0.026276	0.0384772	-0.334145	0.737144	-0.409986	-0.000950987	0.0618414	0.0375049	-0.132056	0.0243754	-3.51676e-15	-0.0263067	-0.00382629	0.0220207	0.0074941	-0.00420458	-0.0163037	0.0202207	-0.0622133	-0.236271	0.185414	-0.0108317	-0.010641	0.0197666	1.74833	-0.938901	-0.965882	0.0292355	-0.0372183	0.00881947	-6.82864e-16	-0.0986919	0.017966	0.10979	-0.0261605
	234	0.181604	-0.0727508	-0.0982296	-0.019697	-0.0639153	0.026276	0.0384772	0.0276601	0.024965	-0.0537947	-0.000950987	0.0618414	0.0375049	-0.132056	0.0243754	-3.51676e-15	-0.0263067	-0.00382629	0.0220207	0.0074941	-0.00420458	-0.0163037	0.0202207	-0.0622133	-0.236271	0.185414	-0.0108317	-0.010641	0.0197666	0.00952842	0.00250511	-0.0127148	0.0292355	-0.0372183	0.00881947	-6.82864e-16	-0.0986919	0.017966	0.10979	-0.0261605
	235	-0.150575	-0.434193	-0.460612	0.959159	-0.399995	-0.316669	0.745066	0.389465	-0.687214	0.302396	-0.256638	1.06939	-0.225071	-0.379118	-0.240069	-1.10669e-14	0.325013	-1.07348	0.378449	0.351804	0.363096	0.346096	-0.699909	-0.853625	0.17667	0.672357	0.430321	0.42961	-0.791284	-0.518096	0.930123	-0.351004	0.502193	-0.982447	0.489482	-4.8965e-16	-0.379904	0.887002	-0.177613	-0.313423
	236	0.50046	0.274194	-1.16644	0.324386	-0.46504	0.739844	-0.295118	0.739011	-0.339648	-0.41015	0.513259	0.590946	-0.756927	-1.0085	0.556196	1.42636e-14	0.671009	-0.7211	0.729475	-0.690198	-0.392293	-0.387668	0.769729	-0.853625	0.17667	0.672357	-0.446868	0.875147	-0.332232	0.272079	-0.769588	0.459141	0.502193	-0.982447	0.489482	-1.34459e-16	0.444884	-0.580997	-0.410803	0.529111
	237	-0.150575	-0.434193	-0.460612	0.959159	-0.0639153	0.026276	0.0384772	0.0276601	0.024965	-0.0537947	-1.03603	0.267423	0.297036	0.241095	0.225789	-3.51676e-15	-0.0263067	-0.00382629	0.0220207	0.0074941	-0.00420458	-0.0163037	0.0202207	-0.0622133	-0.236271	0.185414	-0.0108317	-0.010641	0.0197666	-0.123008	0.0802674	0.0540684	0.0292355	-0.0372183	0.00881947	-6.37788e-16	-0.379563	-0.271159	-0.177265	0.831921
	238	0.181604	-0.0727508	-0.0982296	-0.019697	-0.146704	0.0394871	0.110143	0.0455413	0.0135466	-0.0604535	-1.06417	0.32976	0.304897	0.119537	0.293669	2.45238e-14	-0.0263067	-0.00382629	0.0220207	0.0074941	-0.00420458	-0.0163037	0.0202207	-0.0622133	-0.236271	0.185414	-0.0108317	-0.010641	0.0197666	-0.123008	0.0802674	0.0540684	0.0292355	-0.0372183	0.00881947	-6.41496e-16	-0.0986919	0.017966	0.10979	-0.0261605
	239	-0.786362	0.271669	0.261853	0.27307	-0.506434	0.74645	-0.259285	0.0276601	0.024965	-0.0537947	-0.000950987	0.0618414	0.0375049	-0.132056	0.0243754	1.97613e-14	-0.0263067	-0.00382629	0.0220207	0.0074941	-0.00420458	-0.0163037	0.0202207	-0.320791	0.675667	-0.0809154	-0.446868	0.875147	-0.332232	-0.123008	0.0802674	0.0540684	-0.905533	0.448371	0.420683	-6.48522e-16	-0.0986919	0.017966	0.10979	-0.0261605
	240	-0.137252	-0.419696	0.969983	-0.36378	-0.0639153	0.026276	0.0384772	0.0276601	0.024965	-0.0537947	-0.000950987	0.0618414	0.0375049	-0.132056	0.0243754	-3.51676e-15	-0.0263067	-0.00382629	0.0220207	0.0074941	-0.00420458	-0.0163037	0.0202207	-0.579368	1.5876	-0.347245	-0.0108317	-0.010641	0.0197666	-0.123008	0.0802674	0.0540684	0.0292355	-0.0372183	0.00881947	-6.82864e-16	-0.0986919	0.017966	0.10979	-0.0261605
	241	0.181604	-0.0727508	-0.0982296	-0.019697	-0.0639153	0.026276	0.0384772	0.0276601	0.024965	-0.0537947	-0.000950987	0.0618414	0.0375049	-0.132056	0.0243754	-3.51676e-15	-0.0263067	-0.00382629	0.0220207	0.0074941	-0.00420458	-0.0163037	0.0202207	0.212043	1.17466	-0.834188	-0.0108317	-0.010641	0.0197666	-0.123008	0.0802674	0.0540684	0.0292355	-0.0372183	0.00881947	-5.04046e-16	-0.0555747	0.0295128	0.0471715	-0.0193614
	242	0.181604	-0.0727508	-0.0982296	-0.019697	-0.0639153	0.026276	0.0384772	0.0276601	0.024965	-0.0537947	-0.000950987	0.0618414	0.0375049	-0.132056	0.0243754	-3.51676e-15	-0.0263067	-0.00382629	0.0220207	0.0074941	-0.00420458	-0.0163037	0.0202207	0.729198	-0.649212	-0.30153	-0.0108317	-0.010641	0.0197666	-0.123008	0.0802674	0.0540684	0.0292355	-0.0372183	0.00881947	-6.82864e-16	-0.0986919	0.017966	0.10979	-0.0261605
	243	0.262897	-0.0754361	-0.0713886	-0.119985	0.0188733	0.013065	-0.0331881	0.0276601	0.024965	-0.0537947	0.0553402	-0.0628323	0.0217829	0.11106	-0.111384	9.59534e-14	0.0841693	-0.0314885	-0.0475107	-0.00417822	0.0373707	0.00162493	-0.038538	-0.79317	0.296663	0.552192	0.0838059	-0.00619703	-0.0756207	0.142065	-0.0752572	-0.0794981	0.0021894	0.0593337	-0.060529	7.35664e-15	-0.0124575	0.0410596	-0.0154467	-0.0125623
	244	0.181604	-0.0727508	-0.0982296	-0.019697	-0.0639153	0.026276	0.0384772	0.0276601	0.024965	-0.0537947	-0.000950987	0.0618414	0.0375049	-0.132056	0.0243754	-3.51676e-15	-0.0263067	-0.00382629	0.0220207	0.0074941	-0.00420458	-0.0163037	0.0202207	-0.320791	0.675667	-0.0809154	-0.0108317	-0.010641	0.0197666	0.812659	-0.429317	-0.455907	0.0292355	-0.0372183	0.00881947	-6.82864e-16	-0.0986919	0.017966	0.10979	-0.0261605
	245	0.181604	-0.0727508	-0.0982296	-0.019697	-0.0639153	0.026276	0.0384772	0.0276601	0.024965	-0.0537947	-0.000950987	0.0618414	0.0375049	-0.132056	0.0243754	-3.51676e-15	-0.0263067	-0.00382629	0.0220207	0.0074941	-0.00420458	-0.0163037	0.0202207	-0.320791	0.675667	-0.0809154	-0.0108317	-0.010641	0.0197666	-0.123008	0.0802674	0.0540684	0.0292355	-0.0372183	0.00881947	-6.40758e-16	-0.361055	-0.252107	0.917786	-0.294169
	246	0.222251	-0.0740935	-0.0848091	-0.069841	0.254421	-0.674081	0.443737	-0.678068	1.4379	-0.772836	-0.549964	0.858864	-0.489535	-0.75691	0.82549	-2.27284e-14	0.0289313	-0.0176574	-0.012745	0.00165794	0.342309	0.337132	-0.670529	-0.00175889	-0.116278	0.0652487	0.819038	-0.458399	-0.391592	-0.926138	0.512089	0.497261	0.0157125	0.0110577	-0.0258548	-3.06301e-15	-0.0555747	0.0295128	0.0471715	-0.0193614
	247	0.181604	-0.0727508	-0.0982296	-0.019697	-0.0639153	0.026276	0.0384772	0.0276601	0.024965	-0.0537947	-0.000950987	0.0618414	0.0375049	-0.132056	0.0243754	-3.51676e-15	-0.0263067	-0.00382629	0.0220207	0.0074941	-0.00420458	-0.0163037	0.0202207	-0.320791	0.675667	-0.0809154	-0.0108317	-0.010641	0.0197666	-0.123008	0.0802674	0.0540684	0.0292355	-0.0372183	0.00881947	-6.82864e-16	-0.0986919	0.017966	0.10979	-0.0261605
	248	-0.827009	0.273012	0.248433	0.323214	-0.0639153	0.026276	0.0384772	0.0276601	0.024965	-0.0537947	-0.256638	1.06939	-0.225071	-0.379118	-0.240069	-3.51676e-15	-0.0263067	-0.00382629	0.0220207	0.0074941	-0.00420458	-0.0163037	0.0202207	-0.0622133	-0.236271	0.185414	-0.0108317	-0.010641	0.0197666	-0.123008	0.0802674	0.0540684	0.0292355	-0.0372183	0.00881947	-6.82864e-16	-0.0986919	0.017966	0.10979	-0.0261605
	249	0.181604	-0.0727508	-0.0982296	-0.019697	-0.801119	0.396899	0.411472	0.0276601	0.024965	-0.0537947	-0.000950987	0.0618414	0.0375049	-0.132056	0.0243754	-6.67837e-16	1.08053	-0.374103	-0.346831	-0.348817	-0.785397	0.352058	0.429376	-0.0622133	-0.236271	0.185414	-0.0108317	-0.010641	0.0197666	0.547585	-0.273792	-0.32234	0.0292355	-0.0372183	0.00881947	-1.92389e-16	-0.141809	0.00641921	0.172408	-0.0329596
	250	2.21215	-0.749779	0.639042	-2.02846	-0.382251	0.726633	-0.366783	0.733389	-1.38797	0.665246	-0.270625	2.32564	-2.88443	-1.76594	2.28935	-1.0833e-14	1.07224	-0.382548	1.04574	-1.73804	-0.019977	-1.13636	1.13946	0.47062	0.262726	-0.567859	-0.0632666	-1.3389	1.23051	-0.385559	0.852361	-0.417787	1.42582	-0.0631686	-1.29557	-5.85449e-17	-0.361396	0.906054	0.917437	-1.43951
	251	-0.428785	-0.782481	0.621021	0.564931	0.0188733	0.013065	-0.0331881	0.353703	-0.664377	0.315714	0.567388	-0.806593	0.547627	-0.767476	0.4182	4.83991e-14	-0.33068	1.04355	1.02339	-1.73187	0.404671	0.364025	-0.758667	-0.00175889	-0.116278	0.0652487	0.472523	-0.894207	0.324071	0.550108	0.342777	-0.927762	-0.919056	0.496647	0.386009	6.3369e-15	0.268755	-0.827976	0.271957	0.274701
	252	0.541107	0.272852	-1.15302	0.274242	-0.022521	0.0196705	0.00264457	0.00977892	0.0363833	-0.047136	-1.03603	0.267423	0.297036	0.241095	0.225789	-7.21031e-16	0.729214	0.695553	-0.703259	-0.693126	0.0165831	-0.00733938	-0.00915865	-0.56482	-0.675272	0.878604	0.425205	-0.896429	0.371765	-0.518096	0.930123	-0.351004	0.0157125	0.0110577	-0.0258548	3.25637e-16	-0.642267	0.616929	0.630382	-0.581432
	253	0.222251	-0.0740935	-0.0848091	-0.069841	-0.146704	0.0394871	0.110143	0.00977892	0.0363833	-0.047136	-0.000950987	0.0618414	0.0375049	-0.132056	0.0243754	2.45238e-14	-0.0263067	-0.00382629	0.0220207	0.0074941	0.0165831	-0.00733938	-0.00915865	-0.381245	0.555674	0.0392497	-0.0108317	-0.010641	0.0197666	0.00952842	0.00250511	-0.0127148	-0.878487	0.351819	0.490032	6.72411e-15	-0.184926	-0.00512758	0.235026	-0.0397587
	254	0.222251	-0.0740935	-0.0848091	-0.069841	-0.022521	0.0196705	0.00264457	0.371584	-0.675796	0.309055	0.0271946	-0.000495457	0.0296439	-0.0104981	-0.0435045	1.57515e-14	0.0289313	-0.0176574	-0.012745	0.00165794	0.383884	0.35506	-0.729288	-0.0319861	-0.176275	0.125331	0.0364871	-0.00841902	-0.027927	0.00952842	0.00250511	-0.0127148	0.0157125	0.0110577	-0.0258548	9.09331e-16	0.206789	0.299585	-0.760824	0.248647
	255	0.181604	-0.0727508	-0.0982296	-0.019697	0.631895	-0.337742	-0.298685	-1.02761	1.09034	-0.06029	-0.0290966	0.124178	0.0453659	-0.253614	0.0922552	-2.81431e-15	-0.726589	-0.717036	0.712535	0.702278	0.0165831	-0.00733938	-0.00915865	-0.320791	0.675667	-0.0809154	-0.88802	0.434895	0.478819	-1.05868	0.589852	0.564044	-0.905533	0.448371	0.420683	-7.04796e-16	2.17967	-0.0194199	-1.00346	-1.20826
	256	0.873286	0.634294	-0.790639	-0.704613	0.673289	-0.344347	-0.334517	0.395088	0.361113	-0.773	-0.259474	-1.47481	1.09451	0.991452	-0.243001	4.94546e-15	0.0289313	-0.0176574	-0.012745	0.00165794	1.47503	-0.788885	-0.680573	-0.320791	0.675667	-0.0809154	-0.0108317	-0.010641	0.0197666	0.259124	-2.03748	1.71248	0.0157125	0.0110577	-0.0258548	-6.89958e-16	-0.0986919	0.017966	0.10979	-0.0261605
	257	0.181604	-0.0727508	-0.0982296	-0.019697	-0.0639153	0.026276	0.0384772	0.0455413	0.0135466	-0.0604535	-0.000950987	0.0618414	0.0375049	-0.132056	0.0243754	-1.42003e-15	-1.07791	0.35262	0.356107	0.357969	0.363096	0.346096	-0.699909	0.47062	0.262726	-0.567859	1.69623	-0.903936	-0.850644	-0.123008	0.0802674	0.0540684	0.0157125	0.0110577	-0.0258548	-6.42188e-16	-1.50949	-0.24294	0.926887	0.859924
	258	0.181604	-0.0727508	-0.0982296	-0.019697	-0.0639153	0.026276	0.0384772	0.0276601	0.024965	-0.0537947	-0.516651	-0.468795	2.1529	-0.630359	-0.508986	-3.51676e-15	-0.0263067	-0.00382629	0.0220207	0.0074941	-0.00420458	-0.0163037	0.0202207	0.47062	0.262726	-0.567859	-0.0108317	-0.010641	0.0197666	-0.123008	0.0802674	0.0540684	0.0157125	0.0110577	-0.0258548	-6.82864e-16	-0.0986919	0.017966	0.10979	-0.0261605
	259	0.181604	-0.0727508	-0.0982296	-0.019697	-0.0639153	0.026276	0.0384772	0.0276601	0.024965	-0.0537947	-0.000950987	0.0618414	0.0375049	-0.132056	0.0243754	-3.51676e-15	-0.0263067	-0.00382629	0.0220207	0.0074941	-0.00420458	-0.0163037	0.0202207	0.454942	-2.06015	0.718072	-0.0108317	-0.010641	0.0197666	-0.123008	0.0802674	0.0540684	0.0292355	-0.0372183	0.00881947	-6.82864e-16	-0.0986919	0.017966	0.10979	-0.0261605
	260	-1.10522	-0.0752761	1.33007	-0.0710139	0.313558	0.362615	-0.703945	-0.321886	-0.322601	0.658751	-0.750033	0.470404	-0.768524	0.611804	0.42459	1.03773e-14	-1.4322	-0.00820759	1.39765	0.0107513	0.404671	0.364025	-0.758667	-0.534593	-0.615276	0.818521	0.0838059	-0.00619703	-0.0756207	0.142065	-0.0752572	-0.0794981	0.475147	-0.885895	0.420134	1.53015e-15	-0.59915	0.628476	0.567764	-0.574633
	261	0.886609	0.648791	0.639956	-2.02755	-0.0875663	1.07618	-1.03754	0.72113	-0.32823	-0.403491	0.245917	-0.95478	0.291024	-1.26683	1.55164	-3.77905e-15	1.42356	-1.4522	1.40216	-1.39373	-0.769624	1.47211	-0.689865	-0.0319861	-0.176275	0.125331	-0.0632666	-1.3389	1.23051	0.825614	0.838573	-1.70924	0.0180889	1.36765	-1.36437	-6.85307e-16	1.06859	-1.13031	1.19609	-1.161
	262	0.181604	-0.0727508	-0.0982296	-0.019697	1.41049	-0.714971	-0.707512	0.0276601	0.024965	-0.0537947	-0.000950987	0.0618414	0.0375049	-0.132056	0.0243754	-1.31337e-14	-0.0263067	-0.00382629	0.0220207	0.0074941	-0.00420458	-0.0163037	0.0202207	-0.0622133	-0.236271	0.185414	-0.0108317	-0.010641	0.0197666	-0.123008	0.0802674	0.0540684	0.0292355	-0.0372183	0.00881947	-3.0611e-16	0.768872	-0.280326	-0.186366	-0.322172
	263	-1.80705	2.04752	2.04233	-1.97768	-0.10531	0.0328816	0.0743099	0.0455413	0.0135466	-0.0604535	-1.06417	0.32976	0.304897	0.119537	0.293669	2.42103e-14	2.14575	-2.14414	-2.06808	2.07624	-0.0249922	-0.025268	0.0496001	-0.0622133	-0.236271	0.185414	-0.840702	0.437117	0.431125	0.00952842	0.00250511	-0.0127148	1.43459	-2.82463	1.41613	1.51528e-15	-1.02856	2.60198	-0.627184	-0.901547
	264	1.16165	-1.84726	-1.89212	2.28119	-0.718331	0.383688	0.339806	0.353703	-0.664377	0.315714	0.282882	-1.00804	0.29222	0.236564	0.22094	4.02522e-14	1.13577	-0.387935	-0.381597	-0.354653	-0.350718	-0.369739	0.710971	-1.63049	-1.67327	2.38515	-0.0108317	-0.010641	0.0197666	0.00952842	0.00250511	-0.0127148	0.464001	0.518973	-0.953055	3.53968e-15	0.811989	-0.268779	-0.248985	-0.315373
	265	0.181604	-0.0727508	-0.0982296	-0.019697	-0.022521	0.0196705	0.00264457	0.0634224	0.0021283	-0.0671123	0.0271946	-0.000495457	0.0296439	-0.0104981	-0.0435045	-1.7537e-14	-0.0263067	-0.00382629	0.0220207	0.0074941	0.0165831	-0.00733938	-0.00915865	-0.56482	-0.675272	0.878604	-0.0108317	-0.010641	0.0197666	-0.123008	0.0802674	0.0540684	0.0292355	-0.0372183	0.00881947	-7.03548e-16	-0.0986919	0.017966	0.10979	-0.0261605
	266	0.181604	-0.0727508	-0.0982296	-0.019697	-0.0639153	0.026276	0.0384772	0.0276601	0.024965	-0.0537947	-0.000950987	0.0618414	0.0375049	-0.132056	0.0243754	-3.51676e-15	-0.0263067	-0.00382629	0.0220207	0.0074941	-0.00420458	-0.0163037	0.0202207	0.47062	0.262726	-0.567859	-0.0108317	-0.010641	0.0197666	-0.123008	0.0802674	0.0540684	0.0157125	0.0110577	-0.0258548	-6.82864e-16	-0.0986919	0.017966	0.10979	-0.0261605
	267	0.222251	-0.0740935	-0.0848091	-0.069841	-0.022521	0.0196705	0.00264457	0.00977892	0.0363833	-0.047136	0.0271946	-0.000495457	0.0296439	-0.0104981	-0.0435045	1.57515e-14	0.0289313	-0.0176574	-0.012745	0.00165794	0.776987	-0.384666	-0.388935	0.226591	-1.08821	0.39166	0.0364871	-0.00841902	-0.027927	0.00952842	0.00250511	-0.0127148	0.0157125	0.0110577	-0.0258548	1.40608e-15	-0.0555747	0.0295128	0.0471715	-0.0193614
	268	-0.135327	0.980056	-0.443977	-0.361703	-0.0639153	0.026276	0.0384772	0.0276601	0.024965	-0.0537947	-0.000950987	0.0618414	0.0375049	-0.132056	0.0243754	-3.51676e-15	-0.0263067	-0.00382629	0.0220207	0.0074941	-0.00420458	-0.0163037	0.0202207	0.454942	-2.06015	0.718072	-0.0108317	-0.010641	0.0197666	-0.123008	0.0802674	0.0540684	0.0292355	-0.0372183	0.00881947	-6.82864e-16	-0.0986919	0.017966	0.10979	-0.0261605
	269	0.181604	-0.0727508	-0.0982296	-0.019697	-0.0639153	0.026276	0.0384772	0.0276601	0.024965	-0.0537947	-0.000950987	0.0618414	0.0375049	-0.132056	0.0243754	-3.51676e-15	-0.0263067	-0.00382629	0.0220207	0.0074941	-0.00420458	-0.0163037	0.0202207	-0.0622133	-0.236271	0.185414	-0.0108317	-0.010641	0.0197666	-0.123008	0.0802674	0.0540684	0.0292355	-0.0372183	0.00881947	-6.82864e-16	-0.0986919	0.017966	0.10979	-0.0261605
	270	0.181604	-0.0727508	-0.0982296	-0.019697	-0.0639153	0.026276	0.0384772	0.0276601	0.024965	-0.0537947	-0.000950987	0.0618414	0.0375049	-0.132056	0.0243754	-3.51676e-15	-0.0263067	-0.00382629	0.0220207	0.0074941	-0.00420458	-0.0163037	0.0202207	-0.320791	0.675667	-0.0809154	-0.0108317	-0.010641	0.0197666	-0.123008	0.0802674	0.0540684	0.0292355	-0.0372183	0.00881947	-6.37788e-16	-0.379563	-0.271159	-0.177265	0.831921
	271	0.222251	-0.0740935	-0.0848091	-0.069841	-0.022521	0.0196705	0.00264457	0.00977892	0.0363833	-0.047136	0.0271946	-0.000495457	0.0296439	-0.0104981	-0.0435045	1.57515e-14	0.0289313	-0.0176574	-0.012745	0.00165794	0.0165831	-0.00733938	-0.00915865	-0.0319861	-0.176275	0.125331	0.0364871	-0.00841902	-0.027927	0.00952842	0.00250511	-0.0127148	0.0157125	0.0110577	-0.0258548	1.40608e-15	-0.0555747	0.0295128	0.0471715	-0.0193614
	272	0.262897	-0.0754361	-0.0713886	-0.119985	0.0188733	0.013065	-0.0331881	0.353703	-0.664377	0.315714	0.0553402	-0.0628323	0.0217829	0.11106	-0.111384	9.59534e-14	0.0841693	-0.0314885	-0.0475107	-0.00417822	0.0373707	0.00162493	-0.038538	-0.00175889	-0.116278	0.0652487	0.0838059	-0.00619703	-0.0756207	0.142065	-0.0752572	-0.0794981	0.0021894	0.0593337	-0.060529	7.35664e-15	-0.0124575	0.0410596	-0.0154467	-0.0125623
	273	0.181604	-0.0727508	-0.0982296	-0.019697	-0.0639153	0.026276	0.0384772	0.0276601	0.024965	-0.0537947	-0.000950987	0.0618414	0.0375049	-0.132056	0.0243754	-3.51676e-15	-0.0263067	-0.00382629	0.0220207	0.0074941	-0.738806	-0.741103	1.46048	-0.0622133	-0.236271	0.185414	-0.0108317	-0.010641	0.0197666	-0.123008	0.0802674	0.0540684	0.0292355	-0.0372183	0.00881947	-5.91228e-16	0.48766	0.58871	-0.47377	-0.609435
	274	0.142882	1.32834	-1.52561	0.0325245	-0.82477	1.44681	-0.664545	-1.02761	1.09034	-0.06029	-0.000950987	0.0618414	0.0375049	-0.132056	0.0243754	1.01928e-15	-0.0180151	0.00461831	-1.37055	1.39671	0.7562	-0.39363	-0.359555	1.20158	-0.270208	-0.934637	-0.0108317	-0.010641	0.0197666	0.00952842	0.00250511	-0.0127148	0.0403822	-1.44209	1.38201	-6.72848e-16	-1.24747	1.18529	0.118543	-0.0174119
	275	0.181604	-0.0727508	-0.0982296	-0.019697	-0.0639153	0.026276	0.0384772	0.0276601	0.024965	-0.0537947	-0.512326	2.07693	-0.487648	-0.62618	-0.504513	-3.51676e-15	-0.0263067	-0.00382629	0.0220207	0.0074941	-0.00420458	-0.0163037	0.0202207	-0.320791	0.675667	-0.0809154	-0.0108317	-0.010641	0.0197666	-0.123008	0.0802674	0.0540684	0.0292355	-0.0372183	0.00881947	-6.82864e-16	-0.0986919	0.017966	0.10979	-0.0261605
	276	1.84125	0.289874	-1.15072	-0.99738	-0.022521	0.0196705	0.00264457	0.0276601	0.024965	-0.0537947	0.265718	0.336234	-1.01114	1.49893	-0.971763	-2.57455e-14	0.322656	1.77904	-1.02492	-1.0316	-0.00921983	1.09479	-1.06964	-0.0319861	-0.176275	0.125331	-0.0108317	-0.010641	0.0197666	-0.255545	0.15803	0.120852	0.0292355	-0.0372183	0.00881947	-7.03548e-16	-0.0986919	0.017966	0.10979	-0.0261605
	277	0.181604	-0.0727508	-0.0982296	-0.019697	-0.0639153	0.026276	0.0384772	0.0276601	0.024965	-0.0537947	-0.26762	-0.212552	1.08615	-1.76304	1.02051	-2.8269e-15	-0.372302	-0.356209	-0.329005	1.0495	-0.00420458	-0.0163037	0.0202207	-0.0622133	-0.236271	0.185414	-0.0108317	-0.010641	0.0197666	-0.123008	0.0802674	0.0540684	0.0292355	-0.0372183	0.00881947	-6.40758e-16	-0.361055	-0.252107	0.917786	-0.294169
	278	-0.508153	0.619957	-0.81978	0.667297	-0.0639153	0.026276	0.0384772	0.0455413	0.0135466	-0.0604535	-0.808487	-0.677787	0.567473	0.366598	0.558113	-4.20662e-15	0.319689	0.348556	0.373047	-1.03451	-0.764609	0.361023	0.399997	-0.0622133	-0.236271	0.185414	0.377886	-0.898651	0.419458	0.272079	-0.769588	0.459141	0.477524	0.470697	-0.918381	-8.16606e-16	-0.422681	-0.282705	-0.114647	0.825122
	279	0.140957	-0.0714082	-0.11165	0.0304471	-0.10531	0.0328816	0.0743099	0.0455413	0.0135466	-0.0604535	-0.0290966	0.124178	0.0453659	-0.253614	0.0922552	-1.71417e-14	0.0289313	-0.0176574	-0.012745	0.00165794	-0.0249922	-0.025268	0.0496001	-0.0924405	-0.296268	0.245496	0.0364871	-0.00841902	-0.027927	-0.255545	0.15803	0.120852	0.0427586	-0.0854942	0.0434937	1.08981e-15	-0.141809	0.00641921	0.172408	-0.0329596
	280	0.181604	-0.0727508	-0.0982296	-0.019697	-0.0639153	0.026276	0.0384772	0.0276601	0.024965	-0.0537947	-0.000950987	0.0618414	0.0375049	-0.132056	0.0243754	-2.79186e-15	1.08053	-0.374103	-0.346831	-0.348817	-0.00420458	-0.0163037	0.0202207	-0.0622133	-0.236271	0.185414	-0.0108317	-0.010641	0.0197666	-0.123008	0.0802674	0.0540684	0.0292355	-0.0372183	0.00881947	-6.37788e-16	-0.379563	-0.271159	-0.177265	0.831921
	281	0.858038	-0.779955	-0.807274	0.616248	0.313558	0.362615	-0.703945	0.72113	-0.32823	-0.403491	0.539243	-0.744256	0.555488	-0.889034	0.48608	1.05321e-14	0.0289313	-0.0176574	-0.012745	0.00165794	0.388899	-0.75603	0.360574	-0.306242	-1.58721	1.14493	0.425205	-0.896429	0.371765	0.417571	0.420539	-0.860979	0.477524	0.470697	-0.918381	4.22567e-16	0.225297	0.318637	0.334226	-0.877443
	282	-0.137252	-0.419696	0.969983	-0.36378	-0.0639153	0.026276	0.0384772	0.0276601	0.024965	-0.0537947	0.254736	-0.945705	0.300081	0.115006	0.288819	-3.51676e-15	-0.0263067	-0.00382629	0.0220207	0.0074941	-0.00420458	-0.0163037	0.0202207	-0.0622133	-0.236271	0.185414	-0.0108317	-0.010641	0.0197666	0.812659	-0.429317	-0.455907	0.0292355	-0.0372183	0.00881947	-6.82864e-16	-0.0986919	0.017966	0.10979	-0.0261605
	283	0.181604	-0.0727508	-0.0982296	-0.019697	-0.0639153	0.026276	0.0384772	0.0276601	0.024965	-0.0537947	-0.000950987	0.0618414	0.0375049	-0.132056	0.0243754	-3.51676e-15	-0.0263067	-0.00382629	0.0220207	0.0074941	-0.00420458	-0.0163037	0.0202207	-0.0622133	-0.236271	0.185414	-0.0108317	-0.010641	0.0197666	-0.123008	0.0802674	0.0540684	0.0292355	-0.0372183	0.00881947	-6.82864e-16	-0.0986919	0.017966	0.10979	-0.0261605
	284	0.181604	-0.0727508	-0.0982296	-0.019697	-0.0639153	0.026276	0.0384772	0.0276601	0.024965	-0.0537947	-0.000950987	0.0618414	0.0375049	-0.132056	0.0243754	-3.51676e-15	-0.0263067	-0.00382629	0.0220207	0.0074941	-0.00420458	-0.0163037	0.0202207	-0.595047	-0.735268	0.938687	-0.0108317	-0.010641	0.0197666	-0.123008	0.0802674	0.0540684	-0.432576	-0.496857	0.901346	-6.82864e-16	-0.0986919	0.017966	0.10979	-0.0261605
	285	0.181604	-0.0727508	-0.0982296	-0.019697	-0.0639153	0.026276	0.0384772	0.0276601	0.024965	-0.0537947	-0.000950987	0.0618414	0.0375049	-0.132056	0.0243754	-6.95134e-16	0.0289313	-0.0176574	-0.012745	0.00165794	-0.0249922	-0.025268	0.0496001	-0.00175889	-0.116278	0.0652487	-0.0108317	-0.010641	0.0197666	-0.123008	0.0802674	0.0540684	0.0292355	-0.0372183	0.00881947	-6.82864e-16	-0.0986919	0.017966	0.10979	-0.0261605
	286	0.541107	0.272852	-1.15302	0.274242	-1.1372	0.0539547	1.11806	0.0399185	-1.03478	1.01494	-0.000950987	0.0618414	0.0375049	-0.132056	0.0243754	-3.66869e-15	0.32798	0.357001	-1.01952	0.354712	-0.764609	0.361023	0.399997	-0.0622133	-0.236271	0.185414	-1.27674	1.32291	0.0791272	0.285034	0.498301	-0.794196	1.42344	-1.41976	0.0429442	-5.86575e-16	-0.92348	1.48596	0.342979	-0.868694
	287	1.19022	-0.418513	-0.444892	-0.362607	-0.0639153	0.026276	0.0384772	0.0276601	0.024965	-0.0537947	-0.000950987	0.0618414	0.0375049	-0.132056	0.0243754	-3.51676e-15	-0.0263067	-0.00382629	0.0220207	0.0074941	-0.00420458	-0.0163037	0.0202207	-0.0622133	-0.236271	0.185414	-0.0108317	-0.010641	0.0197666	-0.518096	0.930123	-0.351004	0.0292355	-0.0372183	0.00881947	-6.82864e-16	-0.0986919	0.017966	0.10979	-0.0261605
	288	1.83933	-1.10988	0.263239	-0.999457	-1.17859	0.0605602	1.15389	-1.00973	1.07892	-0.0669487	-0.541145	0.867939	-0.480478	0.624922	-0.437329	1.08626e-14	-0.0263067	-0.00382629	0.0220207	0.0074941	0.730397	0.708496	-1.42004	-0.0319861	-0.176275	0.125331	0.819038	-0.458399	-0.391592	0.417571	0.420539	-0.860979	-0.903157	1.80496	-0.917832	-6.61099e-16	-0.098351	-1.14019	0.110138	1.11918
	289	0.181604	-0.0727508	-0.0982296	-0.019697	-0.0639153	0.026276	0.0384772	0.0276601	0.024965	-0.0537947	-0.000950987	0.0618414	0.0375049	-0.132056	0.0243754	-2.81036e-15	-0.380594	-0.364654	1.06356	-0.339723	-0.00420458	-0.0163037	0.0202207	-0.0622133	-0.236271	0.185414	-0.0108317	-0.010641	0.0197666	-0.123008	0.0802674	0.0540684	0.0292355	-0.0372183	0.00881947	-6.40758e-16	-0.361055	-0.252107	0.917786	-0.294169
	290	-0.467506	0.618614	-0.80636	0.617153	-0.022521	0.0196705	0.00264457	-0.683691	0.389578	0.30256	0.541405	0.528609	-0.764788	-0.886945	0.488316	-1.76068e-14	-0.0233398	1.42666	-1.37595	0.0104018	-1.13191	-0.00137692	1.12013	-1.08197	1.1486	0.345946	0.44265	0.396915	-0.774651	-0.518096	0.930123	-0.351004	0.0157125	0.0110577	-0.0258548	3.24991e-16	-0.641927	-0.541231	0.630731	0.563913
	291	0.181604	-0.0727508	-0.0982296	-0.019697	-0.423646	0.733238	-0.33095	0.0276601	0.024965	-0.0537947	-0.000950987	0.0618414	0.0375049	-0.132056	0.0243754	-8.27922e-15	-0.0263067	-0.00382629	0.0220207	0.0074941	-0.00420458	-0.0163037	0.0202207	-0.0622133	-0.236271	0.185414	-0.0108317	-0.010641	0.0197666	-0.531051	-0.337767	0.902333	0.0292355	-0.0372183	0.00881947	-6.8989e-16	-0.0986919	0.017966	0.10979	-0.0261605
	292	0.222251	-0.0740935	-0.0848091	-0.069841	0.0188733	0.013065	-0.0331881	0.0634224	0.0021283	-0.0671123	0.0553402	-0.0628323	0.0217829	0.11106	-0.111384	3.21981e-14	0.0289313	-0.0176574	-0.012745	0.00165794	0.76623	-2.61581	1.82017	2.54037	-2.44703	-0.949005	-0.793383	0.439339	0.383432	0.142065	-0.0752572	-0.0794981	0.0021894	0.0593337	-0.060529	2.26541e-15	-0.923139	0.327804	0.343328	0.27665
	293	-0.49483	0.634454	0.610815	-0.655642	-0.0639153	0.026276	0.0384772	0.739011	-0.339648	-0.41015	0.777766	-0.407526	-0.485294	0.620391	-0.442179	-3.51676e-15	-0.0263067	-0.00382629	0.0220207	0.0074941	-0.00420458	-0.0163037	0.0202207	-0.0622133	-0.236271	0.185414	1.26019	-0.0181479	-1.20264	0.285034	0.498301	-0.794196	0.477524	0.470697	-0.918381	-7.27995e-16	0.18252	-0.85107	0.397193	0.261102
	294	0.222251	-0.0740935	-0.0848091	-0.069841	-0.022521	0.0196705	0.00264457	0.00977892	0.0363833	-0.047136	0.0271946	-0.000495457	0.0296439	-0.0104981	-0.0435045	1.57515e-14	0.0289313	-0.0176574	-0.012745	0.00165794	0.0165831	-0.00733938	-0.00915865	0.759425	-0.589216	-0.361612	0.0364871	-0.00841902	-0.027927	0.00952842	0.00250511	-0.0127148	0.0157125	0.0110577	-0.0258548	1.40608e-15	-0.0555747	0.0295128	0.0471715	-0.0193614
	295	0.181604	-0.0727508	-0.0982296	-0.019697	-0.0639153	0.026276	0.0384772	0.0276601	0.024965	-0.0537947	-0.000950987	0.0618414	0.0375049	-0.132056	0.0243754	-3.51676e-15	-0.0263067	-0.00382629	0.0220207	0.0074941	1.5166	-0.770956	-0.739331	-0.0622133	-0.236271	0.185414	-0.0108317	-0.010641	0.0197666	-0.531051	-0.337767	0.902333	-0.443722	0.90801	-0.471843	-6.82864e-16	-0.0986919	0.017966	0.10979	-0.0261605
	296	0.222251	-0.0740935	-0.0848091	-0.069841	-0.146704	0.0394871	0.110143	0.0276601	0.024965	-0.0537947	-0.000950987	0.0618414	0.0375049	-0.132056	0.0243754	2.45238e-14	-0.0263067	-0.00382629	0.0220207	0.0074941	0.714624	-0.411559	-0.300797	-0.595047	-0.735268	0.938687	-0.0108317	-0.010641	0.0197666	0.00952842	0.00250511	-0.0127148	-0.878487	0.351819	0.490032	3.99909e-15	-1.00937	0.304711	0.468564	0.263052
	297	0.181604	-0.0727508	-0.0982296	-0.019697	0.295815	-0.680686	0.407905	0.389465	-0.687214	0.302396	-0.000950987	0.0618414	0.0375049	-0.132056	0.0243754	4.95484e-15	0.671009	-0.7211	0.729475	-0.690198	-0.00420458	-0.0163037	0.0202207	0.440393	0.202729	-0.507776	-0.0108317	-0.010641	0.0197666	0.680122	-0.351554	-0.389124	0.502193	-0.982447	0.489482	-4.43255e-16	0.444543	0.577163	-0.411151	-0.616234
	298	0.181604	-0.0727508	-0.0982296	-0.019697	-0.801119	0.396899	0.411472	0.377206	0.372531	-0.766341	-0.541145	0.867939	-0.480478	0.624922	-0.437329	1.2917e-15	-0.0263067	-0.00382629	0.0220207	0.0074941	-0.00420458	-0.0163037	0.0202207	0.181816	1.11467	-0.774106	0.430321	0.42961	-0.791284	-0.123008	0.0802674	0.0540684	0.0292355	-0.0372183	0.00881947	-6.7577e-16	-0.0986919	0.017966	0.10979	-0.0261605
	299	0.181604	-0.0727508	-0.0982296	-0.019697	-0.0639153	0.026276	0.0384772	0.0276601	0.024965	-0.0537947	-0.000950987	0.0618414	0.0375049	-0.132056	0.0243754	-3.51676e-15	-0.0263067	-0.00382629	0.0220207	0.0074941	-0.376521	0.732387	-0.349512	0.729198	-0.649212	-0.30153	-0.0108317	-0.010641	0.0197666	-0.123008	0.0802674	0.0540684	0.0292355	-0.0372183	0.00881947	-6.82864e-16	-0.0986919	0.017966	0.10979	-0.0261605
	300	0.181604	-0.0727508	-0.0982296	-0.019697	-0.0639153	0.026276	0.0384772	0.0276601	0.024965	-0.0537947	-0.000950987	0.0618414	0.0375049	-0.132056	0.0243754	-3.51676e-15	-0.0263067	-0.00382629	0.0220207	0.0074941	0.368111	-0.764994	0.389953	0.47062	0.262726	-0.567859	-0.0108317	-0.010641	0.0197666	-0.123008	0.0802674	0.0540684	0.0292355	-0.0372183	0.00881947	-6.82864e-16	-0.0986919	0.017966	0.10979	-0.0261605
	301	-0.745716	0.270326	0.275274	0.222925	1.3691	-0.708365	-0.671679	-0.321886	-0.322601	0.658751	0.0553402	-0.0628323	0.0217829	0.11106	-0.111384	-9.1993e-15	-0.671351	-0.730867	0.677769	0.696442	0.383884	0.35506	-0.729288	0.500848	0.322722	-0.627941	0.813922	-1.78444	0.771457	0.00952842	0.00250511	-0.0127148	-1.36734	-0.0112679	1.31321	-1.53156e-15	-0.0124575	0.0410596	-0.0154467	-0.0125623
	302	0.181604	-0.0727508	-0.0982296	-0.019697	-0.0639153	0.026276	0.0384772	0.0276601	0.024965	-0.0537947	-0.000950987	0.0618414	0.0375049	-0.132056	0.0243754	-3.51676e-15	-0.0263067	-0.00382629	0.0220207	0.0074941	-0.00420458	-0.0163037	0.0202207	-0.0622133	-0.236271	0.185414	-0.0108317	-0.010641	0.0197666	-0.123008	0.0802674	0.0540684	0.0292355	-0.0372183	0.00881947	-6.82864e-16	-0.0986919	0.017966	0.10979	-0.0261605
	303	0.181604	-0.0727508	-0.0982296	-0.019697	-0.0639153	0.026276	0.0384772	0.0276601	0.024965	-0.0537947	-0.000950987	0.0618414	0.0375049	-0.132056	0.0243754	-3.51676e-15	-0.0263067	-0.00382629	0.0220207	0.0074941	-0.00420458	-0.0163037	0.0202207	0.47062	0.262726	-0.567859	-0.0108317	-0.010641	0.0197666	-0.123008	0.0802674	0.0540684	-0.905533	0.448371	0.420683	-6.82864e-16	-0.0986919	0.017966	0.10979	-0.0261605
	304	0.222251	-0.0740935	-0.0848091	-0.069841	-0.022521	0.0196705	0.00264457	0.00977892	0.0363833	-0.047136	0.0271946	-0.000495457	0.0296439	-0.0104981	-0.0435045	1.57515e-14	0.0289313	-0.0176574	-0.012745	0.00165794	0.383884	0.35506	-0.729288	0.500848	0.322722	-0.627941	0.0364871	-0.00841902	-0.027927	-0.793602	0.434327	0.430477	0.0157125	0.0110577	-0.0258548	1.40608e-15	-0.0555747	0.0295128	0.0471715	-0.0193614
	305	0.181604	-0.0727508	-0.0982296	-0.019697	-0.0639153	0.026276	0.0384772	0.0276601	0.024965	-0.0537947	-0.000950987	0.0618414	0.0375049	-0.132056	0.0243754	-3.51676e-15	-0.0263067	-0.00382629	0.0220207	0.0074941	-0.00420458	-0.0163037	0.0202207	-0.0622133	-0.236271	0.185414	-0.0108317	-0.010641	0.0197666	-0.123008	0.0802674	0.0540684	0.0292355	-0.0372183	0.00881947	-6.82864e-16	-0.0986919	0.017966	0.10979	-0.0261605
	306	0.222251	-0.0740935	-0.0848091	-0.069841	-0.022521	0.0196705	0.00264457	0.00977892	0.0363833	-0.047136	0.0271946	-0.000495457	0.0296439	-0.0104981	-0.0435045	1.57515e-14	0.0289313	-0.0176574	-0.012745	0.00165794	0.0165831	-0.00733938	-0.00915865	-0.0319861	-0.176275	0.125331	0.0364871	-0.00841902	-0.027927	-0.385559	0.852361	-0.417787	0.0157125	0.0110577	-0.0258548	1.40608e-15	-0.0555747	0.0295128	0.0471715	-0.0193614
	307	1.826	-1.12438	-1.16736	0.323482	-0.0639153	0.026276	0.0384772	0.0276601	0.024965	-0.0537947	-0.000950987	0.0618414	0.0375049	-0.132056	0.0243754	-4.91301e-15	0.673976	0.709384	-0.668493	-0.68729	-0.392293	-0.387668	0.769729	-0.0319861	-0.176275	0.125331	-0.0108317	-0.010641	0.0197666	-0.123008	0.0802674	0.0540684	-0.430199	0.859735	-0.437169	-7.71475e-16	-0.703893	0.58633	-0.40205	0.537859
	308	0.817391	-0.778613	-0.820695	0.666392	0.295815	-0.680686	0.407905	1.08293	-1.04041	-0.0472995	0.519916	-0.672844	0.572406	0.371239	-0.708859	5.06408e-15	-0.77886	0.727278	-0.650668	0.711022	0.761215	-1.50472	0.730307	0.196364	-1.14821	0.451743	0.377886	-0.898651	0.419458	-0.123008	0.0802674	0.0540684	0.0157125	0.0110577	-0.0258548	-4.31518e-16	-0.685385	0.605382	0.693001	-0.588231
	309	0.222251	-0.0740935	-0.0848091	-0.069841	-0.022521	0.0196705	0.00264457	0.00977892	0.0363833	-0.047136	0.0271946	-0.000495457	0.0296439	-0.0104981	-0.0435045	2.38902e-14	-0.317064	-0.37004	-0.363771	1.04366	0.0165831	-0.00733938	-0.00915865	-0.0319861	-0.176275	0.125331	0.0364871	-0.00841902	-0.027927	0.00952842	0.00250511	-0.0127148	0.0157125	0.0110577	-0.0258548	1.40608e-15	-0.0555747	0.0295128	0.0471715	-0.0193614
	310	0.181604	-0.0727508	-0.0982296	-0.019697	-0.0639153	0.026276	0.0384772	0.0276601	0.024965	-0.0537947	-0.000950987	0.0618414	0.0375049	-0.132056	0.0243754	-3.51676e-15	-0.0263067	-0.00382629	0.0220207	0.0074941	-0.00420458	-0.0163037	0.0202207	0.440393	0.202729	-0.507776	-0.0108317	-0.010641	0.0197666	-0.123008	0.0802674	0.0540684	-0.432576	-0.496857	0.901346	-6.82864e-16	-0.0986919	0.017966	0.10979	-0.0261605
	311	0.262897	-0.0754361	-0.0713886	-0.119985	-0.022521	0.0196705	0.00264457	0.00977892	0.0363833	-0.047136	0.283555	0.26329	0.292911	-1.1361	0.221636	1.57515e-14	0.0289313	-0.0176574	-0.012745	0.00165794	0.0165831	-0.00733938	-0.00915865	-0.0319861	-0.176275	0.125331	-0.0108317	-0.010641	0.0197666	0.00952842	0.00250511	-0.0127148	0.0021894	0.0593337	-0.060529	1.40608e-15	-0.0555747	0.0295128	0.0471715	-0.0193614
	312	0.181604	-0.0727508	-0.0982296	-0.019697	0.673289	-0.344347	-0.334517	0.0276601	0.024965	-0.0537947	-0.000950987	0.0618414	0.0375049	-0.132056	0.0243754	-8.32521e-15	-0.0263067	-0.00382629	0.0220207	0.0074941	0.7562	-0.39363	-0.359555	-0.0622133	-0.236271	0.185414	-0.0108317	-0.010641	0.0197666	-0.123008	0.0802674	0.0540684	0.0292355	-0.0372183	0.00881947	-6.89958e-16	-0.0986919	0.017966	0.10979	-0.0261605
	313	1.19022	-0.418513	-0.444892	-0.362607	1.07441	-1.05792	-0.000922582	0.72113	-0.32823	-0.403491	0.519916	-0.672844	0.572406	0.371239	-0.708859	-3.43239e-14	-0.787152	0.718834	0.741899	-0.678197	-0.790412	1.46315	-0.660486	-0.0622133	-0.236271	0.185414	0.377886	-0.898651	0.419458	0.285034	0.498301	-0.794196	0.939335	0.930336	-1.81091	-1.23765e-15	0.18252	-0.85107	0.397193	0.261102
	314	0.181604	-0.0727508	-0.0982296	-0.019697	-0.506434	0.74645	-0.259285	0.00977892	0.0363833	-0.047136	-0.000950987	0.0618414	0.0375049	-0.132056	0.0243754	1.97613e-14	-0.0263067	-0.00382629	0.0220207	0.0074941	0.0165831	-0.00733938	-0.00915865	0.440393	0.202729	-0.507776	-0.546622	-0.455336	0.926204	-0.123008	0.0802674	0.0540684	0.0292355	-0.0372183	0.00881947	-6.48522e-16	-0.0986919	0.017966	0.10979	-0.0261605
	315	0.100311	-0.0700655	-0.125071	0.0805911	-0.0639153	0.026276	0.0384772	0.0276601	0.024965	-0.0537947	-0.000950987	0.0618414	0.0375049	-0.132056	0.0243754	-3.51676e-15	-0.0263067	-0.00382629	0.0220207	0.0074941	-0.00420458	-0.0163037	0.0202207	-0.0622133	-0.236271	0.185414	-0.0108317	-0.010641	0.0197666	-0.123008	0.0802674	0.0540684	0.0427586	-0.0854942	0.0434937	-6.82864e-16	-0.0986919	0.017966	0.10979	-0.0261605
	316	0.513783	0.288691	0.264153	-0.998553	-0.399995	-0.316669	0.745066	1.08293	-1.04041	-0.0472995	-0.798994	0.60262	0.577221	0.375771	-0.70401	-7.96611e-15	-0.0263067	-0.00382629	0.0220207	0.0074941	-0.00420458	-0.0163037	0.0202207	0.196364	-1.14821	0.451743	0.819038	-0.458399	-0.391592	-0.123008	0.0802674	0.0540684	0.491047	0.422421	-0.883707	-1.07559e-15	0.444884	-0.580997	-0.410803	0.529111
	317	-0.786362	0.271669	0.261853	0.27307	-0.022521	0.0196705	0.00264457	0.371584	-0.675796	0.309055	0.548735	0.536151	0.565236	-0.879862	-0.776043	-1.13433e-15	-0.723622	0.713447	-0.685434	0.705186	-0.371505	-0.378703	0.74035	-0.56482	-0.675272	0.878604	0.866357	-0.456177	-0.439286	-0.123008	0.0802674	0.0540684	0.0157125	0.0110577	-0.0258548	9.09331e-16	0.206789	0.299585	-0.760824	0.248647
	318	-0.510078	-0.779795	0.59418	0.66522	0.673289	-0.344347	-0.334517	-0.304005	-0.334019	0.652093	0.520589	0.598488	0.573097	-1.00142	-0.708163	-1.17345e-14	-1.13315	0.366451	0.390872	0.363805	0.368111	-0.764994	0.389953	0.440393	0.202729	-0.507776	-0.499303	-0.453114	0.878511	-1.07163	-0.678038	1.81738	0.48867	-0.934171	0.454808	-9.0196e-16	0.18218	0.307091	0.396845	-0.884242
	319	0.181604	-0.0727508	-0.0982296	-0.019697	-0.022521	0.0196705	0.00264457	0.0276601	0.024965	-0.0537947	0.0271946	-0.000495457	0.0296439	-0.0104981	-0.0435045	-1.7537e-14	-0.0263067	-0.00382629	0.0220207	0.0074941	-0.00420458	-0.0163037	0.0202207	-0.0622133	-0.236271	0.185414	-0.0108317	-0.010641	0.0197666	-0.123008	0.0802674	0.0540684	0.0292355	-0.0372183	0.00881947	-7.03548e-16	-0.0986919	0.017966	0.10979	-0.0261605
	320	0.222251	-0.0740935	-0.0848091	-0.069841	-0.10531	0.0328816	0.0743099	-0.304005	-0.334019	0.652093	-0.801157	-0.670244	1.8975	0.373681	-0.706246	-1.71417e-14	0.0289313	-0.0176574	-0.012745	0.00165794	-0.0249922	-0.025268	0.0496001	-0.823397	0.236666	0.612275	-0.0581505	-0.012863	0.0674603	-0.255545	0.15803	0.120852	0.477524	0.470697	-0.918381	1.08981e-15	-0.141809	0.00641921	0.172408	-0.0329596
	321	-1.16111	-1.48818	1.30001	1.29999	0.5905	-0.331136	-0.262852	0.395088	0.361113	-0.773	-0.000950987	0.0618414	0.0375049	-0.132056	0.0243754	-4.04961e-15	-0.731914	0.705002	0.707133	-0.684033	-0.0457799	-0.0342323	0.0789794	0.729198	-0.649212	-0.30153	-0.0581505	-0.012863	0.0674603	0.00952842	0.00250511	-0.0127148	-0.905533	0.448371	0.420683	5.39262e-15	-0.184926	-0.00512758	0.235026	-0.0397587
	322	-0.454183	0.633111	0.624236	-0.705786	-0.10531	0.0328816	0.0743099	0.0455413	0.0135466	-0.0604535	-0.000950987	0.0618414	0.0375049	-0.132056	0.0243754	-1.71417e-14	0.0289313	-0.0176574	-0.012745	0.00165794	-0.0249922	-0.025268	0.0496001	1.2318	-0.210211	-0.99472	-0.399549	0.877369	-0.379925	-0.123008	0.0802674	0.0540684	0.950481	-0.474532	-0.437718	1.08981e-15	-0.141809	0.00641921	0.172408	-0.0329596
	323	0.181604	-0.0727508	-0.0982296	-0.019697	-0.0639153	0.026276	0.0384772	0.0276601	0.024965	-0.0537947	-0.266131	-0.211019	-0.234819	-0.38829	1.02205	-3.51676e-15	-0.0263067	-0.00382629	0.0220207	0.0074941	-0.00420458	-0.0163037	0.0202207	-0.320791	0.675667	-0.0809154	-0.0108317	-0.010641	0.0197666	-0.123008	0.0802674	0.0540684	0.0292355	-0.0372183	0.00881947	-6.82864e-16	-0.0986919	0.017966	0.10979	-0.0261605
	324	0.181604	-0.0727508	-0.0982296	-0.019697	-0.0639153	0.026276	0.0384772	0.0276601	0.024965	-0.0537947	-0.000950987	0.0618414	0.0375049	-0.132056	0.0243754	-3.51676e-15	-0.0263067	-0.00382629	0.0220207	0.0074941	-0.00420458	-0.0163037	0.0202207	-0.579368	1.5876	-0.347245	-0.0108317	-0.010641	0.0197666	-0.123008	0.0802674	0.0540684	0.0292355	-0.0372183	0.00881947	-6.82864e-16	-0.0986919	0.017966	0.10979	-0.0261605
	325	0.181604	-0.0727508	-0.0982296	-0.019697	-0.0639153	0.026276	0.0384772	0.0276601	0.024965	-0.0537947	-0.000950987	0.0618414	0.0375049	-0.132056	0.0243754	-3.51676e-15	-0.0263067	-0.00382629	0.0220207	0.0074941	-0.376521	0.732387	-0.349512	-0.0622133	-0.236271	0.185414	-0.0108317	-0.010641	0.0197666	-0.123008	0.0802674	0.0540684	0.0292355	-0.0372183	0.00881947	-6.82864e-16	-0.0986919	0.017966	0.10979	-0.0261605
	326	0.181604	-0.0727508	-0.0982296	-0.019697	-0.46504	0.739844	-0.295118	0.0455413	0.0135466	-0.0604535	-0.0290966	0.124178	0.0453659	-0.253614	0.0922552	5.74105e-15	-0.0263067	-0.00382629	0.0220207	0.0074941	-0.0249922	-0.025268	0.0496001	-0.00175889	-0.116278	0.0652487	-0.0581505	-0.012863	0.0674603	-0.123008	0.0802674	0.0540684	0.0292355	-0.0372183	0.00881947	-6.69206e-16	-0.0986919	0.017966	0.10979	-0.0261605
	327	-0.0966054	-0.421039	0.983404	-0.413924	-0.46504	0.739844	-0.295118	-0.298382	0.714307	-0.423303	0.805912	-0.469863	-0.493155	0.741949	-0.510059	-7.1116e-15	-1.07791	0.35262	0.356107	0.357969	-0.759594	-0.750067	1.48986	0.47062	0.262726	-0.567859	-0.0108317	-0.010641	0.0197666	1.20775	-1.27917	-0.0508347	-0.905533	0.448371	0.420683	-6.96174e-16	1.03124	-0.010253	-0.994362	-0.0541638
	328	-0.454183	0.633111	0.624236	-0.705786	-0.801119	0.396899	0.411472	0.0332829	1.07329	-1.12919	-0.00162408	-1.20949	0.0368137	1.2406	0.0236792	-4.42621e-15	0.383218	0.34317	-1.05429	0.348875	0.342309	0.337132	-0.670529	-1.08197	1.1486	0.345946	-0.0108317	-0.010641	0.0197666	-0.123008	0.0802674	0.0540684	0.0292355	-0.0372183	0.00881947	-5.6195e-16	0.163671	0.288039	-0.698206	0.241848
	329	0.181604	-0.0727508	-0.0982296	-0.019697	-0.0639153	0.026276	0.0384772	0.0455413	0.0135466	-0.0604535	0.0271946	-0.000495457	0.0296439	-0.0104981	-0.0435045	-6.95134e-16	0.0289313	-0.0176574	-0.012745	0.00165794	-0.00420458	-0.0163037	0.0202207	-0.320791	0.675667	-0.0809154	0.0364871	-0.00841902	-0.027927	0.00952842	0.00250511	-0.0127148	0.0157125	0.0110577	-0.0258548	-6.82864e-16	-0.0986919	0.017966	0.10979	-0.0261605
	330	0.181604	-0.0727508	-0.0982296	-0.019697	-0.0639153	0.026276	0.0384772	0.0276601	0.024965	-0.0537947	-0.000950987	0.0618414	0.0375049	-0.132056	0.0243754	-3.51676e-15	-0.0263067	-0.00382629	0.0220207	0.0074941	-0.00420458	-0.0163037	0.0202207	0.987776	-1.56115	-0.0352006	-0.0108317	-0.010641	0.0197666	-0.123008	0.0802674	0.0540684	-0.443722	0.90801	-0.471843	-6.82864e-16	-0.0986919	0.017966	0.10979	-0.0261605
	331	-0.788288	-1.12808	1.67581	0.270992	-0.022521	0.0196705	0.00264457	0.0634224	0.0021283	-0.0671123	-0.523981	-0.476338	0.82288	-0.637441	0.755374	-1.7537e-14	-0.0263067	-0.00382629	0.0220207	0.0074941	-0.0457799	-0.0342323	0.0789794	0.759425	-0.589216	-0.361612	-0.105469	-0.015085	0.115154	0.142065	-0.0752572	-0.0794981	0.948105	-1.83112	0.900796	-3.84172e-15	0.401426	0.565617	-0.348533	-0.623033
	332	0.181604	-0.0727508	-0.0982296	-0.019697	0.673289	-0.344347	-0.334517	0.72113	-0.32823	-0.403491	-0.523981	-0.476338	0.82288	-0.637441	0.755374	-5.03072e-15	-0.377627	1.06583	-0.334407	-0.336816	0.383884	0.35506	-0.729288	0.47062	0.262726	-0.567859	0.866357	-0.456177	-0.439286	-0.123008	0.0802674	0.0540684	-0.443722	0.90801	-0.471843	-4.77956e-16	-0.379563	-0.271159	-0.177265	0.831921
	333	0.181604	-0.0727508	-0.0982296	-0.019697	0.631895	-0.337742	-0.298685	-1.01536	0.0305937	1.00845	0.0271946	-0.000495457	0.0296439	-0.0104981	-0.0435045	-1.14651e-14	0.0318982	1.41283	-1.41071	0.00456565	-0.0249922	-0.025268	0.0496001	-1.08197	1.1486	0.345946	-0.105469	-0.015085	0.115154	-0.255545	0.15803	0.120852	-0.905533	0.448371	0.420683	-1.3795e-16	0.444543	0.577163	-0.411151	-0.616234
	334	1.121	-1.84592	-1.90554	2.33134	0.313558	0.362615	-0.703945	-1.01536	0.0305937	1.00845	0.265718	0.336234	-1.01114	1.49893	-0.971763	-1.29493e-14	-0.0345982	-0.0122709	1.41459	-1.38173	-0.769624	1.47211	-0.689865	-0.823397	0.236666	0.612275	0.377886	-0.898651	0.419458	2.01088	-1.71099	-0.494027	0.0180889	1.36765	-1.36437	-6.96984e-16	-0.0986919	0.017966	0.10979	-0.0261605
	335	-0.469432	-0.781138	0.607601	0.615076	0.295815	-0.680686	0.407905	0.0455413	0.0135466	-0.0604535	-0.258801	-0.203477	1.0952	-0.381207	-0.242305	1.24571e-15	-0.0263067	-0.00382629	0.0220207	0.0074941	-0.392293	-0.387668	0.769729	-0.320791	0.675667	-0.0809154	-0.0108317	-0.010641	0.0197666	-0.123008	0.0802674	0.0540684	0.950481	-0.474532	-0.437718	-7.99904e-16	0.768872	-0.280326	-0.186366	-0.322172
	336	0.858038	-0.779955	-0.807274	0.616248	-0.022521	0.0196705	0.00264457	0.371584	-0.675796	0.309055	0.548062	-0.735181	0.564545	0.492798	-0.776739	-1.13433e-15	-0.723622	0.713447	-0.685434	0.705186	0.383884	0.35506	-0.729288	0.47062	0.262726	-0.567859	0.425205	-0.896429	0.371765	-0.926138	0.512089	0.497261	0.48867	-0.934171	0.454808	1.40608e-15	-0.0555747	0.0295128	0.0471715	-0.0193614
	337	0.181604	-0.0727508	-0.0982296	-0.019697	-0.0639153	0.026276	0.0384772	0.0276601	0.024965	-0.0537947	-0.258801	-0.203477	1.0952	-0.381207	-0.242305	-3.51676e-15	-0.0263067	-0.00382629	0.0220207	0.0074941	-0.376521	0.732387	-0.349512	-0.0622133	-0.236271	0.185414	-0.0108317	-0.010641	0.0197666	-0.123008	0.0802674	0.0540684	0.0292355	-0.0372183	0.00881947	-6.82864e-16	-0.0986919	0.017966	0.10979	-0.0261605
	338	-0.137252	-0.419696	0.969983	-0.36378	-0.0639153	0.026276	0.0384772	0.0276601	0.024965	-0.0537947	-0.000950987	0.0618414	0.0375049	-0.132056	0.0243754	-3.51676e-15	-0.0263067	-0.00382629	0.0220207	0.0074941	-0.00420458	-0.0163037	0.0202207	0.47062	0.262726	-0.567859	-0.0108317	-0.010641	0.0197666	-0.123008	0.0802674	0.0540684	0.950481	-0.474532	-0.437718	-6.82864e-16	-0.0986919	0.017966	0.10979	-0.0261605
	339	0.513783	0.288691	0.264153	-0.998553	0.295815	-0.680686	0.407905	0.389465	-0.687214	0.302396	0.248896	-0.951715	-2.35091	1.48267	1.55472	5.0483e-15	-0.781827	-0.703205	0.747301	0.708115	-0.743821	0.369987	0.370617	-0.00175889	-0.116278	0.0652487	-0.499303	-0.453114	0.878511	-0.650632	1.00789	-0.284221	-0.430199	0.859735	-0.437169	-5.51772e-16	-0.966256	0.316258	0.405946	0.269851
	340	-0.122004	0.994553	0.986618	-1.68464	-0.0639153	0.026276	0.0384772	-0.339767	-0.311183	0.66541	-0.258801	-0.203477	1.0952	-0.381207	-0.242305	-6.95134e-16	0.0289313	-0.0176574	-0.012745	0.00165794	0.0165831	-0.00733938	-0.00915865	-0.823397	0.236666	0.612275	0.866357	-0.456177	-0.439286	0.812659	-0.429317	-0.455907	-0.443722	0.90801	-0.471843	-4.57541e-16	0.811989	-0.268779	-0.248985	-0.315373
	341	0.181604	-0.0727508	-0.0982296	-0.019697	-0.399995	-0.316669	0.745066	0.0276601	0.024965	-0.0537947	-0.000950987	0.0618414	0.0375049	-0.132056	0.0243754	-7.96611e-15	-0.0263067	-0.00382629	0.0220207	0.0074941	-0.00420458	-0.0163037	0.0202207	-0.0622133	-0.236271	0.185414	-0.0108317	-0.010641	0.0197666	-0.123008	0.0802674	0.0540684	0.0292355	-0.0372183	0.00881947	-6.89428e-16	-0.0986919	0.017966	0.10979	-0.0261605
	342	-0.135327	0.980056	-0.443977	-0.361703	-1.53832	0.767523	0.784466	0.0455413	0.0135466	-0.0604535	0.0271946	-0.000495457	0.0296439	-0.0104981	-0.0435045	-1.19763e-14	0.0289313	-0.0176574	-0.012745	0.00165794	-0.0457799	-0.0342323	0.0789794	-1.08197	1.1486	0.345946	0.0364871	-0.00841902	-0.027927	0.680122	-0.351554	-0.389124	-0.905533	0.448371	0.420683	-3.9893e-16	0.163671	0.288039	-0.698206	0.241848
	343	-0.454183	0.633111	0.624236	-0.705786	-0.801119	0.396899	0.411472	0.0455413	0.0135466	-0.0604535	0.264229	0.334702	0.309829	0.124178	-0.973304	-6.33573e-15	0.0289313	-0.0176574	-0.012745	0.00165794	0.735412	-0.402594	-0.330176	-0.0319861	-0.176275	0.125331	-0.88802	0.434895	0.478819	-0.123008	0.0802674	0.0540684	0.0292355	-0.0372183	0.00881947	-5.6195e-16	0.163671	0.288039	-0.698206	0.241848
	344	-0.150575	-0.434193	-0.460612	0.959159	0.337209	-0.687292	0.372072	0.72113	-0.32823	-0.403491	-0.521818	0.796527	-0.497396	-0.635352	0.75761	-1.47132e-15	-0.723622	0.713447	-0.685434	0.705186	0.383884	0.35506	-0.729288	0.47062	0.262726	-0.567859	0.425205	-0.896429	0.371765	0.404616	-0.847351	0.392357	-0.905533	0.448371	0.420683	3.79159e-16	-0.923139	0.327804	0.343328	0.27665
	345	0.181604	-0.0727508	-0.0982296	-0.019697	-0.146704	0.0394871	0.110143	0.0276601	0.024965	-0.0537947	-0.257312	-0.201945	-0.225763	0.993542	-0.240765	9.59442e-15	1.08053	-0.374103	-0.346831	-0.348817	0.342309	0.337132	-0.670529	-0.579368	1.5876	-0.347245	-0.499303	-0.453114	0.878511	0.00952842	0.00250511	-0.0127148	0.0157125	0.0110577	-0.0258548	6.72411e-15	-0.184926	-0.00512758	0.235026	-0.0397587
	346	0.222251	-0.0740935	-0.0848091	-0.069841	-0.146704	0.0394871	0.110143	0.0634224	0.0021283	-0.0671123	0.0271946	-0.000495457	0.0296439	-0.0104981	-0.0435045	-4.23244e-15	-0.726589	-0.717036	0.712535	0.702278	0.735412	-0.402594	-0.330176	0.47062	0.262726	-0.567859	-0.0581505	-0.012863	0.0674603	0.00952842	0.00250511	-0.0127148	0.0157125	0.0110577	-0.0258548	-3.36651e-15	-0.923139	0.327804	0.343328	0.27665
	347	0.181604	-0.0727508	-0.0982296	-0.019697	-0.0639153	0.026276	0.0384772	0.0276601	0.024965	-0.0537947	-0.000950987	0.0618414	0.0375049	-0.132056	0.0243754	-3.51676e-15	-0.0263067	-0.00382629	0.0220207	0.0074941	-0.0249922	-0.025268	0.0496001	-0.00175889	-0.116278	0.0652487	-0.0108317	-0.010641	0.0197666	-0.123008	0.0802674	0.0540684	0.0292355	-0.0372183	0.00881947	-6.82864e-16	-0.0986919	0.017966	0.10979	-0.0261605
	348	0.222251	-0.0740935	-0.0848091	-0.069841	0.655546	-1.38765	0.777332	-2.08289	2.15571	-0.0667852	-1.34801	1.39964	0.0501816	-0.249083	0.0971051	6.00818e-15	-0.0263067	-0.00382629	0.0220207	0.0074941	-1.15771	1.10075	0.0596433	0.454942	-2.06015	0.718072	-2.10149	3.0967	-0.672563	0.272079	-0.769588	0.459141	1.88525	-0.960121	-0.849582	-1.77351e-15	-1.18516	-1.10043	1.15167	1.15399
	349	-0.150575	-0.434193	-0.460612	0.959159	-0.399995	-0.316669	0.745066	-0.334145	0.737144	-0.409986	0.805912	-0.469863	-0.493155	0.741949	-0.510059	-1.10669e-14	0.325013	-1.07348	0.378449	0.351804	0.7562	-0.39363	-0.359555	-0.579368	1.5876	-0.347245	-0.451984	-0.450892	0.830817	-0.123008	0.0802674	0.0540684	-0.443722	0.90801	-0.471843	-6.76037e-16	-0.117541	1.15707	-0.985609	-0.0454152
	350	0.140957	-0.0714082	-0.11165	0.0304471	1.3691	-0.708365	-0.671679	0.395088	0.361113	-0.773	-0.541818	-0.403394	-0.481169	1.99758	-0.438025	8.86608e-16	-0.0263067	-0.00382629	0.0220207	0.0074941	-0.0249922	-0.025268	0.0496001	-0.00175889	-0.116278	0.0652487	-0.0581505	-0.012863	0.0674603	-0.123008	0.0802674	0.0540684	0.0157125	0.0110577	-0.0258548	-6.76368e-16	-0.0986919	0.017966	0.10979	-0.0261605
	351	-1.4628	0.978874	0.970898	-0.362876	-0.146704	0.0394871	0.110143	0.00977892	0.0363833	-0.047136	-0.313603	-0.0772709	-0.210041	0.750425	-0.105005	2.45238e-14	-0.0263067	-0.00382629	0.0220207	0.0074941	-0.00420458	-0.0163037	0.0202207	-0.823397	0.236666	0.612275	0.0364871	-0.00841902	-0.027927	-0.123008	0.0802674	0.0540684	0.0292355	-0.0372183	0.00881947	-1.72276e-15	0.731515	0.839731	-2.37682	0.784663
	352	0.181604	-0.0727508	-0.0982296	-0.019697	-0.423646	0.733238	-0.33095	0.0276601	0.024965	-0.0537947	-0.000950987	0.0618414	0.0375049	-0.132056	0.0243754	-8.27922e-15	-0.0263067	-0.00382629	0.0220207	0.0074941	-0.00420458	-0.0163037	0.0202207	-0.0622133	-0.236271	0.185414	-0.0108317	-0.010641	0.0197666	-0.123008	0.0802674	0.0540684	0.0292355	-0.0372183	0.00881947	-6.8989e-16	-0.0986919	0.017966	0.10979	-0.0261605
	353	-0.454183	0.633111	0.624236	-0.705786	0.967974	0.00520291	-1.00527	-0.286124	-0.345438	0.645434	0.000538304	0.0633738	-1.28346	1.24269	0.0259157	-1.67205e-14	0.0289313	-0.0176574	-0.012745	0.00165794	-0.376521	0.732387	-0.349512	-0.0319861	-0.176275	0.125331	-0.0108317	-0.010641	0.0197666	-0.123008	0.0802674	0.0540684	0.0157125	0.0110577	-0.0258548	-6.9099e-16	-0.1172	-0.00108608	-0.985261	1.09993
	354	-0.49483	0.634454	0.610815	-0.655642	-0.441389	-0.310063	0.780899	-0.66581	0.37816	0.295901	-0.807814	0.593546	0.568164	-1.00606	0.55881	1.51729e-14	-0.77886	0.727278	-0.650668	0.711022	0.363096	0.346096	-0.699909	0.698971	-0.709209	-0.241447	0.377886	-0.898651	0.419458	-0.663588	-0.260004	0.969116	0.0157125	0.0110577	-0.0258548	-4.00489e-16	0.163671	0.288039	-0.698206	0.241848
	355	0.858038	-0.779955	-0.807274	0.616248	-0.399995	-0.316669	0.745066	0.72113	-0.32823	-0.403491	0.0271946	-0.000495457	0.0296439	-0.0104981	-0.0435045	-4.86535e-15	-0.377627	1.06583	-0.334407	-0.336816	-0.376521	0.732387	-0.349512	-0.0319861	-0.176275	0.125331	0.0364871	-0.00841902	-0.027927	0.00952842	0.00250511	-0.0127148	-0.443722	0.90801	-0.471843	-9.76433e-17	0.225638	-0.839523	0.334575	0.267901
	356	1.56304	-0.0584137	-0.0690885	-1.39161	0.337209	-0.687292	0.372072	0.371584	-0.675796	0.309055	0.511097	-0.681919	0.563349	-1.01059	0.55396	-6.88129e-15	1.08053	-0.374103	-0.346831	-0.348817	-1.11112	0.00758739	1.09075	-0.56482	-0.675272	0.878604	0.377886	-0.898651	0.419458	0.00952842	0.00250511	-0.0127148	0.48867	-0.934171	0.454808	-3.30061e-16	-0.379563	-0.271159	-0.177265	0.831921
	357	-0.786362	0.271669	0.261853	0.27307	0.5905	-0.331136	-0.262852	0.0634224	0.0021283	-0.0671123	-0.000950987	0.0618414	0.0375049	-0.132056	0.0243754	7.88282e-15	-0.377627	1.06583	-0.334407	-0.336816	-0.0249922	-0.025268	0.0496001	-0.0319861	-0.176275	0.125331	-0.0108317	-0.010641	0.0197666	-0.123008	0.0802674	0.0540684	0.0292355	-0.0372183	0.00881947	-6.4859e-16	-0.0986919	0.017966	0.10979	-0.0261605
	358	-0.081357	0.993211	1.00004	-1.73479	0.691032	0.698954	-1.44637	1.42022	0.366902	-1.82858	-1.00788	0.205086	0.289175	0.362653	0.15791	3.32637e-14	1.13281	-1.81842	1.01637	-0.357561	-1.13692	1.10971	0.0302639	1.52061	-1.06215	-0.788473	0.47764	0.431832	-0.838978	0.391661	-2.11524	1.64569	-1.37849	1.3936	-0.0599795	2.12548e-15	1.0932	-1.13781	0.0384186	-0.0281101
	359	0.262897	-0.0754361	-0.0713886	-0.119985	-0.022521	0.0196705	0.00264457	0.00977892	0.0363833	-0.047136	0.0271946	-0.000495457	0.0296439	-0.0104981	-0.0435045	4.904e-14	0.0841693	-0.0314885	-0.0475107	-0.00417822	0.0165831	-0.00733938	-0.00915865	-0.290564	0.735663	-0.140998	0.0364871	-0.00841902	-0.027927	0.00952842	0.00250511	-0.0127148	0.0021894	0.0593337	-0.060529	3.51571e-15	-0.0124575	0.0410596	-0.0154467	-0.0125623
	360	0.181604	-0.0727508	-0.0982296	-0.019697	-0.0639153	0.026276	0.0384772	0.0276601	0.024965	-0.0537947	-0.000950987	0.0618414	0.0375049	-0.132056	0.0243754	-3.51676e-15	-0.0263067	-0.00382629	0.0220207	0.0074941	-0.00420458	-0.0163037	0.0202207	1.26203	-0.150215	-1.0548	-0.0108317	-0.010641	0.0197666	-0.123008	0.0802674	0.0540684	0.0292355	-0.0372183	0.00881947	-6.82864e-16	-0.0986919	0.017966	0.10979	-0.0261605
	361	-1.47612	0.964376	-0.459698	0.960063	-0.10531	0.0328816	0.0743099	0.389465	-0.687214	0.302396	1.58314	-0.940763	0.305014	0.119647	-0.978153	-1.71417e-14	0.0289313	-0.0176574	-0.012745	0.00165794	-0.0249922	-0.025268	0.0496001	-0.00175889	-0.116278	0.0652487	-0.0581505	-0.012863	0.0674603	-0.123008	0.0802674	0.0540684	0.0157125	0.0110577	-0.0258548	-6.6218e-16	-0.0986919	0.017966	0.10979	-0.0261605
	362	-0.827009	0.273012	0.248433	0.323214	-0.10531	0.0328816	0.0743099	0.739011	-0.339648	-0.41015	-0.285457	-0.139608	-0.217902	0.871984	-0.172885	1.05035e-14	-0.0263067	-0.00382629	0.0220207	0.0074941	-0.0249922	-0.025268	0.0496001	1.50606	1.20072	-2.01432	0.0364871	-0.00841902	-0.027927	-0.123008	0.0802674	0.0540684	0.0157125	0.0110577	-0.0258548	-6.6218e-16	-0.0986919	0.017966	0.10979	-0.0261605
	363	0.871361	-0.765458	0.623321	-0.706691	-0.0875663	1.07618	-1.03754	-0.316264	0.725726	-0.416645	-0.284784	1.13172	-0.21721	-0.500676	-0.172189	-1.20457e-15	0.383218	0.34317	-1.05429	0.348875	-0.0300075	1.08582	-1.04026	-0.0319861	-0.176275	0.125331	-0.0581505	-0.012863	0.0674603	0.680122	-0.351554	-0.389124	0.0292355	-0.0372183	0.00881947	-8.47545e-16	0.725755	-0.291872	-0.123748	-0.328971
	364	-0.150575	-0.434193	-0.460612	0.959159	-0.423646	0.733238	-0.33095	0.0276601	0.024965	-0.0537947	-0.000950987	0.0618414	0.0375049	-0.132056	0.0243754	-8.27922e-15	-0.0263067	-0.00382629	0.0220207	0.0074941	-0.00420458	-0.0163037	0.0202207	-0.0622133	-0.236271	0.185414	-0.0108317	-0.010641	0.0197666	-0.123008	0.0802674	0.0540684	0.0292355	-0.0372183	0.00881947	-6.8989e-16	-0.0986919	0.017966	0.10979	-0.0261605
	365	1.19022	-0.418513	-0.444892	-0.362607	-0.0639153	0.026276	0.0384772	0.0276601	0.024965	-0.0537947	-0.000950987	0.0618414	0.0375049	-0.132056	0.0243754	-3.51676e-15	-0.0263067	-0.00382629	0.0220207	0.0074941	-0.00420458	-0.0163037	0.0202207	-0.320791	0.675667	-0.0809154	-0.0108317	-0.010641	0.0197666	-0.123008	0.0802674	0.0540684	0.0292355	-0.0372183	0.00881947	-6.82864e-16	-0.0986919	0.017966	0.10979	-0.0261605
	366	-1.42215	0.977531	0.984318	-0.41302	-0.146704	0.0394871	0.110143	0.0634224	0.0021283	-0.0671123	-1.31986	1.33731	0.0423206	-0.127525	0.0292253	-6.26037e-14	0.792743	0.690166	-2.13059	0.690257	-0.019977	-1.13636	1.13946	-0.00175889	-0.116278	0.0652487	0.482756	1.75787	-2.00203	-0.531051	-0.337767	0.902333	0.0021894	0.0593337	-0.060529	-1.56985e-15	-0.379563	-0.271159	-0.177265	0.831921
	367	0.181604	-0.0727508	-0.0982296	-0.019697	1.3691	-0.708365	-0.671679	0.0276601	0.024965	-0.0537947	-0.000950987	0.0618414	0.0375049	-0.132056	0.0243754	-1.26077e-14	0.0841693	-0.0314885	-0.0475107	-0.00417822	-0.0249922	-0.025268	0.0496001	1.50606	1.20072	-2.01432	-0.0581505	-0.012863	0.0674603	-0.123008	0.0802674	0.0540684	0.0157125	0.0110577	-0.0258548	-2.48774e-16	-0.141809	0.00641921	0.172408	-0.0329596
	368	0.181604	-0.0727508	-0.0982296	-0.019697	-0.0639153	0.026276	0.0384772	0.739011	-0.339648	-0.41015	0.254736	-0.945705	0.300081	0.115006	0.288819	-4.93151e-15	-0.787152	0.718834	0.741899	-0.678197	-0.764609	0.361023	0.399997	-0.0319861	-0.176275	0.125331	0.871473	0.869862	-1.60233	-0.123008	0.0802674	0.0540684	0.0292355	-0.0372183	0.00881947	-7.70101e-16	0.444884	-0.580997	-0.410803	0.529111
	369	-0.469432	-0.781138	0.607601	0.615076	-0.0639153	0.026276	0.0384772	0.0276601	0.024965	-0.0537947	-0.000950987	0.0618414	0.0375049	-0.132056	0.0243754	-2.10989e-15	-0.731914	0.705002	0.707133	-0.684033	-0.00420458	-0.0163037	0.0202207	-0.0622133	-0.236271	0.185414	-0.0108317	-0.010641	0.0197666	-0.255545	0.15803	0.120852	0.0292355	-0.0372183	0.00881947	-8.57228e-16	0.987777	1.13636	-0.932093	-1.20631
	370	-0.786362	0.271669	0.261853	0.27307	-0.10531	0.0328816	0.0743099	0.00977892	0.0363833	-0.047136	-0.000950987	0.0618414	0.0375049	-0.132056	0.0243754	-1.00395e-14	-1.07791	0.35262	0.356107	0.357969	0.735412	-0.402594	-0.330176	0.729198	-0.649212	-0.30153	-0.0108317	-0.010641	0.0197666	-0.123008	0.0802674	0.0540684	0.0157125	0.0110577	-0.0258548	-6.6218e-16	-0.0986919	0.017966	0.10979	-0.0261605
	371	0.181604	-0.0727508	-0.0982296	-0.019697	0.673289	-0.344347	-0.334517	0.0276601	0.024965	-0.0537947	-0.000950987	0.0618414	0.0375049	-0.132056	0.0243754	-8.32521e-15	-0.0263067	-0.00382629	0.0220207	0.0074941	-0.00420458	-0.0163037	0.0202207	-0.0622133	-0.236271	0.185414	-0.0108317	-0.010641	0.0197666	-0.123008	0.0802674	0.0540684	0.0292355	-0.0372183	0.00881947	-6.89958e-16	-0.0986919	0.017966	0.10979	-0.0261605
	372	0.181604	-0.0727508	-0.0982296	-0.019697	-0.736074	-0.659613	1.45166	0.0276601	0.024965	-0.0537947	-0.000950987	0.0618414	0.0375049	-0.132056	0.0243754	-1.24155e-14	-0.0263067	-0.00382629	0.0220207	0.0074941	-0.371505	-0.378703	0.74035	-0.0622133	-0.236271	0.185414	-0.0108317	-0.010641	0.0197666	-0.123008	0.0802674	0.0540684	0.0292355	-0.0372183	0.00881947	-6.95992e-16	-0.0986919	0.017966	0.10979	-0.0261605
	373	-0.135327	0.980056	-0.443977	-0.361703	-0.0639153	0.026276	0.0384772	0.0276601	0.024965	-0.0537947	-0.000950987	0.0618414	0.0375049	-0.132056	0.0243754	-3.51676e-15	-0.0263067	-0.00382629	0.0220207	0.0074941	-0.00420458	-0.0163037	0.0202207	-0.0622133	-0.236271	0.185414	-0.0108317	-0.010641	0.0197666	-0.123008	0.0802674	0.0540684	0.0292355	-0.0372183	0.00881947	-6.82864e-16	-0.0986919	0.017966	0.10979	-0.0261605
	374	0.179679	-1.4725	1.31573	-0.0217744	0.337209	-0.687292	0.372072	0.395088	0.361113	-0.773	-0.515834	-1.7386	0.831245	2.11705	-0.508142	-6.88129e-15	1.08053	-0.374103	-0.346831	-0.348817	0.368111	-0.764994	0.389953	-0.853625	0.17667	0.672357	-0.399549	0.877369	-0.379925	-0.123008	0.0802674	0.0540684	-0.443722	0.90801	-0.471843	-1.06343e-15	0.18252	-0.85107	0.397193	0.261102
	375	0.181604	-0.0727508	-0.0982296	-0.019697	-0.0639153	0.026276	0.0384772	0.0276601	0.024965	-0.0537947	-0.000950987	0.0618414	0.0375049	-0.132056	0.0243754	-3.51676e-15	-0.0263067	-0.00382629	0.0220207	0.0074941	-0.00420458	-0.0163037	0.0202207	1.52061	-1.06215	-0.788473	-0.0108317	-0.010641	0.0197666	-0.123008	0.0802674	0.0540684	0.950481	-0.474532	-0.437718	-6.82864e-16	-0.0986919	0.017966	0.10979	-0.0261605
	376	-0.454183	0.633111	0.624236	-0.705786	0.295815	-0.680686	0.407905	0.371584	-0.675796	0.309055	-0.000950987	0.0618414	0.0375049	-0.132056	0.0243754	-2.52855e-15	0.734539	-0.726486	-0.697857	0.693185	0.7562	-0.39363	-0.359555	-0.579368	1.5876	-0.347245	-0.0108317	-0.010641	0.0197666	-0.123008	0.0802674	0.0540684	-0.432576	-0.496857	0.901346	-6.75692e-16	-0.098351	-1.14019	0.110138	1.11918
	377	-0.786362	0.271669	0.261853	0.27307	-0.022521	0.0196705	0.00264457	0.0634224	0.0021283	-0.0671123	0.568061	0.464739	0.548318	-2.14014	0.418896	4.904e-14	0.0841693	-0.0314885	-0.0475107	-0.00417822	-0.0457799	-0.0342323	0.0789794	-1.08197	1.1486	0.345946	0.0364871	-0.00841902	-0.027927	0.142065	-0.0752572	-0.0794981	-0.919056	0.496647	0.386009	-4.9228e-15	-0.184926	-0.00512758	0.235026	-0.0397587
	378	0.181604	-0.0727508	-0.0982296	-0.019697	-0.0639153	0.026276	0.0384772	0.0276601	0.024965	-0.0537947	-0.000950987	0.0618414	0.0375049	-0.132056	0.0243754	-3.51676e-15	-0.0263067	-0.00382629	0.0220207	0.0074941	-0.00420458	-0.0163037	0.0202207	-0.579368	1.5876	-0.347245	-0.0108317	-0.010641	0.0197666	-0.123008	0.0802674	0.0540684	0.0292355	-0.0372183	0.00881947	-6.82864e-16	-0.0986919	0.017966	0.10979	-0.0261605
	379	-1.16111	-1.48818	1.30001	1.29999	-0.10531	0.0328816	0.0743099	0.0455413	0.0135466	-0.0604535	-2.61279	1.27757	1.35955	-0.00352529	-0.0360412	-1.71417e-14	0.0289313	-0.0176574	-0.012745	0.00165794	0.0373707	0.00162493	-0.038538	-0.823397	0.236666	0.612275	-0.0581505	-0.012863	0.0674603	0.142065	-0.0752572	-0.0794981	0.0021894	0.0593337	-0.060529	-4.16616e-15	-0.0124575	0.0410596	-0.0154467	-0.0125623
	380	0.262897	-0.0754361	-0.0713886	-0.119985	-0.0639153	0.026276	0.0384772	0.0455413	0.0135466	-0.0604535	0.0553402	-0.0628323	0.0217829	0.11106	-0.111384	2.12649e-15	0.0841693	-0.0314885	-0.0475107	-0.00417822	-0.00420458	-0.0163037	0.0202207	-0.00175889	-0.116278	0.0652487	-0.0108317	-0.010641	0.0197666	-0.123008	0.0802674	0.0540684	0.0021894	0.0593337	-0.060529	-4.54516e-16	0.79314	0.87033	-1.34438	-0.334628
	381	0.181604	-0.0727508	-0.0982296	-0.019697	0.631895	-0.337742	-0.298685	-0.653552	-0.681585	1.36464	-1.57622	1.07352	-0.220947	0.998073	-0.235915	-1.15011e-14	0.0289313	-0.0176574	-0.012745	0.00165794	-0.00420458	-0.0163037	0.0202207	0.729198	-0.649212	-0.30153	-0.0581505	-0.012863	0.0674603	-0.123008	0.0802674	0.0540684	-0.432576	-0.496857	0.901346	-6.69274e-16	-0.0986919	0.017966	0.10979	-0.0261605
	382	-0.150575	-0.434193	-0.460612	0.959159	0.313558	0.362615	-0.703945	0.0276601	0.024965	-0.0537947	0.282882	-1.00804	0.29222	0.236564	0.22094	-1.31078e-15	-0.731914	0.705002	0.707133	-0.684033	0.388899	-0.75603	0.360574	-0.320791	0.675667	-0.0809154	-0.399549	0.877369	-0.379925	-0.531051	-0.337767	0.902333	-0.905533	0.448371	0.420683	4.10604e-16	-0.923139	0.327804	0.343328	0.27665
	383	0.222251	-0.0740935	-0.0848091	-0.069841	-0.10531	0.0328816	0.0743099	0.0455413	0.0135466	-0.0604535	-0.256638	1.06939	-0.225071	-0.379118	-0.240069	-1.71417e-14	0.0289313	-0.0176574	-0.012745	0.00165794	-0.392293	-0.387668	0.769729	0.212043	1.17466	-0.834188	-0.88802	0.434895	0.478819	0.680122	-0.351554	-0.389124	-1.36734	-0.0112679	1.31321	-6.6218e-16	-0.0986919	0.017966	0.10979	-0.0261605
	384	0.181604	-0.0727508	-0.0982296	-0.019697	-0.146704	0.0394871	0.110143	0.0276601	0.024965	-0.0537947	-0.515161	-0.467263	0.831937	0.744391	-0.507445	2.45238e-14	-0.0263067	-0.00382629	0.0220207	0.0074941	-0.00420458	-0.0163037	0.0202207	0.943	0.64173	-1.20097	0.918792	0.872084	-1.65003	0.00952842	0.00250511	-0.0127148	0.0292355	-0.0372183	0.00881947	6.72411e-15	-0.184926	-0.00512758	0.235026	-0.0397587
	385	0.181604	-0.0727508	-0.0982296	-0.019697	-0.0639153	0.026276	0.0384772	0.0276601	0.024965	-0.0537947	-0.000950987	0.0618414	0.0375049	-0.132056	0.0243754	-3.51676e-15	-0.0263067	-0.00382629	0.0220207	0.0074941	-0.376521	0.732387	-0.349512	-0.0622133	-0.236271	0.185414	-0.0108317	-0.010641	0.0197666	-0.123008	0.0802674	0.0540684	0.0292355	-0.0372183	0.00881947	-6.82864e-16	-0.0986919	0.017966	0.10979	-0.0261605
	386	-0.510078	-0.779795	0.59418	0.66522	-0.10531	0.0328816	0.0743099	0.395088	0.361113	-0.773	-0.522491	-0.474805	-0.498087	0.737308	0.756914	-1.00395e-14	-1.07791	0.35262	0.356107	0.357969	-0.0249922	-0.025268	0.0496001	-0.0319861	-0.176275	0.125331	-0.451984	-0.450892	0.830817	0.272079	-0.769588	0.459141	0.0292355	-0.0372183	0.00881947	-2.49643e-16	0.163671	0.288039	-0.698206	0.241848
	387	0.55443	0.287349	0.277574	-1.0487	0.23077	0.375826	-0.632279	-0.997475	0.0191754	1.00179	-0.522491	-0.474805	-0.498087	0.737308	0.756914	-1.27749e-14	-1.07791	0.35262	0.356107	0.357969	-0.00420458	-0.0163037	0.0202207	0.212043	1.17466	-0.834188	-0.446868	0.875147	-0.332232	0.547585	-0.273792	-0.32234	-0.443722	0.90801	-0.471843	3.45886e-15	0.682638	-0.303419	-0.0611299	-0.33577
	388	0.541107	0.272852	-1.15302	0.274242	0.673289	-0.344347	-0.334517	0.00977892	0.0363833	-0.047136	0.805912	-0.469863	-0.493155	0.741949	-0.510059	-1.67134e-15	0.734539	-0.726486	-0.697857	0.693185	-0.371505	-0.378703	0.74035	0.47062	0.262726	-0.567859	-0.451984	-0.450892	0.830817	0.00952842	0.00250511	-0.0127148	0.950481	-0.474532	-0.437718	-2.58975e-16	0.48766	0.58871	-0.47377	-0.609435
	389	0.181604	-0.0727508	-0.0982296	-0.019697	-0.0639153	0.026276	0.0384772	-0.671433	-0.670167	1.3713	-0.000950987	0.0618414	0.0375049	-0.132056	0.0243754	-3.51676e-15	-0.0263067	-0.00382629	0.0220207	0.0074941	-0.00420458	-0.0163037	0.0202207	0.196364	-1.14821	0.451743	-0.0108317	-0.010641	0.0197666	-0.123008	0.0802674	0.0540684	0.0292355	-0.0372183	0.00881947	-6.82864e-16	-0.0986919	0.017966	0.10979	-0.0261605
	390	-2.76294	0.961851	0.968598	0.908747	-0.0639153	0.026276	0.0384772	-0.304005	-0.334019	0.652093	0.0553402	-0.0628323	0.0217829	0.11106	-0.111384	-6.95134e-16	0.0289313	-0.0176574	-0.012745	0.00165794	-0.00420458	-0.0163037	0.0202207	-0.00175889	-0.116278	0.0652487	0.819038	-0.458399	-0.391592	0.00952842	0.00250511	-0.0127148	0.0021894	0.0593337	-0.060529	-5.04046e-16	-0.0555747	0.0295128	0.0471715	-0.0193614
	391	-1.11854	-0.0897732	-0.10053	1.25193	-0.10531	0.0328816	0.0743099	0.0634224	0.0021283	-0.0671123	-0.000950987	0.0618414	0.0375049	-0.132056	0.0243754	1.05035e-14	-0.0263067	-0.00382629	0.0220207	0.0074941	-0.0249922	-0.025268	0.0496001	0.440393	0.202729	-0.507776	0.819038	-0.458399	-0.391592	0.680122	-0.351554	-0.389124	0.0157125	0.0110577	-0.0258548	1.08981e-15	-0.141809	0.00641921	0.172408	-0.0329596
	392	0.222251	-0.0740935	-0.0848091	-0.069841	2.06491	-1.07238	-1.00884	-0.334145	0.737144	-0.409986	-0.808487	-0.677787	0.567473	0.366598	0.558113	-4.34315e-14	0.0841693	-0.0314885	-0.0475107	-0.00417822	-1.14768	-1.12143	2.23937	0.500848	0.322722	-0.627941	-0.0581505	-0.012863	0.0674603	0.680122	-0.351554	-0.389124	0.0021894	0.0593337	-0.060529	1.84737e-15	1.5502	-0.601711	-0.357286	-0.631782
	393	0.181604	-0.0727508	-0.0982296	-0.019697	-0.0639153	0.026276	0.0384772	0.0276601	0.024965	-0.0537947	-0.000950987	0.0618414	0.0375049	-0.132056	0.0243754	-3.51676e-15	-0.0263067	-0.00382629	0.0220207	0.0074941	-0.00420458	-0.0163037	0.0202207	0.987776	-1.56115	-0.0352006	-0.0108317	-0.010641	0.0197666	-0.123008	0.0802674	0.0540684	0.0292355	-0.0372183	0.00881947	-6.82864e-16	-0.0986919	0.017966	0.10979	-0.0261605
	394	0.222251	-0.0740935	-0.0848091	-0.069841	1.3277	-0.70176	-0.635847	-0.647929	0.366741	0.289243	0.538569	-2.01559	0.554797	0.483626	0.485384	-2.23071e-14	0.0289313	-0.0176574	-0.012745	0.00165794	-0.0249922	-0.025268	0.0496001	1.2318	-0.210211	-0.99472	0.425205	-0.896429	0.371765	1.20775	-1.27917	-0.0508347	0.0292355	-0.0372183	0.00881947	4.06112e-15	-0.184926	-0.00512758	0.235026	-0.0397587
	395	0.181604	-0.0727508	-0.0982296	-0.019697	0.295815	-0.680686	0.407905	0.739011	-0.339648	-0.41015	0.256899	0.32716	-1.02019	0.117095	0.291056	4.95484e-15	0.671009	-0.7211	0.729475	-0.690198	-0.397308	0.723422	-0.320133	-0.320791	0.675667	-0.0809154	-0.446868	0.875147	-0.332232	0.272079	-0.769588	0.459141	0.502193	-0.982447	0.489482	-6.80095e-16	-1.26598	1.16624	-0.976508	1.10868
	396	0.222251	-0.0740935	-0.0848091	-0.069841	-0.146704	0.0394871	0.110143	0.00977892	0.0363833	-0.047136	-0.285457	-0.139608	-0.217902	0.871984	-0.172885	-7.74926e-14	0.430165	0.320894	0.303516	-1.04618	-0.764609	0.361023	0.399997	-1.1122	1.08861	0.406028	0.77172	-0.460621	-0.343898	0.00952842	0.00250511	-0.0127148	-2.74803	1.323	1.31376	6.72411e-15	-0.184926	-0.00512758	0.235026	-0.0397587
	397	0.511858	-1.11106	1.67811	-1.00063	-2.23413	1.13154	1.12163	0.0220373	-1.02336	1.0216	1.32529	-1.20608	1.36271	-0.129505	-1.24483	-3.58496e-15	1.78911	0.347551	-2.42991	0.345618	0.751185	0.71746	-1.44942	-0.0622133	-0.236271	0.185414	-1.28185	-0.00313409	1.24218	0.285034	0.498301	-0.794196	0.939335	0.930336	-1.81091	-7.41304e-16	1.59332	-0.590164	-0.419904	-0.624983
	398	0.222251	-0.0740935	-0.0848091	-0.069841	-0.022521	0.0196705	0.00264457	0.00977892	0.0363833	-0.047136	0.0271946	-0.000495457	0.0296439	-0.0104981	-0.0435045	1.57515e-14	0.0289313	-0.0176574	-0.012745	0.00165794	0.0165831	-0.00733938	-0.00915865	-0.290564	0.735663	-0.140998	0.0364871	-0.00841902	-0.027927	0.404616	-0.847351	0.392357	0.0157125	0.0110577	-0.0258548	1.40608e-15	-0.0555747	0.0295128	0.0471715	-0.0193614
	399	0.830714	-0.764116	0.609901	-0.656547	0.69694	-1.39425	0.741499	1.08293	-1.04041	-0.0472995	1.30914	-1.2227	0.0236324	-1.51842	1.28234	-2.04196e-14	1.36832	-1.43837	1.43693	-1.38789	-0.371505	-0.378703	0.74035	-0.306242	-1.58721	1.14493	0.47764	0.431832	-0.838978	0.825614	0.838573	-1.70924	0.0292355	-0.0372183	0.00881947	-8.71241e-16	1.31245	-0.879289	-0.706959	0.233099
	400	0.181604	-0.0727508	-0.0982296	-0.019697	-0.10531	0.0328816	0.0743099	0.0455413	0.0135466	-0.0604535	0.519916	-0.672844	0.572406	0.371239	-0.708859	1.05035e-14	-0.0263067	-0.00382629	0.0220207	0.0074941	-0.0249922	-0.025268	0.0496001	1.49038	-1.12215	-0.728391	-0.105469	-0.015085	0.115154	0.152498	0.576064	-0.727413	0.502193	-0.982447	0.489482	-6.6218e-16	-0.0986919	0.017966	0.10979	-0.0261605
	401	-0.840332	0.258515	-1.18216	1.64615	1.03302	-1.05131	0.0349101	-0.66581	0.37816	0.295901	1.57432	-0.949838	0.295957	-1.26219	0.284666	-2.08077e-15	0.726247	-0.734931	0.694709	-0.696034	1.12852	-1.14232	0.0101775	-0.609596	1.52761	-0.287162	0.377886	-0.898651	0.419458	0.812659	-0.429317	-0.455907	-1.35382	-0.0595439	1.34788	-8.6666e-16	1.00697	-1.16091	0.163655	-0.0417082
	402	1.19022	-0.418513	-0.444892	-0.362607	-0.0639153	0.026276	0.0384772	0.0276601	0.024965	-0.0537947	-0.000950987	0.0618414	0.0375049	-0.132056	0.0243754	-3.51676e-15	-0.0263067	-0.00382629	0.0220207	0.0074941	-0.00420458	-0.0163037	0.0202207	1.00345	0.761723	-1.32113	-0.0108317	-0.010641	0.0197666	-0.123008	0.0802674	0.0540684	0.0292355	-0.0372183	0.00881947	-6.82864e-16	-0.0986919	0.017966	0.10979	-0.0261605
	403	0.181604	-0.0727508	-0.0982296	-0.019697	-0.10531	0.0328816	0.0743099	0.733389	-1.38797	0.665246	-1.06566	0.328227	1.62586	-1.25521	0.292129	1.04263e-14	1.44015	-1.43531	-1.38297	1.38471	-0.00921983	1.09479	-1.06964	-0.0622133	-0.236271	0.185414	-0.446868	0.875147	-0.332232	0.404616	-0.847351	0.392357	-1.36497	1.34532	-0.0253053	-1.11945e-15	-1.54685	0.877117	-1.26356	1.96676
	404	0.181604	-0.0727508	-0.0982296	-0.019697	-0.0639153	0.026276	0.0384772	0.0276601	0.024965	-0.0537947	-0.000950987	0.0618414	0.0375049	-0.132056	0.0243754	-3.51676e-15	-0.0263067	-0.00382629	0.0220207	0.0074941	-0.00420458	-0.0163037	0.0202207	0.47062	0.262726	-0.567859	1.74355	-0.901714	-0.898338	-0.123008	0.0802674	0.0540684	-0.443722	0.90801	-0.471843	-6.82864e-16	-0.0986919	0.017966	0.10979	-0.0261605
	405	0.222251	-0.0740935	-0.0848091	-0.069841	-0.399995	-0.316669	0.745066	-0.678068	1.4379	-0.772836	-0.0290966	0.124178	0.0453659	-0.253614	0.0922552	-7.96611e-15	-0.0263067	-0.00382629	0.0220207	0.0074941	-0.0457799	-0.0342323	0.0789794	-0.56482	-0.675272	0.878604	-0.0581505	-0.012863	0.0674603	1.72241	-3.47468	1.54079	0.0292355	-0.0372183	0.00881947	-2.27255e-15	-0.184926	-0.00512758	0.235026	-0.0397587
	406	0.50046	0.274194	-1.16644	0.324386	0.295815	-0.680686	0.407905	0.0276601	0.024965	-0.0537947	-0.000950987	0.0618414	0.0375049	-0.132056	0.0243754	1.24571e-15	-0.0263067	-0.00382629	0.0220207	0.0074941	-0.00420458	-0.0163037	0.0202207	0.196364	-1.14821	0.451743	-0.88802	0.434895	0.478819	-0.123008	0.0802674	0.0540684	0.0292355	-0.0372183	0.00881947	-5.55439e-16	0.18252	-0.85107	0.397193	0.261102
	407	0.222251	-0.0740935	-0.0848091	-0.069841	-0.022521	0.0196705	0.00264457	0.00977892	0.0363833	-0.047136	0.0271946	-0.000495457	0.0296439	-0.0104981	-0.0435045	1.57515e-14	0.0289313	-0.0176574	-0.012745	0.00165794	0.0165831	-0.00733938	-0.00915865	-0.0319861	-0.176275	0.125331	0.913676	-0.453955	-0.486979	0.00952842	0.00250511	-0.0127148	0.0157125	0.0110577	-0.0258548	1.93787e-15	-0.336446	-0.259612	-0.239883	0.83872
	408	-2.15448	0.271829	1.66331	0.322041	-0.759725	0.390294	0.375639	0.0455413	0.0135466	-0.0604535	-0.835143	-0.613917	-0.745633	1.61979	0.627534	-1.14313e-15	0.726247	-0.734931	0.694709	-0.696034	-1.16273	2.21184	-1.03022	-2.40622	1.06255	1.58616	-0.0108317	-0.010641	0.0197666	-0.531051	-0.337767	0.902333	-0.905533	0.448371	0.420683	-2.49627e-15	-1.02788	0.285659	-0.626487	1.38914
	409	-0.137252	-0.419696	0.969983	-0.36378	0.254421	-0.674081	0.443737	0.756892	-0.351066	-0.416808	-0.0196042	1.40459	0.0551141	-0.244442	-1.16987	2.5027e-14	-1.13315	0.366451	0.390872	0.363805	-0.785397	0.352058	0.429376	-0.0622133	-0.236271	0.185414	0.0364871	-0.00841902	-0.027927	0.142065	-0.0752572	-0.0794981	-0.443722	0.90801	-0.471843	2.31968e-15	0.120554	0.276492	-0.635588	0.235049
	410	0.181604	-0.0727508	-0.0982296	-0.019697	-0.423646	0.733238	-0.33095	-0.286124	-0.345438	0.645434	-0.521818	0.796527	-0.497396	-0.635352	0.75761	4.89152e-15	0.0289313	-0.0176574	-0.012745	0.00165794	-0.00420458	-0.0163037	0.0202207	0.500848	0.322722	-0.627941	0.0364871	-0.00841902	-0.027927	0.812659	-0.429317	-0.455907	0.0021894	0.0593337	-0.060529	-4.72814e-16	0.768872	-0.280326	-0.186366	-0.322172
	411	-0.827009	0.273012	0.248433	0.323214	-0.10531	0.0328816	0.0743099	1.43248	-0.692843	-0.759846	-0.0290966	0.124178	0.0453659	-0.253614	0.0922552	-1.71417e-14	0.0289313	-0.0176574	-0.012745	0.00165794	-0.0249922	-0.025268	0.0496001	1.2318	-0.210211	-0.99472	-0.0581505	-0.012863	0.0674603	0.680122	-0.351554	-0.389124	0.0292355	-0.0372183	0.00881947	1.08981e-15	-0.141809	0.00641921	0.172408	-0.0329596
	412	0.498535	-1.12556	0.247518	0.322309	-0.022521	0.0196705	0.00264457	0.00977892	0.0363833	-0.047136	0.0271946	-0.000495457	0.0296439	-0.0104981	-0.0435045	-9.61656e-15	-1.83343	-0.346759	1.08139	1.05859	0.0165831	-0.00733938	-0.00915865	0.500848	0.322722	-0.627941	-1.71789	0.882654	0.890178	0.00952842	0.00250511	-0.0127148	-0.89201	0.400095	0.455357	2.52221e-15	0.512269	0.581205	-1.63144	0.523454
	413	0.222251	-0.0740935	-0.0848091	-0.069841	-0.10531	0.0328816	0.0743099	0.0455413	0.0135466	-0.0604535	2.09735	-0.411659	-0.489418	-0.7568	-0.446333	-1.71417e-14	0.0289313	-0.0176574	-0.012745	0.00165794	-0.0249922	-0.025268	0.0496001	-0.0319861	-0.176275	0.125331	-0.0581505	-0.012863	0.0674603	0.00952842	0.00250511	-0.0127148	0.0157125	0.0110577	-0.0258548	-2.41417e-15	-0.0555747	0.0295128	0.0471715	-0.0193614
	414	0.181604	-0.0727508	-0.0982296	-0.019697	-0.0639153	0.026276	0.0384772	0.0276601	0.024965	-0.0537947	-0.000950987	0.0618414	0.0375049	-0.132056	0.0243754	-3.51676e-15	-0.0263067	-0.00382629	0.0220207	0.0074941	-0.748837	1.48108	-0.719245	0.47062	0.262726	-0.567859	-0.0108317	-0.010641	0.0197666	-0.123008	0.0802674	0.0540684	0.950481	-0.474532	-0.437718	-6.82864e-16	-0.0986919	0.017966	0.10979	-0.0261605
	415	-0.150575	-0.434193	-0.460612	0.959159	-0.10531	0.0328816	0.0743099	0.0455413	0.0135466	-0.0604535	-0.256638	1.06939	-0.225071	-0.379118	-0.240069	1.05035e-14	-0.0263067	-0.00382629	0.0220207	0.0074941	0.0165831	-0.00733938	-0.00915865	-0.534593	-0.615276	0.818521	-0.0108317	-0.010641	0.0197666	-0.123008	0.0802674	0.0540684	0.48867	-0.934171	0.454808	1.08981e-15	-0.141809	0.00641921	0.172408	-0.0329596
	416	-0.786362	0.271669	0.261853	0.27307	-0.10531	0.0328816	0.0743099	-0.678068	1.4379	-0.772836	-0.543307	-0.404926	0.839798	0.622832	-0.439566	-1.03827e-14	0.374927	0.334725	0.338281	-1.04034	-0.0249922	-0.025268	0.0496001	-0.00175889	-0.116278	0.0652487	-0.0581505	-0.012863	0.0674603	0.680122	-0.351554	-0.389124	0.0157125	0.0110577	-0.0258548	1.08981e-15	-0.141809	0.00641921	0.172408	-0.0329596
	417	-0.811761	1.68726	0.265067	-0.997648	-0.10531	0.0328816	0.0743099	0.0455413	0.0135466	-0.0604535	0.0271946	-0.000495457	0.0296439	-0.0104981	-0.0435045	-1.71417e-14	0.0289313	-0.0176574	-0.012745	0.00165794	-0.0249922	-0.025268	0.0496001	0.440393	0.202729	-0.507776	-0.105469	-0.015085	0.115154	-0.255545	0.15803	0.120852	-0.905533	0.448371	0.420683	1.08981e-15	-0.141809	0.00641921	0.172408	-0.0329596
	418	-0.135327	0.980056	-0.443977	-0.361703	-0.10531	0.0328816	0.0743099	0.00977892	0.0363833	-0.047136	-0.550637	-0.412468	-0.490226	0.61575	0.824794	3.13898e-14	-0.42754	-0.342378	-0.29424	1.05533	0.0373707	0.00162493	-0.038538	0.440393	0.202729	-0.507776	-0.105469	-0.015085	0.115154	-0.123008	0.0802674	0.0540684	0.0157125	0.0110577	-0.0258548	-6.6218e-16	-0.0986919	0.017966	0.10979	-0.0261605
	419	-0.745716	0.270326	0.275274	0.222925	0.0188733	0.013065	-0.0331881	0.00977892	0.0363833	-0.047136	0.31319	0.202486	-1.03592	0.360211	0.155296	9.59534e-14	0.0841693	-0.0314885	-0.0475107	-0.00417822	0.0165831	-0.00733938	-0.00915865	0.500848	0.322722	-0.627941	-0.0108317	-0.010641	0.0197666	0.00952842	0.00250511	-0.0127148	0.0021894	0.0593337	-0.060529	3.31621e-15	-0.0555747	0.0295128	0.0471715	-0.0193614
	420	1.20354	-0.404016	0.985704	-1.68555	0.631895	-0.337742	-0.298685	0.0634224	0.0021283	-0.0671123	1.06893	-1.46987	1.09945	0.996093	-1.50997	-2.00105e-14	-0.671351	-0.730867	0.677769	0.696442	-0.376521	0.732387	-0.349512	-0.579368	1.5876	-0.347245	-0.0108317	-0.010641	0.0197666	-0.123008	0.0802674	0.0540684	0.0157125	0.0110577	-0.0258548	1.45806e-16	-0.422681	-0.282705	-0.114647	0.825122
	421	-1.79498	0.617431	0.608515	0.61598	-0.0639153	0.026276	0.0384772	0.0276601	0.024965	-0.0537947	-0.000950987	0.0618414	0.0375049	-0.132056	0.0243754	-6.95134e-16	0.0289313	-0.0176574	-0.012745	0.00165794	-0.00420458	-0.0163037	0.0202207	-0.0622133	-0.236271	0.185414	-0.451984	-0.450892	0.830817	-0.123008	0.0802674	0.0540684	0.0292355	-0.0372183	0.00881947	-6.82864e-16	-0.0986919	0.017966	0.10979	-0.0261605
	422	0.181604	-0.0727508	-0.0982296	-0.019697	-0.10531	0.0328816	0.0743099	-0.304005	-0.334019	0.652093	-0.000950987	0.0618414	0.0375049	-0.132056	0.0243754	1.05035e-14	-0.0263067	-0.00382629	0.0220207	0.0074941	-0.0249922	-0.025268	0.0496001	-0.0622133	-0.236271	0.185414	-0.399549	0.877369	-0.379925	-0.123008	0.0802674	0.0540684	0.0157125	0.0110577	-0.0258548	-6.6218e-16	-0.0986919	0.017966	0.10979	-0.0261605
	423	0.541107	0.272852	-1.15302	0.274242	-0.10531	0.0328816	0.0743099	0.00977892	0.0363833	-0.047136	0.0271946	-0.000495457	0.0296439	-0.0104981	-0.0435045	-3.5197e-15	0.726247	-0.734931	0.694709	-0.696034	-0.785397	0.352058	0.429376	0.226591	-1.08821	0.39166	0.0364871	-0.00841902	-0.027927	0.272079	-0.769588	0.459141	-0.432576	-0.496857	0.901346	6.34171e-16	0.725755	-0.291872	-0.123748	-0.328971
	424	-0.469432	-0.781138	0.607601	0.615076	0.673289	-0.344347	-0.334517	0.0455413	0.0135466	-0.0604535	-0.000950987	0.0618414	0.0375049	-0.132056	0.0243754	1.70091e-15	0.374927	0.334725	0.338281	-1.04034	-0.376521	0.732387	-0.349512	0.47062	0.262726	-0.567859	-0.0581505	-0.012863	0.0674603	0.272079	-0.769588	0.459141	0.950481	-0.474532	-0.437718	-1.31225e-15	0.725755	-0.291872	-0.123748	-0.328971
	425	-1.79498	0.617431	0.608515	0.61598	2.06491	-1.07238	-1.00884	0.00977892	0.0363833	-0.047136	-0.276638	-0.130533	-0.208845	2.25382	-1.4357	1.00984e-14	-0.0263067	-0.00382629	0.0220207	0.0074941	-0.764609	0.361023	0.399997	0.212043	1.17466	-0.834188	-0.0108317	-0.010641	0.0197666	1.08816	0.0664795	-1.23739	-0.432576	-0.496857	0.901346	1.43283e-15	0.120554	0.276492	-0.635588	0.235049
	426	0.181604	-0.0727508	-0.0982296	-0.019697	-0.146704	0.0394871	0.110143	0.0455413	0.0135466	-0.0604535	-0.0290966	0.124178	0.0453659	-0.253614	0.0922552	2.45238e-14	-0.0263067	-0.00382629	0.0220207	0.0074941	-0.392293	-0.387668	0.769729	1.2318	-0.210211	-0.99472	-0.0581505	-0.012863	0.0674603	0.285034	0.498301	-0.794196	0.0292355	-0.0372183	0.00881947	4.00022e-15	-1.00903	-0.85345	0.468913	1.4084
	427	-0.454183	0.633111	0.624236	-0.705786	-0.0639153	0.026276	0.0384772	0.0634224	0.0021283	-0.0671123	-0.0290966	0.124178	0.0453659	-0.253614	0.0922552	-1.38499e-15	0.374927	0.334725	0.338281	-1.04034	-0.00420458	-0.0163037	0.0202207	-0.579368	1.5876	-0.347245	-0.0581505	-0.012863	0.0674603	-0.123008	0.0802674	0.0540684	0.0292355	-0.0372183	0.00881947	-6.82864e-16	-0.0986919	0.017966	0.10979	-0.0261605
	428	-0.469432	-0.781138	0.607601	0.615076	0.631895	-0.337742	-0.298685	0.00977892	0.0363833	-0.047136	-0.533815	0.875481	0.849546	0.632005	-1.70169	-2.99176e-15	0.729214	0.695553	-0.703259	-0.693126	-0.0249922	-0.025268	0.0496001	0.181816	1.11467	-0.774106	-0.0108317	-0.010641	0.0197666	-0.255545	0.15803	0.120852	-0.443722	0.90801	-0.471843	1.2356e-15	-0.465798	-0.294252	-0.0520286	0.818323
	429	0.181604	-0.0727508	-0.0982296	-0.019697	-0.0639153	0.026276	0.0384772	0.0276601	0.024965	-0.0537947	-0.000950987	0.0618414	0.0375049	-0.132056	0.0243754	-3.51676e-15	-0.0263067	-0.00382629	0.0220207	0.0074941	-0.371505	-0.378703	0.74035	-0.0622133	-0.236271	0.185414	-0.0108317	-0.010641	0.0197666	-0.123008	0.0802674	0.0540684	0.0292355	-0.0372183	0.00881947	-6.82864e-16	-0.0986919	0.017966	0.10979	-0.0261605
	430	0.181604	-0.0727508	-0.0982296	-0.019697	-0.0639153	0.026276	0.0384772	0.0276601	0.024965	-0.0537947	-0.000950987	0.0618414	0.0375049	-0.132056	0.0243754	-3.51676e-15	-0.0263067	-0.00382629	0.0220207	0.0074941	-0.00420458	-0.0163037	0.0202207	-0.320791	0.675667	-0.0809154	-0.399549	0.877369	-0.379925	-0.123008	0.0802674	0.0540684	0.0292355	-0.0372183	0.00881947	-6.82864e-16	-0.0986919	0.017966	0.10979	-0.0261605
	431	-1.79498	0.617431	0.608515	0.61598	0.5905	-0.331136	-0.262852	0.0455413	0.0135466	-0.0604535	0.806585	0.801469	-0.492463	-0.630711	-0.509363	-3.96009e-14	-0.317064	-0.37004	-0.363771	1.04366	-1.13692	1.10971	0.0302639	0.212043	1.17466	-0.834188	0.0416033	1.31762	-1.19098	0.00952842	0.00250511	-0.0127148	-0.446099	-0.448582	0.866672	-1.43416e-15	0.768872	-0.280326	-0.186366	-0.322172
	432	0.262897	-0.0754361	-0.0713886	-0.119985	0.0188733	0.013065	-0.0331881	-0.00810225	0.0478017	-0.0404772	0.31319	0.202486	-1.03592	0.360211	0.155296	9.59534e-14	0.0841693	-0.0314885	-0.0475107	-0.00417822	0.0373707	0.00162493	-0.038538	-0.00175889	-0.116278	0.0652487	0.0838059	-0.00619703	-0.0756207	0.142065	-0.0752572	-0.0794981	0.0021894	0.0593337	-0.060529	7.35664e-15	-0.0124575	0.0410596	-0.0154467	-0.0125623
	433	-0.467506	0.618614	-0.80636	0.617153	-0.423646	0.733238	-0.33095	-0.321886	-0.322601	0.658751	-0.770849	0.540284	0.56936	0.497329	-0.771889	-1.6259e-15	0.729214	0.695553	-0.703259	-0.693126	-0.00420458	-0.0163037	0.0202207	-0.823397	0.236666	0.612275	-0.399549	0.877369	-0.379925	0.404616	-0.847351	0.392357	0.48867	-0.934171	0.454808	-2.82689e-16	-0.642267	0.616929	0.630382	-0.581432
	434	0.181604	-0.0727508	-0.0982296	-0.019697	-0.0639153	0.026276	0.0384772	0.0276601	0.024965	-0.0537947	-0.000950987	0.0618414	0.0375049	-0.132056	0.0243754	-3.51676e-15	-0.0263067	-0.00382629	0.0220207	0.0074941	-0.00420458	-0.0163037	0.0202207	-0.0622133	-0.236271	0.185414	-0.88802	0.434895	0.478819	-0.123008	0.0802674	0.0540684	0.0292355	-0.0372183	0.00881947	-6.82864e-16	-0.0986919	0.017966	0.10979	-0.0261605
	435	0.181604	-0.0727508	-0.0982296	-0.019697	-0.0639153	0.026276	0.0384772	0.0276601	0.024965	-0.0537947	-0.000950987	0.0618414	0.0375049	-0.132056	0.0243754	-3.51676e-15	-0.0263067	-0.00382629	0.0220207	0.0074941	0.0165831	-0.00733938	-0.00915865	-0.823397	0.236666	0.612275	-0.0108317	-0.010641	0.0197666	-0.123008	0.0802674	0.0540684	0.0292355	-0.0372183	0.00881947	-6.82864e-16	-0.0986919	0.017966	0.10979	-0.0261605
	436	0.886609	0.648791	0.639956	-2.02755	-0.146704	0.0394871	0.110143	-0.321886	-0.322601	0.658751	0.778439	0.863806	-0.484602	-0.752269	-0.441483	3.87317e-14	0.319689	0.348556	0.373047	-1.03451	0.714624	-0.411559	-0.300797	-1.61481	0.649607	1.09922	-0.0581505	-0.012863	0.0674603	-0.255545	0.15803	0.120852	0.477524	0.470697	-0.918381	1.97376e-16	1.31245	-0.879289	-0.706959	0.233099
	437	-0.0966054	-0.421039	0.983404	-0.413924	-0.146704	0.0394871	0.110143	0.0276601	0.024965	-0.0537947	-2.13756	-1.95406	0.561849	1.73462	1.82439	-3.35883e-14	0.0289313	-0.0176574	-0.012745	0.00165794	-0.371505	-0.378703	0.74035	-0.290564	0.735663	-0.140998	0.819038	-0.458399	-0.391592	0.00952842	0.00250511	-0.0127148	0.0021894	0.0593337	-0.060529	1.06456e-15	1.57481	-0.609216	-1.51496	0.501107
	438	0.181604	-0.0727508	-0.0982296	-0.019697	-0.146704	0.0394871	0.110143	0.00977892	0.0363833	-0.047136	-0.000950987	0.0618414	0.0375049	-0.132056	0.0243754	2.45238e-14	-0.0263067	-0.00382629	0.0220207	0.0074941	-0.0457799	-0.0342323	0.0789794	-0.579368	1.5876	-0.347245	1.26019	-0.0181479	-1.20264	-0.123008	0.0802674	0.0540684	-0.89201	0.400095	0.455357	6.72411e-15	-0.184926	-0.00512758	0.235026	-0.0397587
	439	0.181604	-0.0727508	-0.0982296	-0.019697	-0.0639153	0.026276	0.0384772	0.72113	-0.32823	-0.403491	-0.000950987	0.0618414	0.0375049	-0.132056	0.0243754	-2.81036e-15	-0.380594	-0.364654	1.06356	-0.339723	-0.00420458	-0.0163037	0.0202207	-0.320791	0.675667	-0.0809154	-0.0108317	-0.010641	0.0197666	-0.123008	0.0802674	0.0540684	0.0292355	-0.0372183	0.00881947	-6.82864e-16	-0.0986919	0.017966	0.10979	-0.0261605
	440	0.181604	-0.0727508	-0.0982296	-0.019697	-0.10531	0.0328816	0.0743099	0.0634224	0.0021283	-0.0671123	-0.0290966	0.124178	0.0453659	-0.253614	0.0922552	1.05035e-14	-0.0263067	-0.00382629	0.0220207	0.0074941	-0.0249922	-0.025268	0.0496001	0.440393	0.202729	-0.507776	-0.0581505	-0.012863	0.0674603	-0.255545	0.15803	0.120852	0.0292355	-0.0372183	0.00881947	1.08981e-15	-0.141809	0.00641921	0.172408	-0.0329596
	441	-1.47804	-0.435376	0.954263	0.957986	-0.10531	0.0328816	0.0743099	-0.286124	-0.345438	0.645434	-0.000950987	0.0618414	0.0375049	-0.132056	0.0243754	-1.71417e-14	0.0289313	-0.0176574	-0.012745	0.00165794	0.730397	0.708496	-1.42004	0.973227	0.701727	-1.26105	-0.0108317	-0.010641	0.0197666	0.00952842	0.00250511	-0.0127148	-0.432576	-0.496857	0.901346	-2.49643e-16	0.163671	0.288039	-0.698206	0.241848
	442	-0.786362	0.271669	0.261853	0.27307	0.5905	-0.331136	-0.262852	0.756892	-0.351066	-0.416808	0.264229	0.334702	0.309829	0.124178	-0.973304	8.06216e-15	-0.372302	-0.356209	-0.329005	1.0495	-0.418096	0.714458	-0.290753	-0.0319861	-0.176275	0.125331	-0.0581505	-0.012863	0.0674603	0.272079	-0.769588	0.459141	0.0157125	0.0110577	-0.0258548	3.84562e-15	0.401766	-0.592544	-0.348185	0.522311
	443	0.181604	-0.0727508	-0.0982296	-0.019697	-0.0639153	0.026276	0.0384772	0.0276601	0.024965	-0.0537947	-0.000950987	0.0618414	0.0375049	-0.132056	0.0243754	-3.51676e-15	-0.0263067	-0.00382629	0.0220207	0.0074941	-0.376521	0.732387	-0.349512	-0.320791	0.675667	-0.0809154	-0.0108317	-0.010641	0.0197666	-0.123008	0.0802674	0.0540684	0.0292355	-0.0372183	0.00881947	-6.82864e-16	-0.0986919	0.017966	0.10979	-0.0261605
	444	-0.827009	0.273012	0.248433	0.323214	-0.146704	0.0394871	0.110143	0.00977892	0.0363833	-0.047136	-0.000950987	0.0618414	0.0375049	-0.132056	0.0243754	2.45238e-14	-0.0263067	-0.00382629	0.0220207	0.0074941	0.714624	-0.411559	-0.300797	1.2318	-0.210211	-0.99472	-0.105469	-0.015085	0.115154	0.285034	0.498301	-0.794196	0.48867	-0.934171	0.454808	-6.41496e-16	-0.0986919	0.017966	0.10979	-0.0261605
	445	0.181604	-0.0727508	-0.0982296	-0.019697	-0.0639153	0.026276	0.0384772	0.0276601	0.024965	-0.0537947	-0.000950987	0.0618414	0.0375049	-0.132056	0.0243754	-3.51676e-15	-0.0263067	-0.00382629	0.0220207	0.0074941	-0.00420458	-0.0163037	0.0202207	0.212043	1.17466	-0.834188	-0.399549	0.877369	-0.379925	-0.123008	0.0802674	0.0540684	0.0292355	-0.0372183	0.00881947	-6.82864e-16	-0.0986919	0.017966	0.10979	-0.0261605
	446	0.222251	-0.0740935	-0.0848091	-0.069841	-0.022521	0.0196705	0.00264457	0.00977892	0.0363833	-0.047136	0.0271946	-0.000495457	0.0296439	-0.0104981	-0.0435045	1.57515e-14	0.0289313	-0.0176574	-0.012745	0.00165794	0.0165831	-0.00733938	-0.00915865	-0.290564	0.735663	-0.140998	0.0364871	-0.00841902	-0.027927	0.00952842	0.00250511	-0.0127148	0.0157125	0.0110577	-0.0258548	1.40608e-15	-0.0555747	0.0295128	0.0471715	-0.0193614
	447	0.222251	-0.0740935	-0.0848091	-0.069841	-0.10531	0.0328816	0.0743099	0.0634224	0.0021283	-0.0671123	-0.000950987	0.0618414	0.0375049	-0.132056	0.0243754	-1.71417e-14	0.0289313	-0.0176574	-0.012745	0.00165794	-0.0249922	-0.025268	0.0496001	1.49038	-1.12215	-0.728391	-0.0108317	-0.010641	0.0197666	0.00952842	0.00250511	-0.0127148	0.0157125	0.0110577	-0.0258548	-2.41417e-15	-0.0555747	0.0295128	0.0471715	-0.0193614
	448	-0.137252	-0.419696	0.969983	-0.36378	-0.022521	0.0196705	0.00264457	0.407346	-0.698633	0.295738	-0.000950987	0.0618414	0.0375049	-0.132056	0.0243754	-1.7537e-14	-0.0263067	-0.00382629	0.0220207	0.0074941	0.0373707	0.00162493	-0.038538	-0.0319861	-0.176275	0.125331	-0.0108317	-0.010641	0.0197666	0.00952842	0.00250511	-0.0127148	0.0292355	-0.0372183	0.00881947	-3.84172e-15	0.401426	0.565617	-0.348533	-0.623033
	449	0.222251	-0.0740935	-0.0848091	-0.069841	-0.10531	0.0328816	0.0743099	-0.304005	-0.334019	0.652093	-0.000950987	0.0618414	0.0375049	-0.132056	0.0243754	-1.71417e-14	0.0289313	-0.0176574	-0.012745	0.00165794	0.735412	-0.402594	-0.330176	0.47062	0.262726	-0.567859	-1.71789	0.882654	0.890178	0.00952842	0.00250511	-0.0127148	0.0157125	0.0110577	-0.0258548	-2.41417e-15	-0.0555747	0.0295128	0.0471715	-0.0193614
	450	0.140957	-0.0714082	-0.11165	0.0304471	-0.146704	0.0394871	0.110143	0.00977892	0.0363833	-0.047136	-0.000950987	0.0618414	0.0375049	-0.132056	0.0243754	-3.35883e-14	0.0289313	-0.0176574	-0.012745	0.00165794	0.383884	0.35506	-0.729288	-0.8984	2.37955	-0.493409	0.0364871	-0.00841902	-0.027927	-0.650632	1.00789	-0.284221	0.0157125	0.0110577	-0.0258548	2.25683e-16	0.163671	0.288039	-0.698206	0.241848
	451	0.262897	-0.0754361	-0.0713886	-0.119985	-0.022521	0.0196705	0.00264457	-0.985217	-1.04057	2.07053	0.0553402	-0.0628323	0.0217829	0.11106	-0.111384	4.904e-14	0.0841693	-0.0314885	-0.0475107	-0.00417822	-0.790412	1.46315	-0.660486	-0.79317	0.296663	0.552192	-0.0108317	-0.010641	0.0197666	0.404616	-0.847351	0.392357	0.0021894	0.0593337	-0.060529	1.93787e-15	-0.336446	-0.259612	-0.239883	0.83872
	452	0.181604	-0.0727508	-0.0982296	-0.019697	-0.0639153	0.026276	0.0384772	0.0276601	0.024965	-0.0537947	-0.257312	-0.201945	-0.225763	0.993542	-0.240765	-3.51676e-15	-0.0263067	-0.00382629	0.0220207	0.0074941	-0.00420458	-0.0163037	0.0202207	-0.0622133	-0.236271	0.185414	-0.0108317	-0.010641	0.0197666	-0.531051	-0.337767	0.902333	0.0292355	-0.0372183	0.00881947	-6.82864e-16	-0.0986919	0.017966	0.10979	-0.0261605
	453	0.222251	-0.0740935	-0.0848091	-0.069841	0.337209	-0.687292	0.372072	-0.660187	1.42649	-0.779495	0.0271946	-0.000495457	0.0296439	-0.0104981	-0.0435045	3.31042e-14	0.0841693	-0.0314885	-0.0475107	-0.00417822	-0.376521	0.732387	-0.349512	0.212043	1.17466	-0.834188	0.0364871	-0.00841902	-0.027927	0.404616	-0.847351	0.392357	0.0157125	0.0110577	-0.0258548	-6.60755e-16	1.03124	-0.010253	-0.994362	-0.0541638
	454	0.181604	-0.0727508	-0.0982296	-0.019697	-0.0639153	0.026276	0.0384772	0.0276601	0.024965	-0.0537947	-0.000950987	0.0618414	0.0375049	-0.132056	0.0243754	-2.79186e-15	1.08053	-0.374103	-0.346831	-0.348817	-0.00420458	-0.0163037	0.0202207	-0.0622133	-0.236271	0.185414	-0.0108317	-0.010641	0.0197666	-0.123008	0.0802674	0.0540684	0.0292355	-0.0372183	0.00881947	-6.82864e-16	-0.0986919	0.017966	0.10979	-0.0261605
	455	0.168281	-0.0872479	-1.52883	1.30324	-0.10531	0.0328816	0.0743099	-0.647929	0.366741	0.289243	-0.286946	-0.14114	1.10307	-0.502766	-0.174425	2.46307e-14	-0.773536	-0.694761	-0.645266	2.09733	0.0373707	0.00162493	-0.038538	-0.823397	0.236666	0.612275	0.819038	-0.458399	-0.391592	0.680122	-0.351554	-0.389124	0.0157125	0.0110577	-0.0258548	1.08981e-15	-0.141809	0.00641921	0.172408	-0.0329596
	456	0.222251	-0.0740935	-0.0848091	-0.069841	-0.423646	0.733238	-0.33095	0.00977892	0.0363833	-0.047136	-0.770849	0.540284	0.56936	0.497329	-0.771889	4.89152e-15	0.0289313	-0.0176574	-0.012745	0.00165794	-0.743821	0.369987	0.370617	0.47062	0.262726	-0.567859	-0.0108317	-0.010641	0.0197666	-0.531051	-0.337767	0.902333	0.0157125	0.0110577	-0.0258548	-5.17471e-17	0.206789	0.299585	-0.760824	0.248647
	457	0.181604	-0.0727508	-0.0982296	-0.019697	-0.0639153	0.026276	0.0384772	0.0276601	0.024965	-0.0537947	-0.000950987	0.0618414	0.0375049	-0.132056	0.0243754	-3.51676e-15	-0.0263067	-0.00382629	0.0220207	0.0074941	-0.00420458	-0.0163037	0.0202207	-0.0622133	-0.236271	0.185414	1.74355	-0.901714	-0.898338	-0.939094	-0.755801	1.7506	0.0292355	-0.0372183	0.00881947	-6.82864e-16	-0.0986919	0.017966	0.10979	-0.0261605
	458	0.181604	-0.0727508	-0.0982296	-0.019697	-0.0639153	0.026276	0.0384772	0.0276601	0.024965	-0.0537947	-0.000950987	0.0618414	0.0375049	-0.132056	0.0243754	-3.51676e-15	-0.0263067	-0.00382629	0.0220207	0.0074941	0.7562	-0.39363	-0.359555	-0.0622133	-0.236271	0.185414	-0.0108317	-0.010641	0.0197666	-0.123008	0.0802674	0.0540684	0.0292355	-0.0372183	0.00881947	-6.82864e-16	-0.0986919	0.017966	0.10979	-0.0261605
	459	0.181604	-0.0727508	-0.0982296	-0.019697	-0.0639153	0.026276	0.0384772	0.0455413	0.0135466	-0.0604535	-0.256638	1.06939	-0.225071	-0.379118	-0.240069	-6.95134e-16	0.0289313	-0.0176574	-0.012745	0.00165794	-0.00420458	-0.0163037	0.0202207	0.47062	0.262726	-0.567859	-0.0108317	-0.010641	0.0197666	-0.123008	0.0802674	0.0540684	0.0157125	0.0110577	-0.0258548	-6.82864e-16	-0.0986919	0.017966	0.10979	-0.0261605
	460	-0.428785	-0.782481	0.621021	0.564931	-1.0958	0.0473492	1.08223	-0.298382	0.714307	-0.423303	0.0553402	-0.0628323	0.0217829	0.11106	-0.111384	4.78384e-14	0.0841693	-0.0314885	-0.0475107	-0.00417822	-0.371505	-0.378703	0.74035	1.52061	-1.06215	-0.788473	-0.0108317	-0.010641	0.0197666	1.74833	-0.938901	-0.965882	1.40992	-1.37148	0.00827002	8.72052e-16	0.206789	0.299585	-0.760824	0.248647
	461	0.181604	-0.0727508	-0.0982296	-0.019697	1.3277	-0.70176	-0.635847	0.0634224	0.0021283	-0.0671123	0.00786829	0.0709161	0.0465618	1.24978	-1.23844	-3.14056e-14	-0.317064	-0.37004	-0.363771	1.04366	0.735412	-0.402594	-0.330176	-0.0319861	-0.176275	0.125331	-0.0108317	-0.010641	0.0197666	-0.123008	0.0802674	0.0540684	0.0292355	-0.0372183	0.00881947	1.08937e-15	0.725755	-0.291872	-0.123748	-0.328971
	462	0.181604	-0.0727508	-0.0982296	-0.019697	1.3277	-0.70176	-0.635847	2.12595	-1.04604	-1.10954	-0.285457	-0.139608	-0.217902	0.871984	-0.172885	-3.50812e-15	-0.726589	-0.717036	0.712535	0.702278	0.342309	0.337132	-0.670529	-0.823397	0.236666	0.612275	-0.0108317	-0.010641	0.0197666	0.680122	-0.351554	-0.389124	0.477524	0.470697	-0.918381	2.83442e-15	1.5502	-0.601711	-0.357286	-0.631782
	463	-0.482755	-0.795635	-0.822995	1.93801	-0.0639153	0.026276	0.0384772	0.0276601	0.024965	-0.0537947	-0.000950987	0.0618414	0.0375049	-0.132056	0.0243754	-2.8269e-15	-0.372302	-0.356209	-0.329005	1.0495	-0.00420458	-0.0163037	0.0202207	-0.0622133	-0.236271	0.185414	-0.0108317	-0.010641	0.0197666	-0.123008	0.0802674	0.0540684	0.0292355	-0.0372183	0.00881947	-6.82864e-16	-0.0986919	0.017966	0.10979	-0.0261605
	464	0.50046	0.274194	-1.16644	0.324386	-0.0639153	0.026276	0.0384772	0.0276601	0.024965	-0.0537947	-0.000950987	0.0618414	0.0375049	-0.132056	0.0243754	-3.51676e-15	-0.0263067	-0.00382629	0.0220207	0.0074941	-0.00420458	-0.0163037	0.0202207	-0.0622133	-0.236271	0.185414	-0.0108317	-0.010641	0.0197666	-0.123008	0.0802674	0.0540684	0.0292355	-0.0372183	0.00881947	-6.82864e-16	-0.0986919	0.017966	0.10979	-0.0261605
	465	0.181604	-0.0727508	-0.0982296	-0.019697	0.378604	-0.693897	0.336239	0.00977892	0.0363833	-0.047136	-0.742703	0.477947	0.561499	0.618887	-0.839769	3.93186e-14	-1.77819	-0.36059	1.04662	1.05275	-2.26463	1.12464	1.13017	-0.823397	0.236666	0.612275	-0.840702	0.437117	0.431125	-0.793602	0.434327	0.430477	0.464001	0.518973	-0.953055	5.17171e-15	-0.880022	0.339351	0.280709	0.283449
	466	-0.786362	0.271669	0.261853	0.27307	-0.10531	0.0328816	0.0743099	0.0455413	0.0135466	-0.0604535	-0.0290966	0.124178	0.0453659	-0.253614	0.0922552	-1.00395e-14	-1.07791	0.35262	0.356107	0.357969	0.0165831	-0.00733938	-0.00915865	-0.0319861	-0.176275	0.125331	-0.0108317	-0.010641	0.0197666	-0.123008	0.0802674	0.0540684	-0.905533	0.448371	0.420683	-2.00164e-15	0.206789	0.299585	-0.760824	0.248647
	467	-0.49483	0.634454	0.610815	-0.655642	-0.146704	0.0394871	0.110143	1.08856	0.00791789	-1.1227	-0.266804	-1.48235	-0.235511	0.98437	1.02136	3.86098e-14	0.316722	-1.08193	1.77102	-1.03742	1.86312	-0.417521	-1.43008	0.181816	1.11467	-0.774106	0.0364871	-0.00841902	-0.027927	-0.255545	0.15803	0.120852	0.964004	-0.522808	-0.403044	3.15165e-16	-0.966597	1.47442	0.405597	-0.875494
	468	0.181604	-0.0727508	-0.0982296	-0.019697	-0.0639153	0.026276	0.0384772	0.0276601	0.024965	-0.0537947	-0.000950987	0.0618414	0.0375049	-0.132056	0.0243754	-3.51676e-15	-0.0263067	-0.00382629	0.0220207	0.0074941	-0.00420458	-0.0163037	0.0202207	-0.0622133	-0.236271	0.185414	-0.0108317	-0.010641	0.0197666	-0.531051	-0.337767	0.902333	0.950481	-0.474532	-0.437718	-6.82864e-16	-0.0986919	0.017966	0.10979	-0.0261605
	469	-0.854332	0.288851	1.66561	-0.949582	-0.10531	0.0328816	0.0743099	0.0455413	0.0135466	-0.0604535	-0.522491	-0.474805	-0.498087	0.737308	0.756914	-1.00395e-14	-1.07791	0.35262	0.356107	0.357969	-0.0249922	-0.025268	0.0496001	-0.0319861	-0.176275	0.125331	-0.0108317	-0.010641	0.0197666	0.417571	0.420539	-0.860979	0.0157125	0.0110577	-0.0258548	6.48173e-16	-0.422681	-0.282705	-0.114647	0.825122
	470	-1.51869	-0.434033	0.940842	1.00813	-0.0639153	0.026276	0.0384772	0.0276601	0.024965	-0.0537947	-0.000950987	0.0618414	0.0375049	-0.132056	0.0243754	-3.51676e-15	-0.0263067	-0.00382629	0.0220207	0.0074941	-0.00420458	-0.0163037	0.0202207	1.00345	0.761723	-1.32113	-0.0108317	-0.010641	0.0197666	-0.518096	0.930123	-0.351004	0.0292355	-0.0372183	0.00881947	-6.82864e-16	-0.0986919	0.017966	0.10979	-0.0261605
	471	-0.137252	-0.419696	0.969983	-0.36378	-0.10531	0.0328816	0.0743099	0.0455413	0.0135466	-0.0604535	0.264229	0.334702	0.309829	0.124178	-0.973304	3.40128e-15	1.08053	-0.374103	-0.346831	-0.348817	0.735412	-0.402594	-0.330176	-0.320791	0.675667	-0.0809154	0.430321	0.42961	-0.791284	0.680122	-0.351554	-0.389124	0.0292355	-0.0372183	0.00881947	6.34171e-16	0.725755	-0.291872	-0.123748	-0.328971
	472	0.181604	-0.0727508	-0.0982296	-0.019697	-0.0639153	0.026276	0.0384772	0.0276601	0.024965	-0.0537947	-0.000950987	0.0618414	0.0375049	-0.132056	0.0243754	-3.51676e-15	-0.0263067	-0.00382629	0.0220207	0.0074941	-0.00420458	-0.0163037	0.0202207	0.47062	0.262726	-0.567859	-0.0108317	-0.010641	0.0197666	-0.123008	0.0802674	0.0540684	0.0292355	-0.0372183	0.00881947	-6.82864e-16	-0.0986919	0.017966	0.10979	-0.0261605
	473	0.181604	-0.0727508	-0.0982296	-0.019697	-0.0639153	0.026276	0.0384772	0.0276601	0.024965	-0.0537947	-0.000950987	0.0618414	0.0375049	-0.132056	0.0243754	-3.51676e-15	-0.0263067	-0.00382629	0.0220207	0.0074941	-0.371505	-0.378703	0.74035	-0.320791	0.675667	-0.0809154	-0.0108317	-0.010641	0.0197666	-0.123008	0.0802674	0.0540684	0.0292355	-0.0372183	0.00881947	-6.82864e-16	-0.0986919	0.017966	0.10979	-0.0261605
	474	0.539182	-1.1269	0.260939	0.272165	-0.10531	0.0328816	0.0743099	0.0455413	0.0135466	-0.0604535	0.806585	0.801469	-0.492463	-0.630711	-0.509363	-1.00395e-14	-1.07791	0.35262	0.356107	0.357969	-0.0249922	-0.025268	0.0496001	-0.609596	1.52761	-0.287162	-0.399549	0.877369	-0.379925	0.680122	-0.351554	-0.389124	0.48867	-0.934171	0.454808	1.08981e-15	-0.141809	0.00641921	0.172408	-0.0329596
	475	-2.11383	0.270486	1.67673	0.271897	0.337209	-0.687292	0.372072	1.07068	0.0193362	-1.11604	-0.770849	0.540284	0.56936	0.497329	-0.771889	1.05359e-14	1.47644	1.38649	-0.0359725	-2.78297	-0.350718	-0.369739	0.710971	-0.306242	-1.58721	1.14493	0.819038	-0.458399	-0.391592	0.00952842	0.00250511	-0.0127148	0.925812	0.978612	-1.84558	-2.85906e-15	0.401426	0.565617	-0.348533	-0.623033
	476	0.181604	-0.0727508	-0.0982296	-0.019697	-0.0639153	0.026276	0.0384772	0.0276601	0.024965	-0.0537947	-0.000950987	0.0618414	0.0375049	-0.132056	0.0243754	-3.51676e-15	-0.0263067	-0.00382629	0.0220207	0.0074941	-0.00420458	-0.0163037	0.0202207	0.212043	1.17466	-0.834188	-0.0108317	-0.010641	0.0197666	-0.123008	0.0802674	0.0540684	0.0292355	-0.0372183	0.00881947	-6.82864e-16	-0.0986919	0.017966	0.10979	-0.0261605
	477	0.181604	-0.0727508	-0.0982296	-0.019697	-0.10531	0.0328816	0.0743099	0.0455413	0.0135466	-0.0604535	-0.256638	1.06939	-0.225071	-0.379118	-0.240069	3.81488e-14	-0.0815447	0.0100048	0.0567865	0.0133303	0.0165831	-0.00733938	-0.00915865	0.698971	-0.709209	-0.241447	-0.0581505	-0.012863	0.0674603	-0.255545	0.15803	0.120852	0.0157125	0.0110577	-0.0258548	1.08981e-15	-0.141809	0.00641921	0.172408	-0.0329596
	478	0.515708	1.68844	-1.14981	-0.996475	-0.0639153	0.026276	0.0384772	0.739011	-0.339648	-0.41015	-0.231328	-1.53715	1.08665	1.11301	-0.310881	-2.1205e-15	-0.726589	-0.717036	0.712535	0.702278	-0.743821	0.369987	0.370617	-0.00175889	-0.116278	0.0652487	0.866357	-0.456177	-0.439286	0.00952842	0.00250511	-0.0127148	-0.905533	0.448371	0.420683	-5.04046e-16	-0.0555747	0.0295128	0.0471715	-0.0193614
	479	0.222251	-0.0740935	-0.0848091	-0.069841	-0.146704	0.0394871	0.110143	0.75127	-1.39939	0.658588	1.29049	0.120046	0.0412415	-1.63081	0.0881015	1.08188e-14	-1.83046	1.08372	-0.316582	1.0615	-0.418096	0.714458	-0.290753	0.759425	-0.589216	-0.361612	0.0838059	-0.00619703	-0.0756207	0.152498	0.576064	-0.727413	0.961628	-1.8794	0.935471	4.83684e-15	0.401426	0.565617	-0.348533	-0.623033
	480	-0.786362	0.271669	0.261853	0.27307	-0.0639153	0.026276	0.0384772	-1.73334	2.50328	-0.779331	0.0271946	-0.000495457	0.0296439	-0.0104981	-0.0435045	2.12649e-15	0.0841693	-0.0314885	-0.0475107	-0.00417822	-0.00420458	-0.0163037	0.0202207	-0.823397	0.236666	0.612275	-0.0108317	-0.010641	0.0197666	-0.123008	0.0802674	0.0540684	0.0021894	0.0593337	-0.060529	-6.82864e-16	-0.0986919	0.017966	0.10979	-0.0261605
	481	-0.786362	0.271669	0.261853	0.27307	-0.10531	0.0328816	0.0743099	0.0455413	0.0135466	-0.0604535	-0.541818	-0.403394	-0.481169	1.99758	-0.438025	-1.71417e-14	0.0289313	-0.0176574	-0.012745	0.00165794	-0.0249922	-0.025268	0.0496001	1.49038	-1.12215	-0.728391	-0.0581505	-0.012863	0.0674603	-0.255545	0.15803	0.120852	0.0157125	0.0110577	-0.0258548	1.08981e-15	-0.141809	0.00641921	0.172408	-0.0329596
	482	-0.135327	0.980056	-0.443977	-0.361703	0.337209	-0.687292	0.372072	-0.304005	-0.334019	0.652093	2.1255	-0.473995	-0.497279	-0.635242	-0.514213	2.72109e-14	-1.02267	0.338789	0.321341	0.352133	-0.00420458	-0.0163037	0.0202207	0.987776	-1.56115	-0.0352006	0.0364871	-0.00841902	-0.027927	-0.518096	0.930123	-0.351004	0.477524	0.470697	-0.918381	-6.96522e-16	-0.0986919	0.017966	0.10979	-0.0261605
	483	1.19022	-0.418513	-0.444892	-0.362607	-0.0639153	0.026276	0.0384772	0.0276601	0.024965	-0.0537947	-0.000950987	0.0618414	0.0375049	-0.132056	0.0243754	-2.81036e-15	-0.380594	-0.364654	1.06356	-0.339723	0.383884	0.35506	-0.729288	-0.56482	-0.675272	0.878604	-0.399549	0.877369	-0.379925	1.20775	-1.27917	-0.0508347	0.950481	-0.474532	-0.437718	-5.49122e-16	0.225297	0.318637	0.334226	-0.877443
	484	-2.47141	1.32464	1.31756	-0.0199653	-0.801119	0.396899	0.411472	0.0634224	0.0021283	-0.0671123	-0.257312	-0.201945	-0.225763	0.993542	-0.240765	-6.33573e-15	0.0289313	-0.0176574	-0.012745	0.00165794	-0.392293	-0.387668	0.769729	-0.56482	-0.675272	0.878604	-1.37649	-0.00757808	1.33756	0.272079	-0.769588	0.459141	0.0157125	0.0110577	-0.0258548	-6.7577e-16	-0.0986919	0.017966	0.10979	-0.0261605
	485	0.181604	-0.0727508	-0.0982296	-0.019697	-0.0639153	0.026276	0.0384772	0.0276601	0.024965	-0.0537947	-0.000950987	0.0618414	0.0375049	-0.132056	0.0243754	-3.51676e-15	-0.0263067	-0.00382629	0.0220207	0.0074941	-0.00420458	-0.0163037	0.0202207	-0.0622133	-0.236271	0.185414	-0.0108317	-0.010641	0.0197666	-0.123008	0.0802674	0.0540684	0.0292355	-0.0372183	0.00881947	-5.98653e-16	-0.623418	-0.522179	1.72578	-0.562177
	486	-0.137252	-0.419696	0.969983	-0.36378	0.631895	-0.337742	-0.298685	-0.653552	-0.681585	1.36464	-0.550637	-0.412468	-0.490226	0.61575	0.824794	-1.15011e-14	0.0289313	-0.0176574	-0.012745	0.00165794	-0.00420458	-0.0163037	0.0202207	-1.1122	1.08861	0.406028	-0.0108317	-0.010641	0.0197666	-0.123008	0.0802674	0.0540684	-0.905533	0.448371	0.420683	-6.69274e-16	-0.0986919	0.017966	0.10979	-0.0261605
	487	-1.16111	-1.48818	1.30001	1.29999	-0.146704	0.0394871	0.110143	-1.37716	0.742773	0.652256	0.0271946	-0.000495457	0.0296439	-0.0104981	-0.0435045	-3.3807e-14	0.0236067	1.40438	-0.018147	-1.38465	-0.413081	-0.396632	0.799109	-0.0319861	-0.176275	0.125331	0.0838059	-0.00619703	-0.0756207	-0.255545	0.15803	0.120852	0.0157125	0.0110577	-0.0258548	5.79575e-15	-0.465798	-0.294252	-0.0520286	0.818323
	488	0.181604	-0.0727508	-0.0982296	-0.019697	0.313558	0.362615	-0.703945	0.00977892	0.0363833	-0.047136	0.804422	-0.471395	0.827812	-0.6328	-0.511599	-1.30877e-14	-0.0263067	-0.00382629	0.0220207	0.0074941	0.0165831	-0.00733938	-0.00915865	-0.56482	-0.675272	0.878604	-0.0108317	-0.010641	0.0197666	0.00952842	0.00250511	-0.0127148	0.0292355	-0.0372183	0.00881947	-6.96984e-16	-0.0986919	0.017966	0.10979	-0.0261605
	489	0.222251	-0.0740935	-0.0848091	-0.069841	-0.146704	0.0394871	0.110143	0.0634224	0.0021283	-0.0671123	2.35304	-1.41921	-0.226842	-0.509738	-0.181889	-4.85177e-14	1.13577	-0.387935	-0.381597	-0.354653	0.0165831	-0.00733938	-0.00915865	-0.0319861	-0.176275	0.125331	-0.499303	-0.453114	0.878511	0.272079	-0.769588	0.459141	0.0157125	0.0110577	-0.0258548	5.79575e-15	-0.465798	-0.294252	-0.0520286	0.818323
	490	0.222251	-0.0740935	-0.0848091	-0.069841	-0.022521	0.0196705	0.00264457	1.09519	-2.10015	1.02144	0.0271946	-0.000495457	0.0296439	-0.0104981	-0.0435045	1.57515e-14	0.0289313	-0.0176574	-0.012745	0.00165794	0.0165831	-0.00733938	-0.00915865	-0.0319861	-0.176275	0.125331	0.0364871	-0.00841902	-0.027927	0.00952842	0.00250511	-0.0127148	0.0157125	0.0110577	-0.0258548	1.40608e-15	-0.0555747	0.0295128	0.0471715	-0.0193614
	491	0.181604	-0.0727508	-0.0982296	-0.019697	-0.0639153	0.026276	0.0384772	0.0276601	0.024965	-0.0537947	-0.000950987	0.0618414	0.0375049	-0.132056	0.0243754	-3.51676e-15	-0.0263067	-0.00382629	0.0220207	0.0074941	-0.00420458	-0.0163037	0.0202207	-0.320791	0.675667	-0.0809154	-0.451984	-0.450892	0.830817	-0.123008	0.0802674	0.0540684	0.0292355	-0.0372183	0.00881947	-6.82864e-16	-0.0986919	0.017966	0.10979	-0.0261605
	492	-0.137252	-0.419696	0.969983	-0.36378	-0.10531	0.0328816	0.0743099	0.0455413	0.0135466	-0.0604535	-0.543307	-0.404926	0.839798	0.622832	-0.439566	1.05035e-14	-0.0263067	-0.00382629	0.0220207	0.0074941	-0.0249922	-0.025268	0.0496001	0.973227	0.701727	-1.26105	-0.0581505	-0.012863	0.0674603	-0.255545	0.15803	0.120852	0.477524	0.470697	-0.918381	1.08981e-15	-0.141809	0.00641921	0.172408	-0.0329596
	493	0.181604	-0.0727508	-0.0982296	-0.019697	-0.10531	0.0328816	0.0743099	-0.653552	-0.681585	1.36464	-0.0290966	0.124178	0.0453659	-0.253614	0.0922552	1.05035e-14	-0.0263067	-0.00382629	0.0220207	0.0074941	-0.00420458	-0.0163037	0.0202207	0.47062	0.262726	-0.567859	-0.0581505	-0.012863	0.0674603	-0.123008	0.0802674	0.0540684	0.0157125	0.0110577	-0.0258548	-6.6218e-16	-0.0986919	0.017966	0.10979	-0.0261605
	494	-0.150575	-0.434193	-0.460612	0.959159	-0.423646	0.733238	-0.33095	-0.683691	0.389578	0.30256	0.541405	0.528609	-0.764788	-0.886945	0.488316	1.67139e-15	0.374927	0.334725	0.338281	-1.04034	-0.00420458	-0.0163037	0.0202207	-0.823397	0.236666	0.612275	-0.451984	-0.450892	0.830817	0.417571	0.420539	-0.860979	0.950481	-0.474532	-0.437718	-2.76273e-16	0.506509	-0.550398	0.62163	-0.59018
	495	-0.469432	-0.781138	0.607601	0.615076	0.967974	0.00520291	-1.00527	-1.01536	0.0305937	1.00845	-0.569963	-0.341057	-0.473308	1.87602	-0.370145	-3.32556e-15	0.734539	-0.726486	-0.697857	0.693185	-0.019977	-1.13636	1.13946	-0.290564	0.735663	-0.140998	-0.0108317	-0.010641	0.0197666	0.285034	0.498301	-0.794196	-0.432576	-0.496857	0.901346	-1.56346e-15	0.469152	0.569658	-1.56882	0.516655
	496	0.222251	-0.0740935	-0.0848091	-0.069841	-0.022521	0.0196705	0.00264457	0.00977892	0.0363833	-0.047136	0.0271946	-0.000495457	0.0296439	-0.0104981	-0.0435045	2.40852e-14	-0.325356	-0.378485	1.0288	-0.345559	0.0165831	-0.00733938	-0.00915865	-0.0319861	-0.176275	0.125331	0.0364871	-0.00841902	-0.027927	0.00952842	0.00250511	-0.0127148	0.0157125	0.0110577	-0.0258548	1.40608e-15	-0.0555747	0.0295128	0.0471715	-0.0193614
	497	0.181604	-0.0727508	-0.0982296	-0.019697	-0.0639153	0.026276	0.0384772	0.0276601	0.024965	-0.0537947	-0.000950987	0.0618414	0.0375049	-0.132056	0.0243754	-3.51676e-15	-0.0263067	-0.00382629	0.0220207	0.0074941	-0.00420458	-0.0163037	0.0202207	0.47062	0.262726	-0.567859	0.866357	-0.456177	-0.439286	-0.123008	0.0802674	0.0540684	0.0292355	-0.0372183	0.00881947	-6.82864e-16	-0.0986919	0.017966	0.10979	-0.0261605
	498	-1.14394	1.32582	-0.0973151	-0.0187924	-0.146704	0.0394871	0.110143	0.0577997	-1.0462	1.00828	-0.000950987	0.0618414	0.0375049	-0.132056	0.0243754	-1.93805e-14	0.374927	0.334725	0.338281	-1.04034	-0.0457799	-0.0342323	0.0789794	-0.609596	1.52761	-0.287162	0.0364871	-0.00841902	-0.027927	0.680122	-0.351554	-0.389124	-0.905533	0.448371	0.420683	2.24557e-16	0.16333	1.4462	-0.698555	-0.903497
	499	0.55443	0.287349	0.277574	-1.0487	-0.0639153	0.026276	0.0384772	0.0276601	0.024965	-0.0537947	0.254736	-0.945705	0.300081	0.115006	0.288819	-3.51676e-15	-0.0263067	-0.00382629	0.0220207	0.0074941	-0.00420458	-0.0163037	0.0202207	-0.853625	0.17667	0.672357	-0.0581505	-0.012863	0.0674603	0.00952842	0.00250511	-0.0127148	0.0157125	0.0110577	-0.0258548	-5.04046e-16	-0.0555747	0.0295128	0.0471715	-0.0193614
	500	0.222251	-0.0740935	-0.0848091	-0.069841	-0.022521	0.0196705	0.00264457	-0.701572	0.400996	0.309219	0.0271946	-0.000495457	0.0296439	-0.0104981	-0.0435045	1.57515e-14	0.0289313	-0.0176574	-0.012745	0.00165794	0.0165831	-0.00733938	-0.00915865	-0.290564	0.735663	-0.140998	0.0838059	-0.00619703	-0.0756207	-0.793602	0.434327	0.430477	0.477524	0.470697	-0.918381	2.96706e-15	-0.880022	0.339351	0.280709	0.283449
	501	-0.786362	0.271669	0.261853	0.27307	-0.0639153	0.026276	0.0384772	0.0276601	0.024965	-0.0537947	0.806585	0.801469	-0.492463	-0.630711	-0.509363	-6.95134e-16	0.0289313	-0.0176574	-0.012745	0.00165794	-0.00420458	-0.0163037	0.0202207	-0.823397	0.236666	0.612275	0.0364871	-0.00841902	-0.027927	-0.123008	0.0802674	0.0540684	0.477524	0.470697	-0.918381	-7.70046e-16	0.444543	0.577163	-0.411151	-0.616234
	502	-0.467506	0.618614	-0.80636	0.617153	-0.0639153	0.026276	0.0384772	0.0634224	0.0021283	-0.0671123	-0.522491	-0.474805	-0.498087	0.737308	0.756914	-1.38499e-15	0.374927	0.334725	0.338281	-1.04034	0.0165831	-0.00733938	-0.00915865	-0.0622133	-0.236271	0.185414	-0.0108317	-0.010641	0.0197666	0.680122	-0.351554	-0.389124	-0.919056	0.496647	0.386009	-7.70046e-16	0.444543	0.577163	-0.411151	-0.616234
	503	-2.43076	1.32329	1.33098	-0.0701094	-0.146704	0.0394871	0.110143	0.377206	0.372531	-0.766341	-0.000950987	0.0618414	0.0375049	-0.132056	0.0243754	-3.35883e-14	0.0289313	-0.0176574	-0.012745	0.00165794	0.0165831	-0.00733938	-0.00915865	-1.08197	1.1486	0.345946	-0.0108317	-0.010641	0.0197666	0.00952842	0.00250511	-0.0127148	0.0021894	0.0593337	-0.060529	-7.00364e-16	2.19818	-0.000367856	0.0915871	-2.33435
	504	0.181604	-0.0727508	-0.0982296	-0.019697	-0.0639153	0.026276	0.0384772	-0.321886	-0.322601	0.658751	-0.000950987	0.0618414	0.0375049	-0.132056	0.0243754	-3.51676e-15	-0.0263067	-0.00382629	0.0220207	0.0074941	-0.00420458	-0.0163037	0.0202207	-0.320791	0.675667	-0.0809154	-0.0108317	-0.010641	0.0197666	-0.123008	0.0802674	0.0540684	0.0292355	-0.0372183	0.00881947	-6.82864e-16	-0.0986919	0.017966	0.10979	-0.0261605
	505	0.181604	-0.0727508	-0.0982296	-0.019697	-0.0639153	0.026276	0.0384772	0.0276601	0.024965	-0.0537947	-0.000950987	0.0618414	0.0375049	-0.132056	0.0243754	-3.51676e-15	-0.0263067	-0.00382629	0.0220207	0.0074941	-0.00420458	-0.0163037	0.0202207	-0.823397	0.236666	0.612275	0.866357	-0.456177	-0.439286	-0.123008	0.0802674	0.0540684	0.0292355	-0.0372183	0.00881947	-6.82864e-16	-0.0986919	0.017966	0.10979	-0.0261605
	506	0.222251	-0.0740935	-0.0848091	-0.069841	0.631895	-0.337742	-0.298685	0.407346	-0.698633	0.295738	1.28832	-1.15282	1.36152	-1.63289	0.085865	-3.02781e-15	0.726247	-0.734931	0.694709	-0.696034	-0.418096	0.714458	-0.290753	0.196364	-1.14821	0.451743	-0.0581505	-0.012863	0.0674603	-0.926138	0.512089	0.497261	0.48867	-0.934171	0.454808	4.20519e-16	-0.141809	0.00641921	0.172408	-0.0329596
	507	-0.492905	2.03421	-0.803145	-0.653565	-0.022521	0.0196705	0.00264457	0.00977892	0.0363833	-0.047136	0.548735	0.536151	0.565236	-0.879862	-0.776043	-5.89642e-14	0.264451	0.362388	0.407813	-1.02867	-0.0249922	-0.025268	0.0496001	1.49038	-1.12215	-0.728391	-0.0108317	-0.010641	0.0197666	-0.255545	0.15803	0.120852	0.0157125	0.0110577	-0.0258548	-2.81318e-15	-0.141809	0.00641921	0.172408	-0.0329596
	508	0.181604	-0.0727508	-0.0982296	-0.019697	-0.146704	0.0394871	0.110143	0.00977892	0.0363833	-0.047136	-2.1274	0.597678	0.572289	0.37113	0.562963	2.45238e-14	-0.0263067	-0.00382629	0.0220207	0.0074941	0.0165831	-0.00733938	-0.00915865	-0.0622133	-0.236271	0.185414	0.0364871	-0.00841902	-0.027927	0.547585	-0.273792	-0.32234	0.0292355	-0.0372183	0.00881947	-1.53586e-15	0.788062	-2.57759	0.909381	0.842427
	509	0.222251	-0.0740935	-0.0848091	-0.069841	-0.022521	0.0196705	0.00264457	0.00977892	0.0363833	-0.047136	0.0271946	-0.000495457	0.0296439	-0.0104981	-0.0435045	2.40154e-14	-0.322389	1.052	-0.369173	-0.342652	0.0165831	-0.00733938	-0.00915865	-0.0319861	-0.176275	0.125331	0.0364871	-0.00841902	-0.027927	0.00952842	0.00250511	-0.0127148	0.0157125	0.0110577	-0.0258548	1.40608e-15	-0.0555747	0.0295128	0.0471715	-0.0193614
	510	0.222251	-0.0740935	-0.0848091	-0.069841	-0.022521	0.0196705	0.00264457	0.00977892	0.0363833	-0.047136	0.0271946	-0.000495457	0.0296439	-0.0104981	-0.0435045	1.57515e-14	0.0289313	-0.0176574	-0.012745	0.00165794	0.0165831	-0.00733938	-0.00915865	-0.0319861	-0.176275	0.125331	0.0364871	-0.00841902	-0.027927	0.00952842	0.00250511	-0.0127148	0.0157125	0.0110577	-0.0258548	8.73643e-16	0.225638	-0.839523	0.334575	0.267901
	511	0.222251	-0.0740935	-0.0848091	-0.069841	1.3691	-0.708365	-0.671679	0.0455413	0.0135466	-0.0604535	0.283555	0.26329	0.292911	-1.1361	0.221636	-5.86054e-15	0.0289313	-0.0176574	-0.012745	0.00165794	0.751185	0.71746	-1.44942	-0.290564	0.735663	-0.140998	-0.0108317	-0.010641	0.0197666	-0.123008	0.0802674	0.0540684	0.0157125	0.0110577	-0.0258548	-6.76368e-16	-0.0986919	0.017966	0.10979	-0.0261605
	512	0.222251	-0.0740935	-0.0848091	-0.069841	-0.10531	0.0328816	0.0743099	0.0634224	0.0021283	-0.0671123	-0.257312	-0.201945	-0.225763	0.993542	-0.240765	-1.71417e-14	0.0289313	-0.0176574	-0.012745	0.00165794	0.0165831	-0.00733938	-0.00915865	-0.320791	0.675667	-0.0809154	-0.0581505	-0.012863	0.0674603	-0.123008	0.0802674	0.0540684	0.0157125	0.0110577	-0.0258548	-6.6218e-16	-0.0986919	0.017966	0.10979	-0.0261605
	513	0.222251	-0.0740935	-0.0848091	-0.069841	-0.022521	0.0196705	0.00264457	0.00977892	0.0363833	-0.047136	0.0271946	-0.000495457	0.0296439	-0.0104981	-0.0435045	2.43035e-14	1.13577	-0.387935	-0.381597	-0.354653	0.0165831	-0.00733938	-0.00915865	-0.0319861	-0.176275	0.125331	0.0364871	-0.00841902	-0.027927	0.00952842	0.00250511	-0.0127148	0.0157125	0.0110577	-0.0258548	1.40608e-15	-0.0555747	0.0295128	0.0471715	-0.0193614
	514	0.50046	0.274194	-1.16644	0.324386	-0.46504	0.739844	-0.295118	0.389465	-0.687214	0.302396	-0.257312	-0.201945	-0.225763	0.993542	-0.240765	5.59138e-15	1.43185	-1.44376	0.00959726	-0.00450699	-0.00420458	-0.0163037	0.0202207	1.2318	-0.210211	-0.99472	-0.0108317	-0.010641	0.0197666	-1.05868	0.589852	0.564044	0.939335	0.930336	-1.81091	-9.27308e-16	-0.361055	-0.252107	0.917786	-0.294169
	515	-0.786362	0.271669	0.261853	0.27307	-0.10531	0.0328816	0.0743099	0.0276601	0.024965	-0.0537947	0.778439	0.863806	-0.484602	-0.752269	-0.441483	-1.71417e-14	0.0289313	-0.0176574	-0.012745	0.00165794	-0.00420458	-0.0163037	0.0202207	-0.0622133	-0.236271	0.185414	-0.446868	0.875147	-0.332232	-0.123008	0.0802674	0.0540684	0.0157125	0.0110577	-0.0258548	-6.6218e-16	-0.0986919	0.017966	0.10979	-0.0261605
	516	-0.482755	-0.795635	-0.822995	1.93801	1.03302	-1.05131	0.0349101	0.0154017	1.08471	-1.12253	-0.247819	1.07846	-0.216014	1.00271	-1.50289	-2.83746e-15	-0.377627	1.06583	-0.334407	-0.336816	0.368111	-0.764994	0.389953	-0.320791	0.675667	-0.0809154	-0.451984	-0.450892	0.830817	-0.518096	0.930123	-0.351004	0.0180889	1.36765	-1.36437	-6.36203e-16	-0.379904	0.887002	-0.177613	-0.313423
	517	0.498535	-1.12556	0.247518	0.322309	-0.423646	0.733238	-0.33095	0.0455413	0.0135466	-0.0604535	-0.522491	-0.474805	-0.498087	0.737308	0.756914	1.62184e-15	0.380251	-1.08731	0.343683	0.345968	-0.764609	0.361023	0.399997	-0.00175889	-0.116278	0.0652487	-0.0108317	-0.010641	0.0197666	0.272079	-0.769588	0.459141	0.0292355	-0.0372183	0.00881947	-1.09709e-15	0.444884	-0.580997	-0.410803	0.529111
	518	0.55443	0.287349	0.277574	-1.0487	0.967974	0.00520291	-1.00527	0.0455413	0.0135466	-0.0604535	-0.285457	-0.139608	-0.217902	0.871984	-0.172885	1.01444e-14	-0.0263067	-0.00382629	0.0220207	0.0074941	0.0165831	-0.00733938	-0.00915865	-0.320791	0.675667	-0.0809154	-0.0581505	-0.012863	0.0674603	0.00952842	0.00250511	-0.0127148	0.0562817	-0.13377	0.0781679	1.45381e-15	-1.02822	1.44382	-0.626835	0.243797
	519	-0.827009	0.273012	0.248433	0.323214	0.313558	0.362615	-0.703945	-0.683691	0.389578	0.30256	-0.780341	-0.740123	0.559612	0.488157	0.490234	-7.01961e-15	1.08053	-0.374103	-0.346831	-0.348817	-0.00420458	-0.0163037	0.0202207	-0.306242	-1.58721	1.14493	-0.0108317	-0.010641	0.0197666	-0.531051	-0.337767	0.902333	0.0157125	0.0110577	-0.0258548	7.99899e-16	-0.0555747	0.0295128	0.0471715	-0.0193614
	520	0.181604	-0.0727508	-0.0982296	-0.019697	-0.736074	-0.659613	1.45166	0.0276601	0.024965	-0.0537947	-0.000950987	0.0618414	0.0375049	-0.132056	0.0243754	-1.24155e-14	-0.0263067	-0.00382629	0.0220207	0.0074941	-0.00420458	-0.0163037	0.0202207	-0.0622133	-0.236271	0.185414	-0.0108317	-0.010641	0.0197666	-0.123008	0.0802674	0.0540684	0.0292355	-0.0372183	0.00881947	-6.95992e-16	-0.0986919	0.017966	0.10979	-0.0261605
	521	-0.137252	-0.419696	0.969983	-0.36378	-0.022521	0.0196705	0.00264457	0.72113	-0.32823	-0.403491	-0.000950987	0.0618414	0.0375049	-0.132056	0.0243754	-9.18005e-15	1.08883	-0.365659	-1.7394	1.0404	-0.00420458	-0.0163037	0.0202207	-1.35623	-0.262331	1.36555	-0.399549	0.877369	-0.379925	0.799703	-1.69721	0.79743	0.0157125	0.0110577	-0.0258548	-6.86687e-16	1.04974	0.00879907	0.100688	-1.18025
	522	-0.122004	0.994553	0.986618	-1.68464	0.967974	0.00520291	-1.00527	0.0154017	1.08471	-1.12253	-0.00162408	-1.20949	0.0368137	1.2406	0.0236792	-1.67205e-14	0.0289313	-0.0176574	-0.012745	0.00165794	0.368111	-0.764994	0.389953	0.440393	0.202729	-0.507776	-0.446868	0.875147	-0.332232	0.680122	-0.351554	-0.389124	0.0021894	0.0593337	-0.060529	-2.61818e-16	0.163671	0.288039	-0.698206	0.241848
	523	0.181604	-0.0727508	-0.0982296	-0.019697	-0.0639153	0.026276	0.0384772	0.0276601	0.024965	-0.0537947	-0.266131	-0.211019	-0.234819	-0.38829	1.02205	-3.51676e-15	-0.0263067	-0.00382629	0.0220207	0.0074941	-0.00420458	-0.0163037	0.0202207	-0.579368	1.5876	-0.347245	-0.0108317	-0.010641	0.0197666	-0.123008	0.0802674	0.0540684	0.0292355	-0.0372183	0.00881947	-6.82864e-16	-0.0986919	0.017966	0.10979	-0.0261605
	524	0.859963	0.619797	-2.22123	0.618326	0.313558	0.362615	-0.703945	1.07068	0.0193362	-1.11604	-0.521818	0.796527	-0.497396	-0.635352	0.75761	-1.31078e-15	-0.731914	0.705002	0.707133	-0.684033	0.409687	-0.747065	0.331195	0.729198	-0.649212	-0.30153	-0.499303	-0.453114	0.878511	0.812659	-0.429317	-0.455907	-0.905533	0.448371	0.420683	3.85281e-16	-0.90429	-0.811304	1.43873	0.295905
	525	0.262897	-0.0754361	-0.0713886	-0.119985	0.272164	0.369221	-0.668112	0.00977892	0.0363833	-0.047136	0.285044	0.264823	-1.02806	0.238653	0.223176	-1.27616e-14	0.0841693	-0.0314885	-0.0475107	-0.00417822	0.0215983	-1.11843	1.0807	-0.00175889	-0.116278	0.0652487	0.866357	-0.456177	-0.439286	0.142065	-0.0752572	-0.0794981	0.0021894	0.0593337	-0.060529	-5.74124e-16	0.163671	0.288039	-0.698206	0.241848
	526	0.181604	-0.0727508	-0.0982296	-0.019697	-0.423646	0.733238	-0.33095	0.72113	-0.32823	-0.403491	-0.266131	-0.211019	-0.234819	-0.38829	1.02205	-8.27922e-15	-0.0263067	-0.00382629	0.0220207	0.0074941	-0.00420458	-0.0163037	0.0202207	-0.579368	1.5876	-0.347245	-0.0108317	-0.010641	0.0197666	-0.123008	0.0802674	0.0540684	0.0292355	-0.0372183	0.00881947	-6.8989e-16	-0.0986919	0.017966	0.10979	-0.0261605
	527	-0.786362	0.271669	0.261853	0.27307	1.3277	-0.70176	-0.635847	0.0634224	0.0021283	-0.0671123	-0.806324	0.595078	-0.752802	0.368688	0.56035	-2.23071e-14	0.0289313	-0.0176574	-0.012745	0.00165794	0.363096	0.346096	-0.699909	-0.0319861	-0.176275	0.125331	0.819038	-0.458399	-0.391592	-0.255545	0.15803	0.120852	0.0157125	0.0110577	-0.0258548	-1.00357e-16	0.163671	0.288039	-0.698206	0.241848
	528	0.181604	-0.0727508	-0.0982296	-0.019697	-0.0639153	0.026276	0.0384772	0.0276601	0.024965	-0.0537947	-0.000950987	0.0618414	0.0375049	-0.132056	0.0243754	-3.51676e-15	-0.0263067	-0.00382629	0.0220207	0.0074941	-0.00420458	-0.0163037	0.0202207	-0.0622133	-0.236271	0.185414	-0.0108317	-0.010641	0.0197666	-0.123008	0.0802674	0.0540684	0.0292355	-0.0372183	0.00881947	-6.82864e-16	-0.0986919	0.017966	0.10979	-0.0261605
	529	-1.83562	0.618774	0.595095	0.666124	-0.0639153	0.026276	0.0384772	0.00977892	0.0363833	-0.047136	-0.000950987	0.0618414	0.0375049	-0.132056	0.0243754	-3.51676e-15	-0.0263067	-0.00382629	0.0220207	0.0074941	-0.0249922	-0.025268	0.0496001	0.181816	1.11467	-0.774106	-0.0108317	-0.010641	0.0197666	-0.123008	0.0802674	0.0540684	0.0292355	-0.0372183	0.00881947	-7.2497e-16	0.163671	0.288039	-0.698206	0.241848
	530	0.181604	-0.0727508	-0.0982296	-0.019697	-0.0639153	0.026276	0.0384772	0.0276601	0.024965	-0.0537947	-0.000950987	0.0618414	0.0375049	-0.132056	0.0243754	-1.39561e-15	0.380251	-1.08731	0.343683	0.345968	0.383884	0.35506	-0.729288	-0.320791	0.675667	-0.0809154	0.0364871	-0.00841902	-0.027927	-0.123008	0.0802674	0.0540684	0.0292355	-0.0372183	0.00881947	-6.37733e-16	-0.379904	0.887002	-0.177613	-0.313423
	531	-1.43547	0.963034	-0.446277	0.909919	0.673289	-0.344347	-0.334517	-0.352026	0.748562	-0.403327	0.0553402	-0.0628323	0.0217829	0.11106	-0.111384	1.16771e-14	0.781485	-0.748762	0.659944	-0.70187	-0.376521	0.732387	-0.349512	-1.326	-0.202335	1.30546	-0.404665	-0.44867	0.783124	1.76128	0.328989	-2.21922	-0.457245	0.956286	-0.506517	5.81784e-16	0.531118	-0.557904	-0.536039	0.542709
	532	-1.79498	0.617431	0.608515	0.61598	0.272164	0.369221	-0.668112	0.0455413	0.0135466	-0.0604535	-0.257312	-0.201945	-0.225763	0.993542	-0.240765	-4.15543e-15	-1.07791	0.35262	0.356107	0.357969	0.0165831	-0.00733938	-0.00915865	-0.0319861	-0.176275	0.125331	-0.0108317	-0.010641	0.0197666	0.680122	-0.351554	-0.389124	-0.905533	0.448371	0.420683	-2.42373e-16	-0.141809	0.00641921	0.172408	-0.0329596
	533	-0.454183	0.633111	0.624236	-0.705786	0.631895	-0.337742	-0.298685	-1.34702	-0.328391	1.71433	0.264229	0.334702	0.309829	0.124178	-0.973304	-1.15011e-14	0.0289313	-0.0176574	-0.012745	0.00165794	-0.376521	0.732387	-0.349512	0.47062	0.262726	-0.567859	1.26019	-0.0181479	-1.20264	-0.518096	0.930123	-0.351004	0.0157125	0.0110577	-0.0258548	-4.1233e-16	0.164012	-0.870122	-0.697858	1.38719
	534	0.181604	-0.0727508	-0.0982296	-0.019697	-0.0639153	0.026276	0.0384772	0.0276601	0.024965	-0.0537947	-0.000950987	0.0618414	0.0375049	-0.132056	0.0243754	-3.51676e-15	-0.0263067	-0.00382629	0.0220207	0.0074941	-0.00420458	-0.0163037	0.0202207	-0.595047	-0.735268	0.938687	-0.0108317	-0.010641	0.0197666	-0.123008	0.0802674	0.0540684	-0.443722	0.90801	-0.471843	-6.82864e-16	-0.0986919	0.017966	0.10979	-0.0261605
	535	0.181604	-0.0727508	-0.0982296	-0.019697	-0.0639153	0.026276	0.0384772	0.0276601	0.024965	-0.0537947	-0.000950987	0.0618414	0.0375049	-0.132056	0.0243754	-2.8269e-15	-0.372302	-0.356209	-0.329005	1.0495	-0.00420458	-0.0163037	0.0202207	-0.320791	0.675667	-0.0809154	-0.0108317	-0.010641	0.0197666	-0.123008	0.0802674	0.0540684	0.0292355	-0.0372183	0.00881947	-6.82864e-16	-0.0986919	0.017966	0.10979	-0.0261605
	536	0.181604	-0.0727508	-0.0982296	-0.019697	-0.0639153	0.026276	0.0384772	0.0276601	0.024965	-0.0537947	-0.000950987	0.0618414	0.0375049	-0.132056	0.0243754	-3.51676e-15	-0.0263067	-0.00382629	0.0220207	0.0074941	-0.00420458	-0.0163037	0.0202207	-0.0622133	-0.236271	0.185414	-0.0108317	-0.010641	0.0197666	-0.123008	0.0802674	0.0540684	-0.432576	-0.496857	0.901346	-6.82864e-16	-0.0986919	0.017966	0.10979	-0.0261605
	537	-0.218545	-0.417011	0.943142	-0.263492	-0.022521	0.0196705	0.00264457	-0.286124	-0.345438	0.645434	-0.0290966	0.124178	0.0453659	-0.253614	0.0922552	-1.7537e-14	-0.0263067	-0.00382629	0.0220207	0.0074941	0.0165831	-0.00733938	-0.00915865	-0.0622133	-0.236271	0.185414	-0.494187	0.872925	-0.284538	0.00952842	0.00250511	-0.0127148	0.50457	0.374145	-0.849033	-3.39752e-15	-0.990524	-0.834398	1.56396	0.282307
	538	0.181604	-0.0727508	-0.0982296	-0.019697	-0.423646	0.733238	-0.33095	0.0276601	0.024965	-0.0537947	-0.000950987	0.0618414	0.0375049	-0.132056	0.0243754	-8.27922e-15	-0.0263067	-0.00382629	0.0220207	0.0074941	-0.00420458	-0.0163037	0.0202207	-0.0622133	-0.236271	0.185414	-0.0108317	-0.010641	0.0197666	-0.518096	0.930123	-0.351004	0.0292355	-0.0372183	0.00881947	-6.8989e-16	-0.0986919	0.017966	0.10979	-0.0261605
	539	0.595077	0.286006	0.290994	-1.09884	-0.10531	0.0328816	0.0743099	0.395088	0.361113	-0.773	1.03929	-1.40906	2.42827	-0.500214	-1.44363	-3.80497e-15	2.18205	0.677658	-0.721085	-2.09144	0.7562	-0.39363	-0.359555	0.500848	0.322722	-0.627941	1.64379	-2.2322	0.360098	-0.650632	1.00789	-0.284221	0.0021894	0.0593337	-0.060529	-6.46544e-16	1.06859	-1.13031	1.19609	-1.161
	540	-0.786362	0.271669	0.261853	0.27307	-0.0402642	-1.02363	1.11449	0.733389	-1.38797	0.665246	-0.000277891	1.33317	0.0381962	-1.50472	0.0250715	-2.64906e-15	1.07757	-1.80459	1.05114	-0.351724	-0.376521	0.732387	-0.349512	0.226591	-1.08821	0.39166	-0.840702	0.437117	0.431125	0.825614	0.838573	-1.70924	0.939335	0.930336	-1.81091	-5.81996e-16	-0.923139	0.327804	0.343328	0.27665
	541	0.181604	-0.0727508	-0.0982296	-0.019697	-0.0639153	0.026276	0.0384772	0.0276601	0.024965	-0.0537947	-0.000950987	0.0618414	0.0375049	-0.132056	0.0243754	-2.10989e-15	-0.731914	0.705002	0.707133	-0.684033	-0.00420458	-0.0163037	0.0202207	-0.0622133	-0.236271	0.185414	-0.0108317	-0.010641	0.0197666	-0.123008	0.0802674	0.0540684	0.0292355	-0.0372183	0.00881947	-6.82864e-16	-0.0986919	0.017966	0.10979	-0.0261605
	542	-0.109929	-0.435536	-0.447192	0.909015	-0.022521	0.0196705	0.00264457	0.00977892	0.0363833	-0.047136	0.0271946	-0.000495457	0.0296439	-0.0104981	-0.0435045	1.57515e-14	0.0289313	-0.0176574	-0.012745	0.00165794	0.0165831	-0.00733938	-0.00915865	-0.0319861	-0.176275	0.125331	0.0364871	-0.00841902	-0.027927	0.00952842	0.00250511	-0.0127148	0.0157125	0.0110577	-0.0258548	1.40608e-15	-0.0555747	0.0295128	0.0471715	-0.0193614
	543	0.181604	-0.0727508	-0.0982296	-0.019697	-0.0639153	0.026276	0.0384772	0.0276601	0.024965	-0.0537947	-0.000950987	0.0618414	0.0375049	-0.132056	0.0243754	-3.51676e-15	-0.0263067	-0.00382629	0.0220207	0.0074941	-0.00420458	-0.0163037	0.0202207	-0.56482	-0.675272	0.878604	-0.0108317	-0.010641	0.0197666	-0.123008	0.0802674	0.0540684	0.0292355	-0.0372183	0.00881947	-6.37733e-16	-0.379904	0.887002	-0.177613	-0.313423
	544	-0.801611	-1.14258	0.245218	1.59393	-0.399995	-0.316669	0.745066	0.715507	-1.37656	0.671905	0.0271946	-0.000495457	0.0296439	-0.0104981	-0.0435045	1.0813e-14	0.78681	-2.1708	0.665346	0.684441	0.0373707	0.00162493	-0.038538	-0.00175889	-0.116278	0.0652487	0.472523	-0.894207	0.324071	-0.518096	0.930123	-0.351004	0.477524	0.470697	-0.918381	-7.79261e-17	1.35522	0.290418	-0.769926	-0.905446
	545	0.817391	-0.778613	-0.820695	0.666392	0.295815	-0.680686	0.407905	0.389465	-0.687214	0.302396	-0.580272	-0.351664	0.838602	-0.880558	0.891133	3.08611e-15	0.319689	0.348556	0.373047	-1.03451	-0.764609	0.361023	0.399997	-0.00175889	-0.116278	0.0652487	1.20776	-1.34641	0.00809971	-0.663588	-0.260004	0.969116	-0.89201	0.400095	0.455357	-5.59696e-16	-0.984764	0.297206	-0.689105	1.39594
	546	0.181604	-0.0727508	-0.0982296	-0.019697	-0.46504	0.739844	-0.295118	0.0276601	0.024965	-0.0537947	-0.000950987	0.0618414	0.0375049	-0.132056	0.0243754	5.74105e-15	-0.0263067	-0.00382629	0.0220207	0.0074941	-0.371505	-0.378703	0.74035	-0.0622133	-0.236271	0.185414	-0.0108317	-0.010641	0.0197666	-0.123008	0.0802674	0.0540684	0.0292355	-0.0372183	0.00881947	-6.69206e-16	-0.0986919	0.017966	0.10979	-0.0261605
	547	0.181604	-0.0727508	-0.0982296	-0.019697	-0.0639153	0.026276	0.0384772	0.0276601	0.024965	-0.0537947	-0.000950987	0.0618414	0.0375049	-0.132056	0.0243754	-3.51676e-15	-0.0263067	-0.00382629	0.0220207	0.0074941	-0.00420458	-0.0163037	0.0202207	-0.0622133	-0.236271	0.185414	-0.0108317	-0.010641	0.0197666	-0.123008	0.0802674	0.0540684	-0.443722	0.90801	-0.471843	-6.82864e-16	-0.0986919	0.017966	0.10979	-0.0261605
	548	0.222251	-0.0740935	-0.0848091	-0.069841	-0.10531	0.0328816	0.0743099	0.0455413	0.0135466	-0.0604535	-0.000950987	0.0618414	0.0375049	-0.132056	0.0243754	3.81488e-14	-0.0815447	0.0100048	0.0567865	0.0133303	-0.0249922	-0.025268	0.0496001	-0.0319861	-0.176275	0.125331	-0.940455	-0.893366	1.68956	-0.255545	0.15803	0.120852	0.0427586	-0.0854942	0.0434937	1.08981e-15	-0.141809	0.00641921	0.172408	-0.0329596
	549	-0.0966054	-0.421039	0.983404	-0.413924	-0.022521	0.0196705	0.00264457	0.00977892	0.0363833	-0.047136	0.0271946	-0.000495457	0.0296439	-0.0104981	-0.0435045	1.57515e-14	0.0289313	-0.0176574	-0.012745	0.00165794	0.0165831	-0.00733938	-0.00915865	-0.0319861	-0.176275	0.125331	0.0364871	-0.00841902	-0.027927	0.00952842	0.00250511	-0.0127148	0.0157125	0.0110577	-0.0258548	1.40608e-15	-0.0555747	0.0295128	0.0471715	-0.0193614
	550	0.181604	-0.0727508	-0.0982296	-0.019697	-0.0639153	0.026276	0.0384772	0.72113	-0.32823	-0.403491	-0.000950987	0.0618414	0.0375049	-0.132056	0.0243754	-3.51676e-15	-0.0263067	-0.00382629	0.0220207	0.0074941	-0.00420458	-0.0163037	0.0202207	-0.320791	0.675667	-0.0809154	-0.0108317	-0.010641	0.0197666	-0.123008	0.0802674	0.0540684	0.0292355	-0.0372183	0.00881947	-6.82864e-16	-0.0986919	0.017966	0.10979	-0.0261605
	551	0.181604	-0.0727508	-0.0982296	-0.019697	-0.399995	-0.316669	0.745066	0.0276601	0.024965	-0.0537947	-0.000950987	0.0618414	0.0375049	-0.132056	0.0243754	-4.75727e-15	1.08053	-0.374103	-0.346831	-0.348817	-0.00420458	-0.0163037	0.0202207	-0.0622133	-0.236271	0.185414	-0.0108317	-0.010641	0.0197666	-0.123008	0.0802674	0.0540684	0.0292355	-0.0372183	0.00881947	-6.89428e-16	-0.0986919	0.017966	0.10979	-0.0261605
	552	0.222251	-0.0740935	-0.0848091	-0.069841	0.313558	0.362615	-0.703945	0.0276601	0.024965	-0.0537947	-0.000950987	0.0618414	0.0375049	-0.132056	0.0243754	1.05321e-14	0.0289313	-0.0176574	-0.012745	0.00165794	0.0165831	-0.00733938	-0.00915865	-0.0319861	-0.176275	0.125331	-0.0108317	-0.010641	0.0197666	0.00952842	0.00250511	-0.0127148	0.0157125	0.0110577	-0.0258548	7.99899e-16	-0.0555747	0.0295128	0.0471715	-0.0193614
	553	0.207002	-1.48834	-0.101444	1.25102	-0.022521	0.0196705	0.00264457	0.371584	-0.675796	0.309055	-0.778179	0.532741	-0.760663	0.490246	0.49247	7.19944e-15	-1.07791	0.35262	0.356107	0.357969	0.404671	0.364025	-0.758667	-0.0319861	-0.176275	0.125331	0.47764	0.431832	-0.838978	0.00952842	0.00250511	-0.0127148	0.0157125	0.0110577	-0.0258548	1.40608e-15	-0.0555747	0.0295128	0.0471715	-0.0193614
	554	0.222251	-0.0740935	-0.0848091	-0.069841	-0.022521	0.0196705	0.00264457	0.00977892	0.0363833	-0.047136	0.0271946	-0.000495457	0.0296439	-0.0104981	-0.0435045	1.57515e-14	0.0289313	-0.0176574	-0.012745	0.00165794	0.0165831	-0.00733938	-0.00915865	-0.290564	0.735663	-0.140998	0.0364871	-0.00841902	-0.027927	0.00952842	0.00250511	-0.0127148	0.0157125	0.0110577	-0.0258548	1.40608e-15	-0.0555747	0.0295128	0.0471715	-0.0193614
	555	0.222251	-0.0740935	-0.0848091	-0.069841	-0.022521	0.0196705	0.00264457	0.00977892	0.0363833	-0.047136	0.0271946	-0.000495457	0.0296439	-0.0104981	-0.0435045	1.57515e-14	0.0289313	-0.0176574	-0.012745	0.00165794	0.0165831	-0.00733938	-0.00915865	-0.0319861	-0.176275	0.125331	0.0364871	-0.00841902	-0.027927	-0.123008	0.0802674	0.0540684	0.0157125	0.0110577	-0.0258548	1.40608e-15	-0.0555747	0.0295128	0.0471715	-0.0193614
	556	-0.137252	-0.419696	0.969983	-0.36378	-0.0639153	0.026276	0.0384772	0.0276601	0.024965	-0.0537947	-0.000950987	0.0618414	0.0375049	-0.132056	0.0243754	-3.51676e-15	-0.0263067	-0.00382629	0.0220207	0.0074941	-0.00420458	-0.0163037	0.0202207	-0.0622133	-0.236271	0.185414	-0.0108317	-0.010641	0.0197666	-0.123008	0.0802674	0.0540684	0.0292355	-0.0372183	0.00881947	-6.82864e-16	-0.0986919	0.017966	0.10979	-0.0261605
	557	0.181604	-0.0727508	-0.0982296	-0.019697	-0.0639153	0.026276	0.0384772	0.0455413	0.0135466	-0.0604535	-0.000950987	0.0618414	0.0375049	-0.132056	0.0243754	-1.42003e-15	-1.07791	0.35262	0.356107	0.357969	-0.376521	0.732387	-0.349512	0.212043	1.17466	-0.834188	0.918792	0.872084	-1.65003	-0.926138	0.512089	0.497261	0.477524	0.470697	-0.918381	-7.70046e-16	0.444543	0.577163	-0.411151	-0.616234
	558	0.181604	-0.0727508	-0.0982296	-0.019697	-0.0639153	0.026276	0.0384772	0.0276601	0.024965	-0.0537947	-0.000950987	0.0618414	0.0375049	-0.132056	0.0243754	-3.51676e-15	-0.0263067	-0.00382629	0.0220207	0.0074941	-0.00420458	-0.0163037	0.0202207	-0.0622133	-0.236271	0.185414	-0.0108317	-0.010641	0.0197666	0.272079	-0.769588	0.459141	0.0292355	-0.0372183	0.00881947	-7.68671e-16	1.59332	-0.590164	-0.419904	-0.624983
	559	0.262897	-0.0754361	-0.0713886	-0.119985	0.0188733	0.013065	-0.0331881	-0.701572	0.400996	0.309219	0.31319	0.202486	-1.03592	0.360211	0.155296	9.59534e-14	0.0841693	-0.0314885	-0.0475107	-0.00417822	0.0373707	0.00162493	-0.038538	-0.00175889	-0.116278	0.0652487	0.0838059	-0.00619703	-0.0756207	0.142065	-0.0752572	-0.0794981	0.0021894	0.0593337	-0.060529	7.35664e-15	-0.0124575	0.0410596	-0.0154467	-0.0125623
	560	-0.150575	-0.434193	-0.460612	0.959159	-0.399995	-0.316669	0.745066	0.0276601	0.024965	-0.0537947	-0.000950987	0.0618414	0.0375049	-0.132056	0.0243754	-7.96611e-15	-0.0263067	-0.00382629	0.0220207	0.0074941	-0.00420458	-0.0163037	0.0202207	-0.0622133	-0.236271	0.185414	-0.0108317	-0.010641	0.0197666	-0.123008	0.0802674	0.0540684	0.0292355	-0.0372183	0.00881947	-6.89428e-16	-0.0986919	0.017966	0.10979	-0.0261605
[truncated: 4,910 more rows]

## Sheet: Complete Charts
	SmartPLS Report
	Please cite the use of SmartPLS: Ringle, C. M., Wende, S., and Becker, J.-M. 2015. "SmartPLS 3." Boenningstedt: SmartPLS GmbH, http://www.smartpls.com.
	back to navigation
