# Supplementary material for: Motivations behind Gen Z’s news sharing on social media: a PLS-SEM study in Vietnam
Source: Front Psychol. 2025 Jun 18;16:1604723. doi: 10.3389/fpsyg.2025.1604723 (PMC12213723; doi:10.3389/fpsyg.2025.1604723)
Supplement: Supplementary file 1 [file Data_Sheet_1.zip › Data manuscript/DATA 24_01_2025_Model_3.csv]

STT	PU1	PU2	PU3	PU4	PU5	PE1	PE2	PE3	PE4	PCA1	PCA2	PCA3	PCA4	PCA5	PCA6	CRE1	CRE2	CRE3	CRE4	CRE5	CRE6	CRE7	CRE8	CRE9	CRE10	NEQ1	NEQ2	NEQ3	NEQ4	NEQ5	NUM1	NUM2	NUM3	NUM4	NUM5	NUM6	IF1	IF2	IF3	IF4	UC1	UC2	UC3	UC4	NED1	NED2	NED3	NED4	NED5
1	4	3	3	4	3	3	4	3	4	4	4	3	3	3	4	4	4	3	4	4	4	4	4	4	3	4	3	4	4	4	4	4	4	4	4	4	3	3	4	4	4	4	4	3	4	3	4	4	4
2	3	3	3	3	3	3	3	3	3	3	3	3	4	4	3	4	4	3	4	3	4	3	4	3	3	4	4	4	3	3	4	4	3	3	3	4	4	4	4	3	4	4	4	3	4	4	3	4	3
3	2	3	4	2	1	2	4	1	4	1	2	3	1	3	1	3	2	2	3	2	4	1	5	5	2	4	1	4	2	2	2	2	2	2	3	3	1	4	1	4	4	4	4	4	2	4	1	4	1
4	4	3	3	4	3	4	3	3	3	4	4	4	2	4	3	3	5	2	3	4	3	3	2	2	3	4	3	3	3	4	4	3	3	3	3	4	4	4	3	3	3	3	2	3	3	4	3	3	3
5	3	3	3	3	3	3	3	3	3	3	3	4	3	3	3	3	3	3	3	3	3	3	3	3	3	3	3	3	3	3	3	3	3	3	3	3	3	3	3	3	3	3	3	3	3	3	3	3	3
6	3	3	3	3	3	3	3	3	3	3	3	3	3	3	3	3	3	3	3	3	3	3	3	3	3	3	3	3	3	3	3	4	3	4	4	4	3	3	3	3	3	3	3	3	3	4	3	4	3
7	4	4	4	4	4	4	4	4	4	4	3	3	3	3	3	3	3	3	3	3	3	3	3	3	3	4	4	3	3	3	3	3	3	3	3	4	4	4	4	4	4	4	4	4	4	4	4	4	4
8	4	3	5	4	5	4	4	5	3	4	3	4	4	2	3	3	3	3	3	3	3	3	3	3	3	5	4	4	4	4	2	2	2	3	3	4	4	4	4	3	4	4	3	5	3	5	4	4	4
9	4	4	4	4	4	4	4	4	4	4	4	4	4	4	4	4	4	4	4	4	4	4	4	4	4	4	4	4	4	4	4	4	4	4	4	4	4	4	4	4	4	5	4	4	4	4	4	4	4
10	4	4	4	3	3	5	5	5	5	5	5	3	3	3	4	3	3	3	3	3	3	3	3	3	3	4	4	3	4	3	4	3	4	4	4	4	5	4	4	4	4	4	3	4	4	4	4	4	4
11	3	3	3	3	3	3	3	3	3	3	3	3	4	3	3	3	3	3	3	3	3	3	3	3	3	3	3	3	3	3	3	3	3	3	3	3	3	3	3	3	3	3	3	3	3	3	3	3	3
12	4	4	4	4	4	4	4	4	4	3	3	3	3	3	3	3	3	3	3	3	3	3	3	3	3	3	3	3	3	3	3	3	3	3	3	3	4	4	4	4	2	2	3	3	3	3	4	3	3
13	4	4	4	4	4	3	3	3	3	4	4	3	3	3	3	2	3	3	3	2	4	3	3	4	2	4	4	4	4	4	4	4	4	4	4	4	5	4	3	4	5	4	4	4	5	5	5	4	5
14	3	3	3	3	3	5	4	5	5	4	4	5	5	4	5	5	2	1	1	2	2	1	1	1	1	5	4	4	4	4	5	5	4	5	3	4	4	4	4	5	4	4	2	3	5	5	5	5	5
15	4	4	3	3	3	3	3	3	4	5	4	2	3	2	2	3	3	2	2	2	2	2	2	2	1	4	4	2	4	3	4	3	3	3	4	4	4	3	3	4	3	3	4	4	4	4	4	4	4
16	3	3	3	3	3	5	5	5	5	1	2	5	1	2	3	5	2	2	2	2	3	2	2	4	4	5	5	3	4	5	5	3	4	4	5	5	5	3	3	4	4	3	4	5	5	5	4	4	3
17	3	4	4	4	5	3	4	4	3	3	3	3	3	3	3	3	3	3	3	3	3	3	3	3	3	3	3	3	3	3	3	3	3	3	3	3	3	3	3	3	3	3	3	3	3	3	3	3	3
18	3	3	4	4	4	4	4	4	4	2	2	5	1	1	3	2	3	3	5	3	2	3	2	3	2	4	4	3	4	3	4	3	3	4	5	5	3	4	4	5	3	3	3	4	4	5	5	5	5
19	2	3	3	3	4	4	3	4	4	3	4	4	3	2	2	1	3	3	3	2	2	2	3	4	3	4	5	3	3	2	5	4	3	4	4	4	4	3	3	4	3	4	4	4	3	5	4	3	4
20	5	4	4	4	4	4	4	4	4	4	4	3	4	4	4	3	3	4	3	3	4	3	2	3	2	4	4	4	5	4	4	3	5	4	3	4	4	3	3	3	5	4	5	5	4	5	4	4	4
21	3	3	4	4	4	2	5	5	5	5	4	3	2	3	3	3	3	3	3	3	3	3	3	3	3	5	5	3	3	3	4	5	3	4	3	2	5	3	4	5	3	3	3	3	5	5	5	5	5
22	4	3	4	4	4	4	4	4	4	3	4	3	3	3	4	3	3	3	3	3	3	3	3	3	3	5	5	3	4	4	4	2	4	4	3	4	4	4	4	4	4	4	2	4	4	4	4	4	4
23	5	4	4	5	4	4	4	3	3	4	4	5	2	2	3	3	3	2	2	3	3	3	2	4	4	5	5	4	3	3	5	3	3	3	4	5	4	3	3	4	5	3	3	4	4	5	4	5	3
24	4	4	3	3	4	4	5	3	4	3	4	5	5	5	4	4	5	4	4	3	4	5	5	5	5	4	4	4	4	3	5	4	5	3	3	4	4	4	4	4	4	4	5	5	3	4	3	5	4
25	4	3	3	4	3	5	3	3	3	3	4	3	3	3	2	2	2	3	3	2	3	3	2	3	1	4	5	3	3	3	3	3	4	4	3	3	4	3	3	4	4	2	3	4	4	4	4	4	4
26	3	4	5	4	3	5	2	3	3	3	4	3	3	2	3	2	2	3	2	5	2	2	3	3	2	4	5	3	4	3	4	4	3	3	4	5	4	3	3	3	4	2	4	4	4	4	5	3	4
27	5	3	4	4	3	4	4	3	3	4	4	3	4	4	3	3	4	4	3	3	3	4	4	4	3	5	5	3	3	3	5	3	4	4	3	5	5	4	4	4	5	4	4	4	5	5	5	3	3
28	4	5	4	4	5	3	4	4	4	5	5	4	3	3	4	2	3	3	5	2	3	3	3	3	3	4	4	3	3	3	4	3	3	3	4	4	4	3	4	4	4	3	3	3	3	3	4	4	4
29	4	5	5	3	3	4	5	3	3	2	5	5	3	4	5	2	5	5	3	2	4	2	4	3	3	5	5	4	4	5	5	4	5	4	5	5	4	5	4	5	5	4	5	2	4	5	5	4	3
30	4	3	3	4	5	4	4	3	4	5	4	4	3	4	5	4	5	4	4	5	4	4	4	5	4	5	5	4	5	5	5	4	4	5	4	5	5	4	3	4	5	4	5	3	4	3	5	4	4
31	4	3	3	3	3	4	4	3	3	4	4	3	3	4	3	3	3	1	1	5	3	2	1	1	1	4	4	3	4	3	3	3	3	4	4	4	4	4	4	4	3	3	3	4	4	4	3	4	4
32	3	3	3	3	3	3	3	3	3	3	3	3	3	4	3	3	3	3	3	3	3	3	3	3	3	3	3	3	3	3	3	3	3	3	3	3	3	3	3	3	3	3	3	3	3	3	3	3	3
33	3	3	4	4	3	3	3	3	3	3	4	3	4	3	3	3	3	3	3	4	3	2	2	2	3	2	2	2	2	3	3	3	3	2	2	3	3	3	3	2	3	2	3	2	3	3	2	3	2
34	4	3	4	4	4	4	3	4	4	5	5	3	4	3	3	2	3	3	2	5	3	3	3	2	2	4	4	3	3	3	3	3	2	3	3	3	4	3	4	3	3	3	3	3	2	3	3	3	3
35	5	5	4	5	5	5	4	3	4	3	3	5	1	1	4	3	4	4	2	3	3	3	4	3	3	5	5	3	3	3	5	2	1	3	4	5	3	4	3	5	3	3	1	3	4	5	3	3	4
36	4	4	4	4	3	4	3	3	3	3	4	3	4	3	4	3	4	4	4	4	4	4	4	4	4	4	4	4	4	4	4	4	4	4	4	4	4	4	4	4	4	4	4	4	4	4	4	4	4
37	3	3	3	3	3	3	3	3	3	3	3	3	3	3	4	3	3	3	3	3	3	3	3	3	3	3	3	3	3	3	3	3	3	3	3	3	3	3	3	3	3	3	3	3	3	3	3	3	3
38	4	4	4	4	4	4	4	4	4	4	4	4	4	4	4	4	4	4	4	4	4	4	4	4	4	4	4	4	4	4	4	4	4	4	4	4	4	4	4	4	5	4	4	4	4	4	4	4	4
39	4	3	3	3	3	3	2	2	3	4	4	3	3	2	3	3	3	3	3	2	2	2	2	3	2	4	4	4	3	3	4	3	2	3	3	3	4	4	3	4	4	3	4	4	4	4	4	3	2
40	5	5	5	5	5	4	4	4	4	4	3	3	3	3	4	3	3	3	3	3	3	3	3	3	3	4	4	4	4	4	5	5	5	4	4	5	5	4	5	5	4	3	3	5	5	5	5	5	5
41	4	5	4	5	4	4	4	4	3	4	4	3	3	3	3	3	3	4	2	2	3	3	3	3	4	4	4	3	3	4	4	4	4	4	3	4	3	3	3	4	4	3	3	4	4	3	4	4	4
42	4	4	4	4	4	5	3	3	2	4	4	4	3	3	4	3	2	4	2	2	3	2	1	2	1	5	4	3	4	3	4	2	3	3	4	4	4	4	4	4	3	3	3	4	5	5	4	4	3
43	5	5	5	5	5	5	3	2	2	4	4	4	4	4	4	2	2	3	2	5	3	2	2	3	2	4	4	4	4	4	3	2	3	3	2	3	3	2	3	3	3	3	3	2	3	2	3	3	4
44	4	4	4	4	4	3	3	4	3	4	4	4	4	3	4	2	3	4	5	2	3	2	3	3	2	4	4	4	4	4	3	4	4	4	4	4	4	4	4	4	4	4	3	3	4	3	4	4	4
45	2	1	1	1	1	5	4	4	4	1	1	5	1	1	1	5	1	1	1	1	1	1	1	1	1	1	1	1	1	1	1	1	1	1	1	1	5	5	5	5	1	1	1	1	1	1	1	1	1
46	4	4	4	4	4	2	5	5	5	5	5	5	5	5	5	3	3	3	3	3	4	3	3	3	3	5	5	4	5	4	5	5	5	5	5	5	5	4	4	4	5	5	5	5	5	5	5	5	5
47	3	3	3	3	3	3	3	3	3	3	3	3	3	3	3	3	3	3	3	3	3	3	3	3	4	4	4	3	3	2	3	3	2	3	3	3	3	3	3	2	3	3	3	3	3	3	3	3	3
48	4	4	4	4	4	4	4	4	4	3	4	3	3	3	3	4	4	3	3	3	4	3	3	3	2	5	4	3	3	3	4	2	2	2	3	4	4	4	3	5	2	2	2	4	2	3	4	2	3
49	4	4	3	4	3	3	4	4	3	5	4	3	3	3	3	3	3	3	4	3	3	3	3	3	3	4	4	3	3	3	4	3	3	3	3	3	4	4	3	3	4	4	4	4	3	3	4	4	3
50	5	2	3	4	3	3	3	4	3	3	4	2	3	3	3	3	3	3	3	3	3	3	3	3	3	4	4	2	3	3	4	3	3	4	4	5	4	4	4	3	4	3	3	3	2	4	3	3	3
51	3	3	4	4	4	3	3	3	3	4	4	4	4	4	4	2	3	3	2	5	3	3	2	2	3	4	4	3	4	4	4	3	3	3	3	3	4	4	4	4	4	4	4	4	4	4	4	4	4
52	3	3	3	3	3	5	5	4	4	5	3	3	2	2	3	3	3	3	3	2	3	3	3	3	2	4	5	2	3	4	4	3	2	3	3	4	4	3	3	3	3	3	3	4	5	5	5	5	5
53	3	3	3	3	3	5	5	5	5	4	4	2	3	1	3	3	3	1	2	2	3	3	2	4	3	5	4	2	3	4	5	4	3	4	4	4	5	3	3	3	5	3	4	5	4	4	4	4	3
54	5	5	5	5	3	5	3	3	4	5	5	3	3	4	4	3	3	2	2	3	5	3	3	3	3	5	5	2	4	4	5	2	3	3	3	3	5	2	2	5	5	1	3	5	5	5	5	3	5
55	4	4	3	4	4	4	4	3	4	4	3	3	3	3	3	3	3	3	3	3	3	3	3	3	2	4	4	3	4	3	3	3	3	3	3	4	5	3	3	3	4	4	4	5	5	5	4	4	4
56	4	4	4	4	3	3	3	3	3	4	4	2	3	3	3	2	3	3	3	2	3	3	2	3	3	4	4	3	3	3	4	3	3	3	3	4	4	3	3	3	4	3	3	4	3	4	3	3	3
57	4	4	4	4	4	4	4	4	4	4	4	3	4	4	4	3	3	3	3	3	3	3	3	3	3	4	4	4	4	4	4	4	4	4	4	4	4	4	4	4	4	4	4	4	4	4	4	4	4
58	5	5	5	5	5	5	4	4	4	3	4	4	3	4	4	3	3	3	3	3	3	3	3	3	3	4	4	4	4	4	4	4	4	4	4	4	3	3	3	3	4	3	3	2	3	3	3	3	3
59	3	4	4	4	4	1	1	1	2	3	1	5	1	1	3	3	3	4	3	2	2	1	1	1	1	3	3	3	3	2	3	3	3	3	3	3	3	3	3	3	3	3	3	3	3	3	3	3	3
60	5	4	4	5	5	5	5	4	5	5	5	4	5	5	5	3	3	3	2	2	4	3	3	3	2	4	4	3	4	5	5	4	3	5	5	5	5	5	4	5	4	4	5	5	5	4	3	4	4
61	4	3	3	3	3	4	4	4	3	4	4	3	3	3	3	3	3	3	3	3	3	3	2	3	3	4	4	3	3	3	4	3	3	3	3	3	4	3	3	4	4	3	3	4	3	3	3	3	3
62	3	3	3	5	3	4	4	5	4	5	5	5	4	3	4	2	2	3	3	2	2	2	1	3	2	5	5	5	5	5	5	5	5	5	5	5	4	3	3	4	5	5	5	5	5	5	5	5	5
63	4	4	5	4	5	3	4	5	4	4	3	3	2	3	4	5	3	4	3	3	4	3	4	3	2	4	4	5	5	3	4	5	5	5	4	4	4	4	5	3	3	2	3	4	4	4	4	5	5
64	4	4	4	4	4	3	3	4	3	4	4	3	3	3	4	5	3	4	2	3	3	3	3	3	3	4	4	4	4	3	3	3	3	3	3	3	4	4	4	4	4	4	4	4	4	5	4	4	4
65	4	3	2	2	3	3	3	3	3	4	4	2	2	3	3	3	3	3	3	2	2	2	2	3	3	4	4	3	3	3	4	3	4	4	3	4	3	3	3	3	4	3	3	4	3	4	3	4	3
66	4	2	2	3	3	4	3	4	4	4	4	2	3	3	3	3	3	2	2	3	4	3	2	4	2	5	5	3	3	3	4	3	3	4	3	3	4	4	4	4	4	3	3	3	4	4	4	4	4
67	4	4	4	4	4	4	4	4	4	4	4	2	3	3	3	3	3	3	2	3	4	3	2	4	3	4	5	3	4	4	4	3	2	2	3	4	4	3	3	3	2	2	5	4	3	3	3	3	1
68	3	3	3	4	3	4	4	4	4	4	4	4	4	4	4	4	4	4	2	2	2	2	2	2	2	4	4	4	4	4	4	4	4	4	4	4	4	4	4	4	4	4	4	4	2	4	4	4	4
69	5	4	4	4	4	4	4	4	4	5	5	4	4	5	4	3	3	3	2	3	3	3	2	3	2	4	4	3	4	4	4	3	3	3	4	4	4	4	3	4	5	3	3	4	4	4	4	3	3
70	3	3	3	3	3	5	4	5	4	2	4	2	4	3	3	2	3	5	5	5	2	4	3	2	1	4	4	4	4	4	4	4	4	4	4	4	5	4	4	5	2	2	2	4	4	4	4	4	3
71	3	3	3	3	3	5	4	4	5	4	4	4	4	3	4	2	3	3	3	2	2	2	3	3	3	5	5	4	4	4	5	3	4	4	4	4	4	4	4	4	3	3	3	3	5	5	5	5	5
72	5	4	5	4	5	5	5	5	4	5	5	5	4	5	4	3	4	4	3	3	2	3	3	4	2	4	3	4	4	4	4	3	3	4	4	4	5	3	3	4	4	4	4	4	4	4	4	4	4
73	4	4	4	5	4	4	4	5	4	4	5	3	4	3	4	3	5	3	3	3	4	3	2	4	2	5	4	4	5	5	5	4	4	5	4	4	4	3	3	4	4	4	3	5	5	5	4	4	4
74	4	3	3	4	3	3	3	3	4	4	3	3	3	2	3	2	3	3	3	3	4	3	2	4	3	4	5	3	4	4	5	3	3	4	4	4	5	3	3	4	4	3	3	4	4	4	3	3	3
75	4	3	2	3	3	3	3	4	4	4	5	3	3	3	3	2	2	3	2	5	3	2	2	3	3	4	4	3	4	3	4	4	3	4	4	4	4	2	2	3	4	3	3	3	3	3	3	3	3
76	5	4	4	5	4	3	3	3	2	4	4	3	5	2	3	3	4	3	3	2	3	2	2	2	3	4	4	3	3	3	5	4	3	3	3	4	4	4	4	4	4	4	3	4	5	5	4	3	4
77	5	5	3	3	4	5	4	3	4	5	5	4	2	3	3	5	3	5	1	3	2	2	1	4	4	5	5	3	4	3	4	3	4	4	4	3	4	4	4	3	5	1	3	4	4	4	4	3	3
78	3	3	3	3	3	3	3	3	3	3	3	3	3	3	3	4	3	3	3	3	3	3	3	3	3	3	3	3	3	3	3	3	3	3	3	3	3	3	3	3	3	3	3	3	3	3	3	3	3
79	5	4	5	4	3	4	3	3	4	4	5	3	3	3	3	2	3	3	3	3	3	2	2	2	1	4	5	3	4	3	4	4	4	3	3	3	4	4	4	4	4	3	4	4	3	4	3	4	3
80	4	3	4	4	4	4	4	4	4	5	4	3	3	3	3	3	4	3	3	3	3	2	2	4	3	5	5	4	4	4	4	3	2	2	3	4	3	3	3	4	4	4	4	4	4	3	3	3	3
81	3	3	3	3	3	3	3	3	3	3	3	3	3	3	3	3	4	3	3	3	3	3	3	3	3	3	3	3	3	3	3	3	3	3	3	3	3	3	3	3	3	3	3	3	3	3	3	3	3
82	4	5	5	5	4	5	4	4	4	4	3	2	1	3	3	3	4	3	3	4	4	4	3	3	2	5	5	4	4	4	5	5	4	4	5	4	3	3	3	4	4	3	3	3	3	3	5	4	5
83	4	3	4	3	4	4	3	4	4	4	3	4	4	4	4	3	4	5	4	3	4	3	3	4	4	3	3	4	3	3	4	3	4	4	3	4	3	2	4	4	4	3	4	4	4	3	4	4	4
84	3	3	2	4	4	3	4	2	5	4	3	3	4	5	1	1	4	3	3	2	4	3	3	3	3	4	2	3	2	4	4	2	3	3	2	4	4	2	4	2	3	5	1	3	3	3	3	3	4
85	3	3	3	3	3	5	4	4	5	5	5	3	4	4	5	1	4	2	5	2	3	3	3	4	1	5	5	3	3	4	4	4	5	5	5	5	5	5	5	5	5	5	5	5	5	5	5	3	5
86	4	3	3	4	3	4	3	4	4	3	4	3	4	3	4	3	4	4	3	4	3	3	4	3	3	4	4	3	3	3	4	3	4	3	3	3	3	4	3	4	3	4	3	4	3	4	3	4	3
87	3	3	3	3	3	5	3	3	3	3	3	3	3	3	3	3	3	4	3	3	3	3	3	3	3	3	3	3	3	3	3	3	3	3	3	3	3	3	3	3	3	3	3	3	3	3	3	3	3
88	4	3	4	4	4	3	3	3	4	4	3	4	4	3	4	4	4	4	3	4	3	2	3	4	3	4	5	4	2	4	4	3	3	5	4	3	3	4	4	3	3	4	5	3	4	3	2	4	3
89	3	3	3	3	3	5	3	3	3	3	3	3	3	3	3	3	3	3	4	3	3	3	3	3	3	3	3	3	3	3	3	3	3	3	3	3	3	3	3	3	3	3	3	3	3	3	3	3	3
90	4	4	3	3	2	4	4	4	3	4	4	2	4	2	4	3	3	3	3	3	3	3	3	3	3	3	3	3	3	3	3	3	3	3	3	3	3	3	3	3	3	3	3	3	3	3	3	3	3
91	4	3	3	4	3	3	4	3	3	3	2	3	2	4	3	2	3	4	3	2	3	3	3	4	3	3	2	3	3	2	3	4	3	2	3	3	3	4	3	3	3	4	4	3	3	2	3	3	4
92	3	3	3	3	3	3	3	3	3	3	3	3	2	3	3	5	1	1	1	1	3	1	1	2	4	5	5	3	5	4	4	4	4	4	4	4	5	5	5	5	4	4	4	4	5	5	5	5	5
93	4	4	4	4	4	3	3	3	3	4	4	2	2	2	2	3	3	3	3	3	3	3	3	3	3	4	4	3	3	3	4	3	4	3	3	4	3	3	3	3	3	3	3	3	3	3	3	3	3
94	3	3	2	4	3	4	4	3	3	4	4	1	3	3	3	2	3	3	3	3	3	3	3	3	1	5	5	3	4	5	5	5	3	3	3	5	2	3	2	1	5	3	3	4	4	4	4	4	4
95	3	3	3	3	3	5	3	3	3	3	3	3	3	3	3	3	3	3	3	4	3	3	3	3	3	3	3	3	3	3	3	3	3	3	3	3	3	3	3	3	3	3	3	3	3	3	3	3	3
96	3	4	3	3	3	3	3	3	3	3	3	3	3	2	3	3	3	3	3	3	3	3	3	3	3	4	4	3	3	4	4	4	4	3	3	3	3	4	3	4	3	3	3	3	3	3	3	3	3
97	4	3	3	4	4	4	4	3	3	3	4	3	3	4	5	4	4	3	4	3	3	4	4	3	3	3	3	4	3	4	4	3	4	4	3	3	3	4	4	4	3	4	3	4	4	3	4	4	4
98	3	3	3	3	3	4	4	4	4	4	5	3	4	4	4	2	2	2	1	5	2	2	2	2	2	5	4	3	3	4	3	2	5	5	4	4	5	3	3	3	5	3	4	5	3	4	4	3	4
99	3	3	3	3	3	3	3	3	3	3	3	3	3	3	3	3	3	3	3	3	4	3	3	3	3	3	3	3	3	3	3	3	3	3	3	3	3	3	3	3	3	3	3	3	3	3	3	3	3
100	4	5	4	5	4	2	4	4	4	5	4	3	4	4	4	3	4	3	3	3	4	4	3	3	2	5	4	3	4	3	4	3	4	3	4	4	5	4	4	4	4	3	3	4	5	5	4	4	4
101	4	4	4	4	4	4	4	4	4	4	4	4	4	2	4	2	3	3	3	2	2	2	2	2	2	4	4	3	3	3	4	4	4	4	4	4	4	4	3	4	4	2	2	4	4	4	4	3	3
102	4	4	4	4	4	2	5	5	5	5	5	3	4	4	5	5	3	1	1	2	2	2	3	3	3	5	5	3	4	4	5	5	5	5	5	5	4	3	4	5	4	4	2	5	5	5	5	5	5
103	4	4	4	4	4	4	4	3	3	4	4	2	3	3	3	5	2	1	2	1	1	2	1	2	1	4	4	3	3	4	4	4	3	3	4	4	4	3	3	4	4	4	3	4	3	4	3	3	3
104	4	4	3	3	3	2	4	4	4	4	4	3	3	3	3	3	3	3	3	3	3	3	2	3	3	4	4	2	4	4	4	3	4	4	4	4	3	3	3	4	4	4	3	4	4	4	4	4	4
105	3	3	2	3	3	5	4	5	5	3	2	5	2	4	3	5	2	3	5	1	3	1	1	2	1	4	5	2	3	3	4	4	4	5	4	4	5	2	2	3	3	2	4	4	3	4	5	4	3
106	4	4	4	4	4	2	5	4	4	4	4	3	2	2	4	3	4	4	3	3	4	3	3	3	4	4	4	3	4	4	4	4	4	3	4	4	4	3	4	4	4	4	3	4	5	4	4	4	4
107	4	5	5	4	5	5	5	4	5	5	4	4	5	4	4	2	5	4	5	5	4	5	5	5	5	5	4	4	5	5	5	5	5	4	4	4	4	4	5	5	5	5	5	4	4	5	4	5	4
108	5	4	4	4	4	1	4	4	4	4	5	4	5	4	5	5	4	4	5	5	4	4	5	4	5	3	3	4	3	4	4	3	4	3	4	3	4	5	4	4	4	4	4	4	5	5	5	4	5
109	3	2	3	3	3	3	4	2	3	2	3	3	2	3	2	3	3	2	3	2	2	3	3	2	3	2	3	3	3	2	2	3	3	2	2	3	3	2	2	2	2	3	3	3	2	2	3	3	3
110	4	4	4	4	4	4	4	3	3	3	3	4	3	3	4	2	3	3	3	4	3	3	3	4	4	4	4	3	4	4	3	4	4	4	3	4	3	4	3	3	5	4	4	5	4	4	4	3	4
111	3	4	3	4	4	4	4	3	3	4	3	2	1	2	3	3	2	3	3	2	3	3	3	2	3	3	4	3	3	4	3	4	4	3	4	3	3	3	4	3	4	3	3	3	3	4	4	4	4
112	4	3	4	4	4	4	3	4	4	4	4	4	4	2	3	3	3	3	3	3	3	2	2	3	3	4	4	2	3	4	4	4	4	4	4	4	3	3	3	3	3	3	3	3	3	3	3	3	3
113	3	3	3	3	3	5	5	5	5	5	4	5	5	5	5	5	1	1	1	1	1	1	1	1	1	5	5	1	1	5	5	5	5	5	5	5	5	5	5	5	5	5	5	5	5	5	5	5	5
114	3	3	3	3	3	4	5	5	4	5	3	5	5	3	4	3	3	2	2	2	2	2	3	3	2	5	5	2	3	3	4	3	3	2	4	4	3	4	4	3	3	2	2	4	4	4	4	4	4
115	3	3	3	3	3	5	4	5	4	4	4	3	2	2	3	2	4	3	4	2	3	2	2	4	2	5	5	3	3	4	5	4	4	4	4	4	4	5	4	4	5	2	3	4	4	4	4	4	4
116	3	3	4	3	3	3	3	3	3	3	4	3	3	3	3	2	2	2	2	2	3	2	2	2	3	4	4	3	4	3	4	3	4	4	4	3	4	4	4	4	4	4	3	3	4	4	4	4	4
117	4	4	4	3	3	5	4	4	4	5	5	3	3	2	3	3	3	3	2	3	3	3	2	4	3	5	5	2	5	3	4	2	4	4	4	4	5	3	4	4	2	2	3	5	4	4	3	4	4
118	3	3	3	2	2	5	2	2	3	3	2	5	2	2	2	1	2	2	5	2	3	2	2	3	3	3	3	3	2	2	3	3	3	3	3	3	3	3	4	3	3	2	3	3	3	3	3	4	4
119	3	3	3	3	3	5	4	5	5	4	5	5	3	3	3	3	3	3	3	3	3	3	2	3	1	5	4	4	4	4	5	4	5	5	4	4	5	4	4	4	5	4	4	5	5	5	5	4	3
120	4	2	4	4	4	4	4	4	4	4	3	2	3	3	3	2	2	4	3	2	2	2	2	2	1	4	3	3	4	3	3	3	3	4	3	4	5	4	4	4	4	2	3	4	4	4	4	4	4
121	5	4	4	5	4	2	5	5	5	4	5	3	3	2	3	2	3	3	3	3	3	3	4	4	2	5	4	3	4	4	4	4	2	2	4	4	4	2	2	4	4	4	3	4	3	4	4	3	3
122	4	3	4	4	4	4	4	4	4	4	4	3	3	3	3	2	3	4	2	2	2	2	2	3	3	4	3	3	3	3	4	4	3	3	4	4	4	3	3	4	4	2	3	4	4	4	4	4	3
123	2	3	2	3	2	3	3	4	3	3	4	3	3	2	3	3	3	4	3	4	4	3	4	3	4	3	3	4	4	4	3	3	4	3	3	3	4	3	4	3	3	3	4	3	3	3	4	3	3
124	4	5	4	4	3	5	4	5	5	5	5	4	3	3	4	3	4	3	3	3	3	3	2	3	2	4	4	3	4	4	4	3	3	3	4	4	3	4	4	4	5	4	5	5	4	4	5	4	4
125	4	4	3	4	4	5	4	5	4	5	4	3	3	3	4	3	4	3	3	3	4	3	3	4	3	5	5	3	3	3	4	4	3	3	4	4	3	3	3	5	5	5	3	4	5	5	5	4	5
126	5	4	3	4	4	5	4	4	4	3	2	5	2	3	2	3	2	2	1	2	2	2	2	3	2	5	5	3	3	4	5	5	4	4	5	5	5	3	3	3	4	3	2	3	2	2	4	3	4
127	3	3	4	2	4	4	4	3	3	3	3	3	3	3	3	3	4	3	3	3	3	3	3	3	3	3	3	4	3	3	3	3	3	3	3	3	3	3	3	3	3	3	4	3	4	2	4	2	4
128	3	3	3	3	3	4	4	4	4	5	5	2	3	3	3	2	2	4	2	5	2	2	1	4	2	5	5	3	3	4	5	5	5	5	5	5	4	4	4	4	4	4	4	4	4	4	4	4	4
129	5	4	4	4	3	2	3	3	4	4	4	4	4	4	4	2	3	3	4	3	4	4	3	4	2	4	4	2	3	4	4	3	3	3	3	4	3	4	4	4	4	2	2	2	4	4	4	4	4
130	3	3	3	3	3	4	4	4	5	4	5	4	5	3	4	3	4	3	3	2	3	2	2	4	2	5	5	4	5	5	5	4	3	4	4	5	5	4	4	5	5	2	5	5	5	5	4	3	4
131	4	4	4	4	3	4	4	3	3	4	4	3	3	3	3	3	3	4	2	3	3	3	2	4	2	4	4	3	3	3	3	3	4	3	4	4	4	2	2	4	4	3	2	4	3	3	3	3	4
132	5	5	5	5	5	3	3	3	2	4	5	3	2	2	4	3	2	2	2	2	3	2	2	3	2	4	4	2	3	3	4	3	3	2	4	5	3	2	3	2	4	3	3	5	5	5	5	5	5
133	5	5	5	5	5	5	5	4	4	5	4	4	4	4	5	3	3	4	3	4	4	4	4	4	5	4	4	5	5	4	4	4	4	4	4	4	5	4	4	4	4	4	2	3	3	3	3	4	4
134	4	3	3	4	4	5	4	4	4	4	4	3	2	2	2	3	3	2	2	3	3	3	3	2	4	4	4	3	3	3	4	4	4	3	3	4	5	4	4	3	4	4	3	3	3	3	3	2	2
135	5	4	5	4	4	3	4	4	4	4	5	3	4	3	3	2	2	3	2	1	3	3	3	3	3	4	5	2	3	4	4	3	3	4	4	5	5	3	3	4	4	3	3	4	4	5	5	4	4
136	3	3	3	3	3	1	1	1	1	1	3	3	1	2	1	4	1	3	3	4	4	4	4	4	4	2	2	4	1	2	1	4	1	1	1	1	4	4	4	4	3	3	3	4	1	2	2	1	1
137	3	3	3	4	4	5	5	5	4	4	4	4	4	4	4	3	3	3	3	3	3	3	3	3	3	3	3	3	3	3	3	3	3	3	3	3	3	3	3	3	3	3	3	3	3	3	3	3	3
138	3	3	3	3	3	3	3	3	3	3	3	3	3	3	3	3	3	3	3	3	3	3	3	3	3	3	3	3	3	3	3	3	3	3	2	3	3	3	3	3	3	3	3	3	3	3	3	3	3
139	3	4	2	2	2	3	3	3	2	5	4	3	4	3	2	4	4	3	3	3	3	4	3	3	3	2	3	4	3	3	3	2	3	4	4	2	2	3	4	2	4	3	3	3	2	3	4	4	4
140	5	3	4	5	4	3	3	4	4	4	4	2	3	3	3	2	3	2	3	2	2	3	3	3	2	4	4	3	3	4	4	3	4	4	4	4	4	3	3	4	4	4	4	4	4	4	4	4	4
141	3	3	3	3	3	3	3	3	3	3	3	3	3	3	3	3	3	3	3	3	3	4	3	3	3	3	3	3	3	3	3	3	3	3	3	3	3	3	3	3	3	3	3	3	3	3	3	3	2
142	5	5	5	5	5	4	4	4	4	3	3	3	3	3	3	3	3	3	3	3	3	3	3	3	3	3	3	3	3	3	3	3	3	3	3	3	4	3	3	3	3	3	3	3	3	3	3	3	3
143	3	3	3	3	3	3	3	3	3	3	3	3	3	3	3	3	3	3	3	3	3	3	3	3	3	4	3	3	3	3	3	3	3	3	3	3	3	3	3	3	3	3	3	3	3	3	3	3	3
144	4	4	4	4	4	4	4	4	4	4	4	4	4	4	4	4	4	4	4	4	4	4	4	4	4	4	4	4	4	4	4	4	4	4	4	4	4	4	4	5	4	4	4	4	4	4	4	4	4
145	3	3	3	3	3	3	3	3	3	3	3	3	3	3	3	3	3	3	3	3	3	3	4	3	3	3	3	3	3	3	3	3	3	3	3	3	3	3	3	3	3	3	3	3	3	3	3	2	3
146	2	3	2	2	4	2	3	3	3	3	3	3	3	3	3	3	3	3	3	3	3	3	3	3	3	3	3	3	3	3	3	3	3	3	3	3	3	3	3	3	3	3	3	3	3	3	3	3	3
147	3	3	3	3	3	3	3	3	3	3	2	3	3	2	2	3	2	2	2	2	2	2	2	2	2	5	5	2	5	5	2	2	2	2	2	2	3	3	3	3	3	3	3	3	2	3	3	3	3
148	5	3	3	3	3	4	4	4	4	4	2	5	3	3	3	3	3	3	3	3	3	3	3	2	2	3	2	4	2	4	3	3	4	3	4	3	4	3	3	3	3	3	3	4	3	3	3	3	3
149	3	3	3	2	2	3	3	3	3	3	3	3	2	2	3	2	2	3	2	2	2	2	2	2	2	2	2	2	2	2	2	3	3	2	3	3	3	3	2	3	3	3	2	2	2	3	3	2	3
150	3	3	3	3	3	3	3	3	3	3	3	3	3	3	3	3	3	3	3	3	3	3	3	4	3	3	3	3	3	3	3	3	3	3	3	3	3	3	3	3	3	3	3	3	3	3	2	3	3
151	3	3	2	3	3	4	3	3	3	4	3	3	3	2	3	2	2	3	5	2	2	3	1	2	3	4	4	3	3	2	3	3	4	3	3	4	3	2	3	3	3	2	2	2	2	3	3	2	3
152	4	4	3	3	4	4	3	3	3	3	3	3	2	3	2	2	2	3	2	2	2	2	2	2	2	3	3	3	3	3	3	3	3	3	3	3	3	3	3	3	3	3	3	3	3	3	3	3	3
153	2	2	2	2	2	2	2	2	2	3	3	3	3	3	3	3	3	3	3	3	3	3	3	3	3	3	3	3	3	3	3	3	3	3	3	3	3	3	3	3	3	3	3	3	3	3	3	3	3
154	4	4	4	3	3	3	3	4	3	3	3	4	3	3	3	3	4	3	3	3	2	3	3	2	2	3	2	3	4	3	3	3	4	3	3	3	4	3	4	3	4	4	2	3	3	3	3	3	2
155	4	4	4	4	4	5	5	5	5	4	5	3	4	3	4	3	4	4	3	3	3	4	3	4	2	5	5	4	4	4	5	3	4	4	4	4	5	4	4	5	5	4	4	4	3	4	4	4	2
156	3	3	4	3	3	2	3	2	3	4	3	4	3	3	2	2	2	2	2	2	4	2	1	1	2	4	4	3	3	3	4	2	3	4	3	4	4	3	2	3	3	2	2	2	2	4	3	3	3
157	5	5	5	5	5	4	5	5	5	5	5	5	5	5	5	5	5	5	5	5	5	5	5	5	5	5	5	5	5	5	5	5	5	5	5	5	5	5	5	5	5	5	5	5	5	5	5	5	5
158	5	2	5	5	3	4	4	4	3	5	5	4	3	5	5	2	3	2	2	5	2	3	1	3	2	5	5	3	5	4	5	5	3	3	4	5	5	3	3	5	5	3	5	5	5	4	4	5	2
159	4	4	4	4	4	3	3	4	3	4	4	3	3	3	4	3	3	3	2	2	2	2	2	2	2	4	4	3	3	4	3	3	4	4	4	4	4	4	4	4	4	4	3	4	4	4	3	3	4
160	4	4	4	4	4	5	5	5	5	5	5	3	3	3	4	2	3	2	2	2	3	2	2	2	2	4	4	2	2	4	5	3	3	4	3	4	5	3	3	5	5	1	4	5	3	3	3	3	3
161	3	3	3	3	3	5	4	4	4	4	4	3	4	4	4	2	1	2	5	2	2	2	3	2	2	3	3	3	3	3	3	3	3	3	3	3	3	3	3	3	4	3	3	3	4	3	4	4	3
162	4	4	4	4	4	5	5	5	5	5	5	3	3	4	5	3	3	4	4	2	2	3	3	4	3	5	5	4	4	5	4	4	4	3	4	5	5	4	4	4	5	3	3	5	5	5	5	5	5
163	4	4	4	4	4	5	5	5	5	4	4	3	4	3	5	3	3	3	3	3	4	3	2	4	2	5	5	3	5	5	5	3	4	4	5	5	5	4	4	5	3	3	3	3	4	4	4	4	4
164	3	3	3	3	3	5	5	5	5	3	3	3	3	3	3	3	3	3	3	3	3	3	3	3	3	3	3	3	3	3	3	3	3	3	3	3	3	3	3	3	4	4	4	4	4	4	4	4	4
165	5	4	4	5	4	4	4	4	4	5	5	3	3	3	3	3	3	2	2	2	3	3	3	4	1	5	4	2	3	3	4	4	4	4	4	5	5	3	4	3	5	3	3	4	3	5	3	3	4
166	4	4	4	4	4	3	3	3	3	3	3	3	3	3	3	3	3	3	3	3	3	3	3	3	3	3	3	3	3	3	4	3	3	4	3	3	4	4	4	4	3	3	3	3	3	3	3	3	3
167	3	3	3	3	3	4	4	4	5	4	4	3	3	3	4	2	3	3	2	2	3	3	2	3	2	4	4	4	3	3	4	4	3	4	4	3	4	4	4	4	4	4	3	5	3	3	3	3	3
168	3	3	4	3	3	4	3	3	3	3	3	3	3	3	3	3	3	3	3	3	3	3	3	3	3	3	3	3	3	3	3	3	3	3	3	3	3	3	3	3	3	3	3	3	3	3	3	3	3
169	5	3	4	4	4	4	4	4	4	4	4	4	4	4	4	4	4	3	4	4	4	4	3	4	4	5	4	4	4	4	5	5	4	4	5	4	4	4	4	4	4	4	4	4	5	5	5	4	3
170	5	5	5	5	5	4	4	4	4	5	4	4	4	4	4	4	4	4	4	4	4	4	4	4	4	4	4	4	4	4	4	4	4	4	4	4	4	4	4	4	4	4	4	4	4	4	4	4	4
171	3	3	3	3	3	3	3	3	3	3	3	3	3	3	3	3	3	3	3	3	3	3	3	3	4	3	3	3	3	3	3	3	3	3	3	3	3	3	3	3	3	3	3	3	3	2	3	3	3
172	3	3	3	3	3	3	2	4	3	3	4	2	4	4	3	4	2	3	3	1	4	1	4	1	4	4	4	1	4	4	2	3	1	2	4	1	4	4	1	4	4	4	1	4	4	3	2	1	1
173	4	4	4	3	4	4	3	3	4	4	3	3	4	3	3	4	3	3	3	4	4	3	3	4	4	4	3	4	4	3	4	4	3	4	4	3	5	4	5	4	4	4	3	4	4	3	4	3	4
174	3	3	3	3	3	4	4	4	4	4	4	4	4	4	4	3	3	3	3	3	3	3	3	3	3	3	3	3	3	3	3	3	3	3	3	3	3	3	3	3	3	3	3	3	3	3	3	3	3
175	3	3	3	3	3	3	3	3	3	3	3	3	3	3	3	3	3	3	3	3	3	3	3	3	3	3	3	3	3	3	3	3	3	3	3	3	3	3	3	3	3	3	3	3	3	3	3	3	3
176	3	3	3	3	3	3	3	3	3	3	3	3	3	3	3	3	3	3	3	3	3	3	3	3	3	4	3	3	3	3	3	3	3	3	3	3	3	3	3	3	3	3	3	2	3	3	3	3	3
177	4	4	4	4	4	4	3	4	4	3	3	3	3	3	3	2	3	3	3	3	3	3	3	3	3	3	3	3	3	3	3	3	3	3	3	3	3	3	3	3	4	4	3	3	3	3	3	3	3
178	3	3	3	3	3	3	3	3	3	3	2	2	2	2	2	2	2	2	2	5	2	2	2	2	2	4	4	2	4	4	2	2	2	2	2	2	2	2	2	2	5	5	5	5	2	2	2	2	2
179	1	3	3	3	3	1	3	3	3	2	3	3	3	3	3	2	2	3	3	4	3	3	3	3	3	1	2	3	4	5	1	2	3	4	5	1	4	4	4	5	5	5	5	5	1	2	3	4	3
180	3	3	3	3	3	1	1	1	1	2	1	3	1	1	3	5	3	1	3	1	2	3	1	3	3	1	3	1	3	3	1	3	1	1	3	3	1	1	2	2	5	5	5	5	1	3	1	1	3
181	4	4	4	4	5	4	5	4	5	4	5	4	5	4	5	5	4	4	5	4	4	5	4	3	4	4	5	4	5	4	4	5	4	3	4	5	4	5	4	5	4	5	3	4	4	5	5	5	4
182	3	3	3	3	3	3	3	3	3	4	3	2	3	3	3	3	3	3	3	2	3	3	3	3	3	4	3	3	3	3	4	3	3	3	3	3	3	3	3	3	3	2	3	3	3	3	3	3	4
183	3	3	4	4	3	3	3	4	4	5	5	4	3	4	3	3	3	4	4	3	3	3	3	3	3	4	4	4	4	4	4	4	4	4	4	4	4	4	4	4	3	3	3	3	3	3	3	3	3
184	4	2	3	2	3	4	2	3	3	3	3	5	3	4	2	2	3	2	3	3	3	3	3	3	4	3	2	3	3	2	3	3	3	3	3	3	3	3	3	3	3	3	3	3	2	3	3	3	3
185	3	3	3	3	3	3	3	3	3	3	3	3	3	3	3	3	3	3	3	3	3	3	3	3	3	3	4	3	3	3	3	3	3	3	3	3	3	3	3	3	3	2	3	3	3	3	3	3	3
186	3	3	3	3	3	2	2	3	2	2	3	4	2	2	3	2	3	3	2	3	2	3	2	3	2	2	3	3	2	2	2	1	3	3	2	2	3	3	3	3	3	3	3	3	3	4	2	3	3
187	3	3	3	3	3	3	3	3	3	3	3	3	3	3	3	3	3	3	3	3	3	3	3	3	3	3	3	5	3	3	3	3	3	3	3	3	3	3	3	3	3	3	3	3	3	3	3	3	3
188	2	3	2	3	2	1	2	2	3	2	3	3	3	2	3	3	3	3	3	2	4	2	2	3	2	3	2	3	3	2	2	3	3	2	2	3	2	2	2	2	2	2	2	2	2	3	3	3	2
189	5	5	5	4	5	4	4	4	4	5	5	5	4	4	4	4	4	4	4	3	3	3	3	3	3	5	5	4	4	4	4	4	4	4	4	4	5	5	4	4	5	5	5	5	5	5	5	5	5
190	4	3	4	4	3	4	4	5	5	5	3	3	2	3	3	2	3	3	2	2	3	3	1	2	1	5	4	2	4	4	5	5	4	4	5	5	5	4	5	5	3	5	2	4	2	2	2	1	3
191	3	3	3	3	3	3	3	3	3	3	3	3	3	3	3	3	3	3	3	3	3	3	3	3	3	3	3	3	4	3	3	3	3	3	3	3	3	3	3	3	2	3	3	3	3	3	3	3	3
192	4	3	4	4	4	2	3	3	3	3	3	3	3	3	3	3	3	3	3	3	3	3	3	3	3	3	3	3	3	3	3	3	3	3	3	3	3	3	3	3	3	3	3	3	3	3	3	3	3
193	3	3	3	3	3	3	3	3	3	3	3	3	3	3	3	3	3	3	3	3	3	3	3	3	3	3	3	3	3	4	3	3	3	3	3	3	3	3	3	2	3	3	3	3	3	3	3	3	3
194	5	3	3	3	4	3	4	2	3	5	4	5	4	5	5	3	3	4	2	3	3	1	1	5	5	3	4	4	2	4	5	3	4	5	5	5	5	5	5	3	4	4	2	4	5	5	5	4	5
195	4	4	4	4	4	4	4	4	4	4	4	4	4	3	4	3	2	4	2	2	2	3	3	3	3	4	4	4	4	4	4	4	4	4	4	4	3	4	4	4	3	4	4	4	4	4	4	4	4
196	3	3	3	3	3	3	3	3	3	3	3	3	3	3	3	3	3	3	3	3	3	3	3	3	3	3	3	3	3	3	4	3	3	3	3	3	3	3	2	3	3	3	3	3	3	3	3	3	3
197	3	3	3	4	3	3	3	3	3	4	4	4	3	3	3	2	2	2	2	2	2	2	2	3	2	4	4	4	4	4	4	4	4	4	4	4	3	4	3	4	4	4	4	4	4	4	4	4	4
198	5	5	5	5	5	3	3	2	1	5	5	5	4	3	4	2	2	3	3	3	3	3	4	5	5	5	4	4	5	3	4	5	3	5	5	5	5	5	3	5	5	3	3	5	4	5	5	4	4
199	3	3	3	3	3	3	3	3	3	3	3	3	3	3	3	3	3	3	3	3	3	3	3	3	3	3	3	3	3	3	3	4	3	3	3	3	3	2	3	3	3	3	3	3	3	3	3	3	3
200	4	2	3	4	3	3	4	3	3	4	4	4	3	3	3	2	3	3	3	2	2	2	2	2	3	4	4	2	3	3	4	3	3	3	3	3	5	2	2	4	3	3	3	3	3	4	3	3	3
201	4	4	4	4	4	4	4	4	4	4	3	3	4	3	4	4	4	3	4	4	4	4	4	4	3	4	4	4	4	4	4	3	4	4	4	4	4	4	4	4	4	3	3	4	4	4	4	4	4
202	3	3	3	4	3	4	4	4	4	5	4	4	4	4	4	3	3	3	2	2	1	2	2	4	3	4	4	4	4	3	3	3	3	3	3	3	3	3	3	3	3	3	3	4	2	3	3	1	3
203	5	5	5	5	5	5	5	5	5	5	5	5	5	5	5	4	5	5	5	5	5	5	5	5	5	5	5	5	5	5	5	5	5	5	5	5	5	5	5	5	5	5	5	5	5	5	5	5	5
204	2	3	2	3	3	3	3	3	3	3	4	3	2	3	2	3	3	3	2	3	3	2	3	4	3	3	3	4	3	3	3	2	3	2	3	3	4	4	4	3	4	4	3	3	4	2	3	4	3
205	4	4	4	4	4	4	4	4	4	4	4	4	4	4	4	4	4	4	4	4	4	4	4	4	4	4	4	4	4	4	4	4	4	4	4	4	4	4	5	4	4	4	4	4	4	4	4	4	4
206	4	4	4	4	4	4	4	4	4	4	4	4	4	4	4	3	3	3	3	3	3	3	3	3	3	4	4	4	4	4	3	4	4	4	4	4	3	3	3	3	4	4	3	4	4	4	4	4	4
207	3	2	2	3	3	3	3	3	3	4	4	4	3	3	3	3	3	3	3	3	3	3	3	3	3	3	3	3	3	3	3	3	3	3	3	3	3	3	3	3	3	3	3	3	3	3	3	3	3
208	4	4	4	4	4	4	4	3	3	4	3	3	3	3	3	3	3	3	3	3	3	3	3	3	3	4	4	3	4	3	3	3	3	2	2	2	3	3	3	3	4	3	3	3	3	4	4	4	4
209	4	4	4	4	3	4	4	4	4	4	3	3	3	3	3	3	3	3	3	3	3	3	3	3	3	4	4	4	4	4	4	4	4	4	4	4	4	4	4	4	4	4	4	4	3	3	3	3	3
210	3	3	3	3	3	3	3	3	3	4	3	3	3	3	3	3	3	3	3	3	3	3	3	3	3	3	3	3	3	3	3	3	3	3	3	3	3	3	3	3	3	3	3	3	3	3	3	3	3
211	3	3	3	3	3	3	3	3	3	4	4	4	4	4	4	3	3	3	3	3	3	3	3	3	2	3	3	3	3	3	3	3	3	3	3	3	3	3	3	3	3	3	3	3	3	3	3	3	2
212	4	4	4	4	3	5	4	4	4	4	3	5	3	2	2	3	3	3	3	3	3	3	3	3	3	4	4	3	3	3	4	4	3	3	3	4	4	3	3	3	4	3	3	3	4	3	3	3	4
213	4	3	4	4	3	3	3	3	4	4	4	3	2	1	3	2	2	2	2	2	3	2	2	2	2	4	4	3	4	3	3	3	3	3	3	3	4	4	4	4	4	2	2	4	3	4	3	3	4
214	5	5	5	5	5	4	4	4	4	4	4	4	4	4	4	4	4	4	4	4	4	4	4	4	4	4	4	4	4	4	4	4	4	4	4	4	4	4	4	4	4	4	4	4	4	4	4	4	4
215	5	5	5	5	4	5	5	5	5	5	5	5	5	5	5	4	5	5	5	5	5	5	5	5	5	5	5	5	5	5	5	5	5	5	5	5	5	5	5	5	5	5	5	5	5	5	5	5	5
216	5	4	4	4	4	4	4	4	4	4	3	3	4	3	3	2	3	3	2	3	3	3	3	3	2	5	4	4	4	4	4	4	4	3	4	3	3	3	3	3	4	3	3	4	3	3	3	3	3
217	4	4	4	4	4	4	4	4	4	4	4	3	4	4	4	3	3	3	3	3	4	3	3	3	3	4	4	4	4	4	4	3	4	4	4	4	4	4	4	4	4	3	4	4	4	4	4	4	4
218	3	3	3	3	3	3	3	3	3	3	3	3	3	3	3	3	3	3	3	3	3	3	3	3	3	3	3	3	3	3	3	3	4	3	3	2	3	3	3	3	3	3	3	3	3	3	3	3	3
219	3	3	3	3	3	5	1	1	1	1	1	5	1	1	1	2	1	1	5	5	1	1	1	1	1	5	5	1	5	5	1	1	1	1	1	1	4	4	4	4	1	1	1	1	1	1	1	1	1
220	3	2	3	2	3	2	1	2	3	2	3	5	3	2	2	2	2	2	3	2	1	2	3	3	4	4	3	2	2	2	1	2	1	2	4	3	3	2	1	1	4	3	2	3	1	2	3	4	3
221	3	4	4	4	4	4	4	4	4	4	4	4	3	4	3	4	3	3	4	4	3	3	4	3	4	3	3	4	4	3	3	4	3	3	4	4	4	3	4	3	3	3	3	4	4	3	3	3	4
222	4	4	3	4	3	4	3	4	3	4	3	3	4	3	3	4	3	4	3	4	4	4	4	3	3	4	3	3	4	3	3	4	3	4	3	4	3	3	3	4	3	4	3	4	3	4	4	3	4
223	2	2	2	2	2	3	1	3	2	2	2	5	2	2	2	4	2	2	2	1	2	2	1	3	3	1	1	4	3	3	3	1	4	4	3	4	1	4	3	4	5	2	4	2	2	1	3	3	4
224	3	3	3	3	4	4	4	4	1	4	3	3	3	3	4	4	4	3	3	3	1	3	2	3	3	3	3	3	3	3	3	3	3	3	3	3	3	3	3	3	3	3	3	3	3	3	2	3	2
225	3	3	3	3	3	4	5	4	5	4	4	2	3	3	2	3	2	4	4	3	3	4	4	4	3	4	4	3	4	4	3	3	4	4	4	4	4	4	4	4	3	4	4	3	4	4	4	4	2
226	3	3	3	3	3	3	3	3	3	4	4	2	2	2	3	2	1	1	5	1	1	1	1	1	1	3	3	3	3	3	4	3	2	2	3	3	3	3	1	4	3	2	2	2	5	5	5	5	5
227	2	2	3	3	3	3	3	3	3	2	3	5	3	2	3	1	3	3	2	5	3	2	2	3	2	2	2	2	2	2	2	2	2	2	2	2	2	2	2	2	2	2	2	2	2	2	2	3	3
228	3	3	3	3	3	3	3	3	3	3	3	3	3	3	3	3	3	3	3	3	3	3	3	3	3	3	3	3	3	3	3	3	3	4	2	3	3	3	3	3	3	3	3	3	3	3	3	3	3
229	4	4	4	4	4	4	4	4	4	3	3	3	3	3	3	3	3	3	3	3	3	3	3	3	3	3	3	3	3	3	3	3	3	3	3	3	3	3	3	3	3	3	3	3	5	3	3	3	3
230	5	5	5	5	1	5	4	5	5	5	5	5	5	5	5	4	4	4	4	4	4	4	4	4	4	5	5	5	5	5	2	2	2	2	2	2	3	3	3	3	4	4	4	4	4	4	4	4	4
231	2	3	2	3	3	3	2	2	3	2	3	5	2	3	2	2	3	2	2	3	2	3	3	3	2	2	3	2	3	2	2	3	2	3	2	3	2	3	2	3	3	3	2	2	2	2	3	2	2
232	3	3	3	3	3	3	3	3	3	3	3	3	3	3	3	3	3	3	3	3	3	3	3	3	3	3	3	3	3	3	3	3	3	2	4	3	3	3	3	3	3	3	3	3	3	3	3	3	3
233	3	3	3	3	4	3	4	3	3	4	3	3	3	3	3	2	3	3	4	4	4	4	4	2	2	4	4	3	3	3	3	3	3	3	3	3	3	3	3	3	3	3	3	3	3	3	3	3	3
234	4	4	4	3	4	4	4	4	4	3	3	3	3	3	4	3	3	3	3	3	3	3	3	3	3	4	4	3	3	3	3	3	3	3	3	3	4	4	3	3	3	3	3	3	4	4	4	4	4
235	5	4	5	5	4	3	4	2	4	2	3	5	2	2	4	2	3	4	2	3	2	4	2	4	3	3	4	3	2	3	4	3	2	3	3	3	3	3	3	2	3	3	3	2	3	2	3	4	2
236	3	3	3	3	3	3	3	3	3	3	3	3	3	3	3	3	3	3	3	3	3	3	3	3	3	3	2	3	2	3	2	3	2	3	2	3	2	3	2	3	2	3	2	3	3	2	3	2	3
237	3	2	2	2	2	3	3	3	3	3	3	3	3	4	4	3	3	3	3	3	3	3	3	3	3	3	3	3	3	3	3	3	3	3	3	3	3	3	3	3	3	3	3	3	3	3	3	3	3
238	4	4	4	4	4	4	4	4	4	3	3	3	3	3	4	2	2	3	2	1	2	2	1	2	4	4	4	2	3	2	3	3	3	3	3	3	3	3	3	3	4	3	3	4	3	3	3	3	3
239	4	4	4	4	4	4	4	4	4	4	4	4	4	4	4	3	3	3	3	2	2	3	3	3	3	3	3	3	3	3	4	3	3	3	4	3	3	3	3	3	3	3	3	3	3	3	4	3	3
240	4	4	4	4	4	5	5	5	5	5	5	5	5	5	5	2	5	5	5	5	5	5	5	5	5	3	3	3	3	3	3	3	3	3	3	3	3	3	3	3	3	3	3	3	3	3	3	3	3
241	5	4	4	4	3	4	4	4	4	5	5	3	4	2	2	2	2	2	5	2	2	2	2	2	2	4	4	3	3	3	4	4	4	3	4	4	4	4	4	4	4	2	2	5	4	4	4	4	4
242	3	3	3	3	3	3	3	3	3	3	3	3	3	3	3	3	3	3	3	3	3	3	3	3	3	3	3	3	3	3	3	3	2	3	3	4	3	3	3	3	3	3	3	3	3	3	3	3	3
243	4	4	4	4	4	5	5	5	5	5	5	5	3	3	4	2	2	3	2	2	2	2	4	3	2	5	4	4	5	4	4	4	4	4	5	5	4	3	3	4	4	2	2	5	4	4	5	5	5
244	3	3	3	3	3	3	3	3	3	3	3	3	3	3	3	3	3	3	3	3	3	3	3	3	3	3	3	3	3	3	3	2	3	3	3	3	4	3	3	3	3	3	3	3	3	3	3	3	3
245	3	3	3	3	3	4	4	4	4	4	4	4	4	4	4	4	4	4	4	4	4	4	4	4	4	3	3	3	3	3	3	3	3	3	3	3	3	3	3	3	3	3	3	3	3	3	3	3	3
246	4	4	2	4	5	4	4	4	4	3	4	3	2	2	2	2	2	2	2	2	2	2	2	2	2	4	4	4	4	4	3	3	3	3	3	3	4	4	3	3	4	4	3	3	4	4	3	4	2
247	3	3	2	3	2	3	3	3	3	5	4	4	4	3	3	2	2	3	2	2	3	3	2	2	2	4	4	3	4	4	4	3	3	3	3	4	3	3	3	3	3	2	2	3	3	4	4	3	4
248	4	4	4	4	3	4	4	4	4	3	3	4	2	2	3	3	3	3	3	3	3	3	3	3	3	4	4	3	4	3	4	3	3	4	4	3	3	3	3	3	3	1	1	3	3	3	3	3	4
249	3	3	4	4	3	3	2	2	3	3	3	3	3	2	2	5	2	3	2	1	3	2	1	2	1	4	4	3	3	2	3	3	3	2	3	3	3	3	3	3	2	3	2	3	3	4	3	3	2
250	4	4	4	4	4	4	3	4	3	3	4	3	4	3	4	2	4	3	4	4	4	3	4	3	3	4	3	3	2	4	3	2	4	2	2	4	4	3	4	2	3	3	3	4	2	4	2	4	2
251	4	4	4	5	5	5	5	4	4	4	5	5	4	4	3	2	5	5	5	4	5	5	4	5	5	5	4	5	5	5	5	4	5	5	5	4	5	5	4	5	5	4	5	4	5	4	5	4	4
252	3	3	4	4	3	4	4	3	4	4	3	4	4	3	3	4	4	3	4	4	4	3	4	3	4	4	4	3	4	3	3	3	3	4	3	3	3	4	4	3	3	3	3	4	3	3	3	4	4
253	2	2	2	2	2	2	2	2	2	2	2	5	2	2	2	2	2	1	1	5	1	2	2	2	2	4	4	1	4	4	1	1	1	1	1	1	4	4	4	4	2	2	1	2	1	1	2	1	1
254	4	4	4	4	4	3	3	4	4	4	4	4	4	4	4	4	4	4	4	4	4	4	4	4	4	4	4	4	4	4	3	3	4	4	3	4	4	4	4	4	4	3	4	4	4	4	3	3	4
255	4	3	2	4	4	3	3	3	4	4	4	3	3	3	3	1	2	3	3	1	1	1	1	3	3	5	4	3	3	3	4	3	3	2	3	2	3	4	4	5	4	4	4	5	3	3	4	3	2
256	4	4	4	4	4	3	3	3	3	4	4	4	4	3	4	3	3	3	3	3	4	3	3	3	3	4	5	4	5	5	4	3	3	3	4	4	4	3	3	4	3	4	4	3	4	4	4	2	4
257	4	4	5	4	4	3	4	3	3	4	4	4	4	3	3	2	2	3	2	5	2	2	2	2	2	3	4	2	4	3	3	4	4	4	4	3	4	4	4	4	4	3	4	3	4	4	4	3	4
258	1	1	1	1	1	1	4	4	4	1	1	4	1	1	1	5	1	1	1	1	1	1	1	1	1	1	1	1	1	1	1	1	1	1	1	1	5	5	5	5	1	1	1	1	1	1	1	1	1
259	5	5	5	5	5	3	1	3	2	1	1	4	3	3	3	2	3	3	3	3	3	3	3	3	3	3	3	3	3	3	3	3	3	3	3	3	3	3	3	3	3	3	3	3	3	3	3	3	3
260	4	4	4	4	4	4	3	3	4	3	4	3	4	3	4	3	4	3	4	4	4	3	4	4	4	3	3	4	4	4	4	4	4	4	3	4	4	3	4	4	4	4	3	4	3	4	4	4	3
261	4	1	3	4	1	3	2	4	2	4	2	4	1	4	1	4	1	4	2	4	4	2	3	2	4	4	2	3	2	3	4	2	1	3	2	4	3	3	3	2	3	3	2	4	4	2	4	2	4
262	3	3	3	3	3	3	3	3	3	3	3	3	3	3	3	3	3	3	3	3	3	3	3	3	3	3	3	3	3	2	3	3	3	3	3	3	3	4	3	3	3	3	3	3	3	3	3	3	3
263	3	3	3	3	3	2	3	3	3	3	3	3	3	3	3	3	3	3	3	3	3	3	3	3	3	4	4	4	4	4	3	3	3	4	4	2	2	3	3	3	3	1	2	2	2	3	2	3	3
264	1	2	1	1	1	5	3	3	3	1	1	5	1	1	1	5	1	1	1	1	1	1	1	1	1	1	1	1	1	1	4	4	4	4	4	4	5	5	5	5	3	3	3	3	1	1	1	1	1
265	5	5	5	5	5	2	2	2	2	3	3	3	3	3	3	3	3	3	3	3	3	3	3	3	3	3	3	3	3	3	3	3	3	3	3	3	3	3	3	3	3	3	3	3	3	3	3	3	3
266	1	2	3	4	1	3	4	1	1	1	1	3	2	2	4	1	2	2	5	2	1	2	2	2	3	1	2	1	1	3	1	4	1	2	3	4	2	2	3	4	1	1	1	4	4	3	2	3	2
267	4	4	4	4	4	3	3	3	3	3	3	3	3	3	3	3	3	3	3	3	3	3	3	3	3	3	3	3	3	3	4	3	4	4	4	4	4	4	4	4	4	4	4	4	4	4	4	4	4
268	4	4	4	4	4	5	1	1	2	2	1	5	2	2	2	3	3	3	3	3	3	3	3	3	3	3	3	3	3	3	3	3	3	3	3	3	3	3	3	3	3	3	3	3	3	3	3	3	3
269	4	4	4	4	2	5	3	3	3	3	3	3	3	3	3	3	3	3	3	3	3	3	3	3	3	3	3	3	3	3	3	3	3	3	3	3	3	3	3	3	3	3	3	3	3	3	3	3	3
270	5	3	3	3	5	3	4	3	3	2	2	5	1	2	2	2	2	3	2	2	2	2	2	2	2	3	2	2	2	3	3	3	3	3	3	3	3	3	3	3	3	3	3	3	3	3	3	3	3
271	4	4	4	4	4	5	1	1	1	4	4	4	4	4	4	4	4	4	4	4	4	4	4	4	4	3	3	3	3	3	4	4	4	4	4	4	4	4	4	4	4	4	4	4	4	4	4	4	4
272	5	5	5	5	5	5	4	5	5	5	5	5	5	5	5	5	5	5	5	5	5	5	5	5	5	5	5	5	5	5	5	5	5	5	5	5	5	5	5	5	5	5	5	5	5	5	5	5	5
273	3	3	3	3	3	3	3	3	3	3	3	3	3	3	3	3	3	3	3	3	3	3	3	3	3	3	3	3	2	3	3	3	3	3	3	3	3	3	4	3	3	3	3	3	3	3	3	3	3
274	3	2	3	2	3	3	2	3	2	3	2	5	3	2	3	3	2	2	3	2	2	3	4	1	1	2	3	3	2	4	2	3	3	4	2	4	4	2	3	2	1	3	4	2	3	4	2	3	2
275	3	3	3	3	3	3	3	3	3	3	3	3	3	3	3	3	3	3	3	3	3	3	3	3	3	3	3	2	3	3	3	3	3	3	3	3	3	3	3	4	3	3	3	3	3	3	3	3	3
276	3	4	4	4	4	4	4	3	4	4	4	4	4	4	4	2	3	3	3	3	3	3	3	3	3	4	4	4	4	4	4	4	4	4	3	3	2	2	2	2	3	4	5	3	4	4	4	3	3
277	3	3	3	3	3	3	3	3	3	3	3	3	3	3	3	3	3	3	3	3	3	3	3	3	3	3	2	3	3	3	3	3	3	3	3	3	3	3	3	3	4	3	3	3	3	3	3	3	3
278	2	3	2	3	2	3	3	3	3	3	3	3	3	2	2	2	3	2	3	3	3	3	3	2	3	2	2	2	2	3	3	3	3	3	3	3	2	3	3	2	3	3	2	2	3	3	3	3	3
279	3	3	3	3	3	3	2	2	2	2	2	5	2	2	2	2	2	2	5	2	2	2	2	2	2	5	5	2	5	5	2	2	2	2	2	2	2	2	2	2	2	4	5	5	2	2	2	2	2
280	3	3	3	3	3	3	3	3	3	3	3	3	3	3	3	3	3	3	3	3	3	3	3	3	3	2	3	3	3	3	3	3	3	3	3	3	3	3	3	3	3	4	3	3	3	3	3	3	3
281	5	4	3	5	5	3	3	2	3	3	2	3	4	3	3	3	4	4	4	4	4	4	4	4	4	4	4	4	4	4	4	3	3	3	3	4	4	4	3	4	4	3	4	4	4	4	4	4	4
282	3	3	3	3	3	3	3	3	3	3	3	3	3	3	3	3	3	3	3	3	3	3	3	3	2	3	3	3	3	3	3	3	3	3	3	3	3	3	3	3	3	3	4	3	3	3	3	3	3
283	3	3	3	3	3	3	3	3	3	3	3	3	3	3	3	3	3	3	3	3	3	3	3	2	3	3	3	3	3	3	3	3	3	3	3	3	3	3	3	3	3	3	3	4	3	3	3	3	3
284	3	2	3	2	3	2	3	2	3	2	2	3	2	3	3	2	2	3	2	3	2	3	2	3	2	3	2	3	2	3	2	3	2	3	3	2	2	3	3	3	3	3	3	3	3	3	3	3	3
285	4	4	4	4	4	4	4	4	4	3	3	3	3	3	3	3	3	3	3	3	3	3	3	3	3	3	3	3	3	3	3	3	3	3	3	3	3	3	3	3	3	3	3	5	3	3	3	3	3
286	4	2	3	4	3	5	3	4	5	4	3	4	2	5	3	3	2	3	2	3	2	3	2	3	4	3	4	3	2	3	4	2	3	3	2	4	2	4	2	4	4	2	3	4	3	2	3	4	2
287	3	3	3	3	3	3	3	3	3	3	3	3	3	3	3	3	3	3	3	3	3	3	2	3	3	3	3	3	3	3	3	3	3	3	3	3	3	3	3	3	3	3	3	3	4	3	3	3	3
288	2	3	2	2	2	1	2	3	2	3	3	2	2	2	3	2	2	3	2	2	3	3	4	5	5	4	3	3	3	2	2	3	2	3	3	4	2	3	3	2	5	5	3	4	3	2	3	2	3
289	2	3	3	3	3	3	3	3	4	3	3	3	3	3	3	3	3	3	3	3	3	3	3	3	3	3	3	3	3	3	3	3	3	3	3	3	3	3	3	3	3	3	3	3	3	3	3	3	3
290	4	3	4	4	3	4	4	4	4	4	5	3	2	3	4	2	2	3	3	3	3	3	3	3	3	3	3	3	3	3	4	4	3	4	3	4	4	4	4	4	4	4	4	4	3	4	4	4	4
291	3	3	3	3	3	3	3	3	3	3	3	3	3	3	3	2	2	2	2	2	2	2	2	2	2	3	3	3	3	3	3	3	3	3	3	3	3	3	3	3	3	3	3	3	3	3	3	3	3
292	4	4	4	4	4	5	5	5	5	3	1	4	1	5	5	4	2	3	3	3	3	3	3	3	3	5	5	5	5	5	5	5	5	5	5	5	5	5	5	5	5	5	5	5	5	5	5	5	5
293	4	4	4	4	4	3	3	3	2	2	3	3	3	3	2	2	3	2	3	2	3	3	3	3	3	3	3	3	3	3	3	3	3	3	3	3	3	3	4	4	4	4	4	4	4	4	4	4	3
294	4	4	4	4	4	4	4	4	4	4	4	4	4	4	4	4	4	4	4	4	4	4	4	4	4	4	4	4	4	4	4	4	4	4	4	4	4	5	4	4	4	4	4	4	4	4	4	4	4
295	3	3	3	3	3	3	3	3	3	3	3	3	3	3	3	3	3	3	3	3	3	2	3	3	3	3	3	3	3	3	3	3	3	3	3	3	3	3	3	3	3	3	3	3	3	4	3	3	3
296	2	1	2	1	2	5	4	4	4	1	2	5	1	2	2	1	2	2	5	2	2	1	1	2	2	1	2	1	2	1	1	1	2	2	2	1	2	3	3	3	1	1	2	4	1	2	3	2	1
297	3	3	3	3	3	5	3	3	3	3	3	3	3	3	3	3	3	3	3	3	3	3	3	3	3	3	3	3	3	3	3	3	3	3	3	3	3	3	3	3	3	3	3	3	3	3	3	3	3
298	4	3	3	3	3	3	3	3	3	4	4	3	2	1	1	2	2	3	3	3	3	3	2	2	2	3	3	3	3	3	3	3	3	3	3	3	3	3	3	3	3	3	3	3	3	3	3	3	3
299	4	4	4	4	4	5	3	3	3	3	3	3	3	3	3	3	3	3	3	3	3	3	3	3	3	3	3	3	3	3	3	3	3	3	3	3	3	3	3	3	3	3	3	3	3	3	3	3	5
300	4	4	4	4	3	3	4	4	4	4	4	4	4	4	4	4	4	4	4	4	4	4	4	4	4	4	4	4	4	4	4	4	4	4	4	3	3	3	4	3	3	4	3	3	3	3	3	3	3
301	4	4	4	4	1	4	4	4	4	5	5	2	3	1	1	4	2	2	2	1	1	1	1	1	1	5	5	1	3	2	3	3	5	3	3	4	3	2	3	4	4	4	4	4	2	3	1	1	4
302	3	3	3	3	4	3	4	3	4	3	3	4	4	3	3	4	3	3	3	3	3	3	3	3	3	3	3	3	3	3	3	3	3	3	3	3	3	3	3	3	4	4	3	4	3	3	4	3	3
303	4	4	4	4	4	4	4	4	4	4	4	4	4	4	4	2	2	2	2	2	2	2	2	2	2	3	3	3	3	3	4	4	4	4	4	4	4	4	4	4	4	4	4	4	3	3	3	3	3
304	4	4	4	4	4	5	5	5	5	5	5	5	5	5	5	1	1	2	2	5	2	2	2	2	2	5	5	5	5	5	5	5	5	5	5	5	5	5	5	5	5	5	5	5	5	5	5	5	5
305	3	3	3	3	3	3	3	3	3	3	3	3	3	3	3	3	3	3	3	3	2	3	3	3	3	3	3	3	3	3	3	3	3	3	3	3	3	3	3	3	3	3	3	3	3	3	4	3	3
306	3	4	4	4	4	4	4	4	4	4	4	4	4	4	4	4	4	4	4	4	4	4	4	4	4	4	4	4	4	4	4	4	4	4	4	4	4	4	4	4	4	4	4	4	4	4	4	4	4
307	3	3	3	3	3	3	2	3	2	2	3	3	2	3	3	2	4	3	4	2	3	3	2	3	3	2	3	4	4	3	3	3	2	3	2	3	2	3	3	2	3	2	3	3	3	3	3	3	3
308	2	3	2	2	2	3	3	3	2	3	2	3	2	3	2	3	2	3	2	3	2	3	2	3	2	3	2	3	2	3	3	2	3	2	3	2	3	2	3	2	3	2	3	2	3	2	3	2	3
309	4	4	4	4	4	4	4	4	4	4	4	4	4	4	4	4	4	4	4	4	4	4	4	4	4	4	4	4	4	4	4	4	4	4	4	4	5	4	4	4	4	4	4	4	4	4	4	4	4
310	3	3	3	3	3	4	4	4	4	3	3	3	3	3	3	2	3	3	3	3	3	3	3	3	3	4	4	4	3	3	3	3	3	3	3	3	3	3	3	3	3	3	3	3	3	3	3	3	3
311	4	3	4	4	4	4	4	4	4	4	4	4	4	4	4	4	4	4	4	4	4	4	4	4	4	4	4	4	4	4	4	4	4	4	4	4	3	3	3	3	3	3	3	3	3	3	3	3	3
312	3	3	3	3	3	3	3	3	3	3	3	3	3	3	3	3	3	3	3	2	3	3	3	3	3	3	3	3	3	3	3	3	3	3	3	3	3	3	3	3	3	3	3	3	3	3	3	4	3
313	3	2	3	3	3	3	3	2	2	2	3	3	3	3	3	4	3	3	3	3	2	4	4	3	3	2	3	3	2	2	1	3	3	1	3	4	2	3	2	3	4	4	3	2	3	2	3	2	3
314	3	2	2	3	2	3	2	2	2	3	3	3	2	2	2	2	2	2	2	2	2	2	2	2	3	3	2	2	2	2	3	3	3	3	3	3	3	3	3	3	3	3	3	3	3	3	3	3	3
315	4	4	3	3	3	3	3	3	3	3	3	3	3	3	3	3	3	3	3	3	3	3	2	3	3	3	3	3	3	3	3	3	3	3	3	3	3	3	3	3	3	3	3	3	2	3	3	3	3
316	4	2	3	3	3	2	3	2	2	3	2	3	2	3	3	3	2	2	3	3	3	3	3	3	2	4	3	2	3	3	3	3	3	2	3	3	2	3	2	3	3	2	3	2	3	3	3	3	3
317	4	4	4	4	4	4	4	3	4	4	3	4	3	4	3	3	3	3	3	3	3	3	3	3	3	3	3	3	3	3	3	3	3	3	3	3	4	4	3	4	4	3	4	3	4	4	4	4	4
318	3	3	3	3	3	3	3	3	3	3	3	3	3	3	3	3	3	3	2	3	3	3	3	3	3	3	3	3	3	3	3	3	3	3	3	3	3	3	3	3	3	3	3	3	3	3	3	3	4
319	3	3	3	3	3	3	3	3	3	3	3	3	3	3	3	3	3	2	3	3	3	3	3	3	3	3	3	3	3	3	3	3	3	3	3	3	3	3	3	3	3	3	3	3	3	3	3	3	3
320	5	5	4	4	4	5	3	4	4	4	4	3	3	3	4	2	3	3	3	3	3	3	3	3	3	5	4	4	4	4	3	3	3	4	3	3	4	4	4	4	3	2	2	4	5	5	5	4	3
321	4	4	3	4	3	3	3	3	3	3	3	2	2	2	2	3	3	3	2	2	3	2	1	2	1	3	3	2	3	3	4	3	4	3	4	4	3	1	1	2	2	2	2	4	3	3	3	2	3
322	4	4	4	4	4	4	3	4	4	3	3	3	3	3	3	2	3	4	2	2	2	2	2	4	2	3	4	3	3	4	3	3	4	3	4	4	3	3	4	4	4	2	2	4	3	4	3	3	3
323	3	3	4	4	4	3	3	3	3	4	4	3	3	3	3	3	3	3	2	3	2	2	2	2	1	4	3	2	3	3	3	3	3	3	3	3	3	3	3	3	3	3	3	3	3	3	3	3	3
324	3	3	3	3	3	3	3	3	3	5	5	3	3	3	3	3	2	2	2	3	3	3	3	3	3	5	5	2	3	3	3	4	3	3	3	3	5	5	5	3	3	3	3	3	3	3	3	3	3
325	3	3	3	3	3	3	3	3	3	3	3	3	3	3	3	3	2	3	3	3	3	3	3	3	3	3	3	3	3	3	3	3	3	3	3	3	3	3	3	3	3	3	3	3	3	3	3	3	3
326	4	4	4	4	4	3	3	3	3	4	4	4	4	4	4	3	3	3	3	3	3	3	3	3	3	4	4	4	4	4	3	3	3	3	3	3	4	4	4	4	3	3	3	3	4	4	4	4	4
327	5	5	4	3	4	5	5	3	4	4	4	3	2	2	3	3	4	3	3	3	3	3	2	3	2	5	5	3	4	3	3	2	4	3	4	5	3	4	5	4	2	2	3	4	2	4	3	5	4
328	4	4	3	4	3	3	3	4	3	5	5	3	3	3	3	3	3	3	3	3	4	3	3	3	2	4	4	3	3	3	3	3	3	4	4	4	3	3	3	4	4	3	2	4	3	4	3	3	3
329	4	4	4	4	4	4	4	4	4	4	4	4	4	4	4	3	3	3	3	3	3	3	3	3	3	4	4	3	4	3	4	4	3	3	3	3	4	3	3	3	4	4	4	4	4	4	4	4	4
330	4	4	4	4	4	4	4	4	4	4	2	2	2	3	3	2	2	2	2	2	2	2	2	2	2	4	4	2	3	3	4	4	4	4	4	4	5	3	3	3	4	4	4	4	4	4	4	4	4
331	3	4	3	3	4	4	4	4	4	5	4	3	4	2	3	2	3	3	2	1	3	1	1	1	1	5	5	4	3	3	5	4	5	3	4	4	5	3	4	5	5	3	5	5	3	4	4	4	5
332	3	4	3	4	3	4	4	3	4	3	4	3	4	3	4	2	3	3	2	3	4	3	3	3	2	4	4	4	4	3	3	4	4	3	4	3	3	4	3	3	3	3	4	4	4	3	3	4	3
333	4	4	4	4	4	4	4	4	4	5	5	4	5	4	3	3	3	2	3	3	3	3	2	4	3	4	4	3	4	4	5	4	3	3	4	4	4	3	3	3	4	4	4	4	3	3	4	4	3
334	3	4	5	4	3	4	3	3	4	2	4	3	3	2	3	3	2	4	3	3	2	3	2	3	3	2	3	3	4	3	3	4	3	2	3	2	3	4	4	2	4	3	3	2	4	3	2	3	3
335	4	3	3	4	3	3	4	3	4	4	4	3	3	3	4	3	3	2	3	3	4	3	2	4	3	4	4	3	4	3	4	4	3	3	4	4	4	4	4	3	3	3	3	3	3	3	3	3	3
336	5	4	4	4	4	4	4	4	4	4	4	4	4	3	3	3	3	3	3	3	3	3	3	3	4	4	4	2	4	3	4	4	4	4	3	4	4	4	3	4	4	3	4	4	4	3	4	3	3
337	3	3	3	3	3	3	3	3	3	3	3	3	3	3	3	2	3	3	3	3	3	3	3	3	3	3	3	3	3	3	3	3	3	3	3	3	3	3	3	3	3	3	3	3	3	3	3	3	3
338	4	4	3	3	3	4	4	4	4	4	4	3	3	3	3	3	2	3	2	3	3	3	3	3	4	4	4	3	3	3	4	3	4	4	4	3	4	3	3	3	4	2	2	3	2	3	3	3	3
339	4	4	4	4	4	4	3	3	4	4	5	3	2	2	3	3	3	2	2	3	3	2	2	2	2	3	2	4	2	3	4	4	3	3	3	3	3	3	1	3	3	2	3	3	3	2	3	4	3
340	5	5	5	4	5	4	4	3	4	5	4	4	4	5	4	3	3	3	3	3	3	3	2	3	3	3	4	3	2	3	3	4	3	2	3	3	3	4	3	3	4	3	4	4	3	3	2	3	3
341	3	3	3	3	3	3	3	3	3	3	3	3	3	3	2	3	3	3	3	3	3	3	3	3	3	3	3	3	3	3	3	3	3	3	3	3	3	3	3	3	3	3	3	3	3	3	3	3	3
342	4	4	4	4	4	3	4	4	4	5	5	3	3	3	3	3	3	3	3	3	3	3	3	3	2	5	5	3	4	3	4	3	3	4	4	4	4	3	3	5	2	2	2	3	3	4	4	3	4
343	5	4	4	4	4	4	4	4	4	4	4	3	3	3	4	3	3	3	3	3	3	3	2	3	2	4	4	3	3	3	4	3	4	4	4	4	4	3	4	4	4	2	3	4	4	4	3	3	3
344	4	4	3	3	3	3	4	3	4	4	4	4	4	4	4	4	4	4	4	4	4	5	3	5	5	4	4	4	5	4	3	4	4	4	3	4	3	4	4	4	4	3	4	4	3	4	4	3	4
345	3	3	3	3	3	2	5	5	5	5	5	4	5	3	2	2	2	2	5	1	1	1	1	2	1	5	5	2	1	2	4	2	1	3	3	4	3	3	1	4	3	4	4	4	3	4	3	3	3
346	4	4	3	4	4	4	4	4	4	5	4	4	4	4	4	3	3	3	3	3	3	3	3	3	3	4	4	3	4	4	4	4	4	4	4	4	3	4	4	4	4	2	2	4	3	3	3	2	2
347	4	4	4	4	4	3	3	3	3	4	4	4	3	3	3	2	3	4	3	3	3	2	3	3	3	4	4	4	4	4	3	3	3	3	3	3	4	4	4	4	3	3	3	3	3	3	3	3	3
348	4	1	2	2	5	1	3	1	4	4	1	1	4	5	5	4	4	1	4	2	4	2	4	2	4	4	4	1	4	4	3	2	3	3	3	3	3	3	1	1	5	4	5	5	3	4	1	4	1
349	3	3	3	3	3	4	4	4	3	5	5	4	5	4	4	3	3	3	3	3	3	3	3	3	4	4	4	3	3	3	3	3	3	4	3	3	4	3	3	4	4	3	3	3	3	4	4	3	4
350	4	4	4	4	4	4	4	4	4	3	3	3	3	2	2	2	3	2	2	3	3	3	2	2	3	4	4	2	4	3	4	4	3	3	4	4	3	3	3	4	3	2	2	4	4	4	4	3	3
351	4	4	4	4	3	3	3	3	2	4	4	2	2	1	1	1	2	2	5	2	2	2	2	4	1	5	5	3	3	2	4	3	3	3	4	4	3	4	3	3	3	3	3	3	2	2	3	2	1
352	3	3	3	3	3	3	3	3	3	3	3	3	3	2	3	3	3	3	3	3	3	3	3	3	3	3	3	3	3	3	3	3	3	3	3	3	3	3	3	3	3	3	3	3	3	3	3	3	3
353	4	4	4	3	3	5	3	3	3	4	4	3	3	2	3	2	3	2	2	3	3	3	2	4	4	5	5	3	3	3	5	4	4	4	4	4	5	3	3	5	4	2	2	4	3	4	4	4	4
354	2	2	3	3	2	5	3	3	2	3	2	3	3	3	2	2	3	3	2	3	2	3	4	3	2	2	3	2	4	2	3	2	3	3	2	4	2	3	2	2	2	3	2	3	3	3	2	2	3
355	4	4	4	4	4	4	4	4	4	4	4	4	4	4	4	4	4	4	4	4	4	4	4	4	4	4	4	4	4	4	4	4	4	4	4	4	4	4	4	4	4	4	4	4	4	4	4	4	4
356	4	4	4	3	4	4	4	4	5	3	3	4	3	3	4	4	5	4	3	4	4	3	4	3	2	4	4	4	3	3	4	3	3	3	4	3	4	3	2	4	4	4	3	4	3	4	5	4	3
357	4	4	4	4	4	4	4	4	3	4	4	3	4	4	3	3	4	3	2	2	2	3	3	3	2	4	4	4	4	3	4	4	3	4	4	4	4	4	5	5	2	2	2	3	3	5	3	3	4
358	3	4	2	4	5	2	5	5	5	4	3	5	4	3	5	2	3	4	3	2	2	3	2	5	5	3	2	4	5	5	4	4	5	5	5	3	4	5	4	5	3	4	3	4	4	5	4	3	5
359	4	4	4	4	4	2	5	5	4	5	5	5	5	5	5	3	3	3	3	3	3	3	3	3	3	5	5	3	5	3	5	5	4	5	5	5	5	5	5	5	5	5	5	5	5	5	5	5	5
360	5	5	5	5	5	5	2	3	2	4	4	4	4	4	4	3	3	3	3	3	3	3	3	3	3	4	3	3	3	3	4	4	5	4	4	4	5	5	5	5	4	4	4	4	4	4	4	4	4
361	4	3	4	4	4	4	4	4	4	4	4	3	3	3	3	3	3	3	3	3	3	2	2	3	2	4	4	3	3	3	4	3	3	3	4	5	4	4	3	4	4	4	3	4	4	4	4	4	4
362	5	5	5	5	5	2	5	5	5	5	5	5	5	5	5	5	5	5	5	5	5	5	4	5	4	5	5	5	5	5	3	3	5	5	3	3	5	5	5	5	5	5	5	5	5	5	5	5	5
363	3	2	2	3	2	3	3	4	4	3	2	4	4	2	2	2	3	3	3	3	3	3	3	3	2	4	4	3	3	4	4	2	2	3	2	3	3	3	3	3	4	3	4	4	3	3	3	3	2
364	3	3	3	3	3	4	4	4	4	3	3	3	3	3	3	2	2	2	2	2	2	2	2	2	2	3	3	3	3	3	3	3	3	3	3	3	3	1	3	4	3	3	3	3	4	4	4	4	4
365	4	4	4	4	4	3	3	3	3	4	4	4	4	4	4	3	3	3	3	3	3	3	3	3	3	4	4	3	3	3	4	3	3	3	3	3	4	3	3	3	4	4	4	4	4	4	4	4	4
366	4	4	4	4	5	2	5	5	5	5	5	3	4	3	4	3	3	4	3	3	4	3	1	2	5	5	5	4	3	3	5	5	5	5	5	5	5	5	3	4	3	5	2	2	3	5	5	3	5
367	4	4	4	4	4	1	5	5	5	5	5	4	4	3	5	4	4	3	3	3	3	3	1	2	1	5	5	5	5	5	5	5	5	5	5	5	5	3	3	5	5	2	2	5	4	4	4	3	5
368	4	3	3	2	3	3	3	3	3	5	5	5	5	5	5	3	2	2	3	3	2	3	3	3	3	2	4	2	3	2	2	2	2	2	3	2	3	2	3	3	2	3	2	3	2	3	3	3	3
369	4	3	4	4	3	3	4	4	3	3	3	2	2	2	3	2	3	4	2	3	3	2	2	3	2	4	4	3	3	3	5	3	3	4	4	4	3	2	3	3	3	2	1	2	3	4	4	3	3
370	4	4	4	4	4	4	4	4	4	3	3	2	2	2	3	3	3	3	3	2	2	2	2	2	2	4	4	3	3	3	3	4	4	4	3	4	4	4	4	4	4	3	2	3	3	4	4	4	3
371	3	3	3	3	3	3	3	3	3	3	3	3	2	3	3	3	3	3	3	3	3	3	3	3	3	3	3	3	3	3	3	3	3	3	3	3	3	3	3	3	3	3	3	3	3	3	3	3	3
372	3	3	3	3	3	3	3	3	3	3	3	2	3	3	3	3	3	3	3	3	3	3	3	3	3	3	3	3	3	3	3	3	3	3	3	3	3	3	3	3	3	3	3	3	3	3	3	3	3
373	3	3	3	2	2	3	3	3	3	3	3	2	2	2	3	2	2	2	2	2	2	2	2	2	2	3	3	2	3	3	3	3	3	3	3	3	3	3	3	3	3	3	3	3	4	4	4	4	4
374	3	3	3	3	2	4	4	4	5	4	3	2	1	3	2	4	3	4	2	2	2	2	3	3	3	5	5	3	3	4	3	3	2	3	4	5	4	2	2	4	4	4	3	5	3	4	2	3	2
375	5	4	4	5	4	4	4	4	4	4	3	3	3	3	3	2	3	3	3	2	4	3	3	3	3	4	5	4	4	4	5	5	5	5	4	4	4	4	4	4	4	3	3	4	4	4	5	5	5
376	5	4	4	4	4	4	4	4	4	5	5	4	4	3	3	3	3	3	3	3	3	3	3	3	3	3	3	3	3	3	3	3	3	3	3	3	4	3	3	3	4	3	4	3	3	4	3	3	2
377	4	4	4	4	4	1	4	5	5	5	5	3	3	3	4	3	3	3	3	3	3	3	3	3	2	5	5	4	4	5	3	3	3	3	3	5	5	3	3	2	4	4	4	4	4	4	4	4	3
378	4	4	4	4	4	2	2	3	2	5	5	1	2	2	2	2	2	2	2	2	2	2	2	2	2	5	5	4	4	4	3	1	1	4	1	5	4	2	3	4	4	4	4	4	5	5	5	5	5
379	4	4	4	4	4	1	4	5	5	4	4	5	5	5	5	2	4	4	2	2	2	3	2	4	2	5	5	4	5	5	5	4	3	4	5	5	4	3	2	5	5	5	5	5	5	5	5	5	5
380	4	4	4	4	4	1	5	5	5	5	5	5	5	5	5	4	4	3	3	3	4	3	3	4	5	5	5	5	5	5	5	5	5	5	5	5	5	5	5	5	5	4	5	5	5	5	5	5	5
381	4	4	4	4	4	4	4	4	4	3	3	3	3	3	4	2	3	2	2	1	4	2	2	2	3	4	3	4	4	3	3	3	4	4	3	3	4	3	3	3	4	4	3	4	2	4	4	4	3
382	2	2	4	3	4	4	4	4	4	4	4	4	4	3	4	4	3	4	3	4	4	3	4	3	4	4	4	4	3	3	4	3	3	4	4	3	4	4	3	4	3	4	3	4	4	4	4	4	3
383	4	4	4	4	4	3	4	4	4	4	5	4	3	3	3	2	3	2	2	3	3	2	1	3	1	5	4	4	4	3	4	4	4	4	3	4	4	4	3	5	4	4	3	4	4	4	4	4	4
384	3	3	3	3	3	3	3	3	3	3	3	3	3	3	3	3	3	3	3	3	3	3	3	3	3	4	4	2	3	3	3	4	3	3	3	3	4	3	4	3	1	4	2	3	4	3	3	3	3
385	3	3	3	3	3	3	3	3	3	3	2	3	3	3	3	3	3	3	3	3	3	3	3	3	3	3	3	3	3	3	3	3	3	3	3	3	3	3	3	3	3	3	3	3	3	3	3	3	3
386	4	3	3	2	3	3	4	4	4	4	4	3	2	3	3	1	1	3	2	5	2	2	1	3	2	4	3	3	3	3	3	3	4	3	3	4	4	2	2	3	4	2	2	3	3	4	4	4	3
387	4	3	2	4	3	4	4	3	4	4	5	4	4	4	4	3	3	2	2	2	2	2	2	2	2	5	5	2	4	3	4	3	4	4	4	4	5	3	3	5	5	3	3	5	3	4	4	4	2
388	4	4	3	4	4	1	4	3	3	4	4	3	4	3	3	4	4	4	3	3	4	3	3	4	3	4	3	3	4	4	3	4	4	3	3	3	4	4	3	3	4	3	4	4	3	3	4	3	4
389	3	3	3	3	3	3	3	3	3	3	2	3	3	3	3	2	3	3	2	2	3	2	2	3	3	4	4	3	3	3	3	3	3	3	3	3	4	3	4	3	3	2	2	3	3	3	2	3	3
390	5	5	5	5	3	4	4	4	2	4	5	3	5	3	3	3	5	3	3	2	2	3	3	3	1	5	5	5	5	3	5	5	5	5	4	4	5	5	5	4	4	2	3	5	5	5	5	5	5
391	4	4	2	3	3	1	5	5	5	4	3	2	3	2	3	2	3	3	2	2	2	2	2	3	2	3	3	2	2	3	3	3	3	4	3	3	4	3	2	3	4	3	2	4	3	4	3	3	4
392	4	4	4	4	4	1	5	5	5	5	5	5	5	5	5	4	1	1	1	1	2	1	1	2	1	5	5	4	5	4	5	5	5	5	5	5	5	5	5	5	5	5	5	5	5	5	5	5	5
393	3	3	3	3	4	4	3	4	4	3	2	3	2	3	3	2	3	3	3	2	2	3	3	3	3	4	4	3	3	3	4	4	4	3	3	3	3	3	3	3	3	3	3	3	2	3	3	2	2
394	4	3	4	4	3	5	5	4	4	5	3	3	3	3	3	2	3	2	2	2	2	2	2	4	1	5	5	4	4	3	3	3	4	4	4	4	4	2	3	4	3	2	2	4	3	3	3	2	3
395	3	3	3	3	3	4	4	4	4	4	4	4	4	4	4	3	3	3	3	3	3	3	3	3	3	4	4	4	4	4	4	3	3	3	3	3	3	3	3	3	3	3	3	3	3	3	3	3	3
396	4	4	4	3	4	5	5	5	5	3	4	2	3	3	4	2	4	3	4	3	4	3	5	5	3	5	5	4	5	5	5	5	2	4	5	5	3	1	2	5	4	2	1	4	2	4	3	2	2
397	3	4	4	3	2	4	2	3	1	1	3	5	2	5	3	4	3	2	3	1	4	2	3	3	3	2	3	4	3	3	4	4	3	2	3	2	3	3	3	4	5	2	4	5	2	3	4	2	1
398	4	4	4	4	4	4	4	4	4	4	5	4	4	4	3	2	2	2	2	2	2	2	2	2	2	4	4	4	4	4	4	4	4	4	4	4	4	4	4	4	4	4	4	4	4	4	4	4	4
399	3	4	3	3	3	3	4	3	2	3	2	4	2	3	2	3	3	4	2	3	2	3	2	4	2	4	2	3	4	3	3	3	3	4	1	2	2	1	2	4	5	2	3	3	4	2	3	3	1
400	4	3	3	5	4	4	4	5	4	3	2	2	2	2	2	3	4	4	3	3	4	3	3	3	3	5	5	3	3	3	4	3	4	3	3	3	4	4	3	4	3	2	2	2	3	3	4	3	3
401	3	3	2	3	3	3	4	3	5	2	4	3	3	4	4	3	4	2	3	2	3	2	2	3	2	3	2	3	4	2	2	3	2	3	1	3	3	2	3	3	3	4	2	4	2	3	2	3	2
402	4	4	4	4	3	4	4	4	4	5	5	2	2	2	3	4	2	1	1	3	1	1	1	2	1	4	5	1	4	3	5	2	5	5	5	5	5	1	1	3	5	5	3	5	5	5	5	4	5
403	4	5	4	5	2	4	3	4	3	4	3	4	3	4	3	4	3	3	4	3	3	4	3	2	2	4	4	3	2	3	3	2	3	3	4	2	4	2	5	5	4	3	4	3	3	4	2	5	4
404	4	4	4	4	3	3	4	4	3	4	4	4	3	3	3	4	4	3	3	4	4	4	3	4	3	3	4	3	4	3	3	3	4	3	4	3	3	3	3	3	4	4	4	3	4	3	4	3	4
405	3	3	3	3	3	3	3	3	3	2	3	3	3	3	3	3	3	3	3	3	3	3	3	3	3	3	3	3	3	3	3	3	3	3	3	3	3	3	3	3	3	3	3	3	3	3	3	3	3
406	3	2	2	3	3	3	3	3	3	3	2	3	3	3	3	3	2	3	5	3	3	3	3	3	3	3	3	3	3	3	3	3	3	3	3	3	3	2	3	3	3	3	3	3	3	3	3	3	3
407	4	4	4	4	4	4	4	5	4	4	4	4	4	4	4	4	4	4	4	4	4	4	4	4	4	4	4	4	4	4	4	4	4	4	4	4	4	4	4	4	4	4	4	4	4	4	4	4	4
408	4	4	3	4	3	4	5	5	5	5	4	3	3	2	3	2	3	4	2	1	2	1	1	2	1	4	4	3	3	2	2	2	1	1	4	4	3	2	2	4	4	4	4	4	1	3	3	2	2
409	4	3	3	3	3	5	5	4	5	4	3	3	2	2	3	3	3	3	3	3	4	3	2	3	2	5	4	3	3	3	4	4	3	3	3	4	4	4	4	3	4	3	3	5	4	3	4	4	3
410	5	3	4	5	5	4	4	4	4	5	5	5	5	3	3	2	3	3	3	3	3	3	3	3	4	5	5	3	4	4	5	5	5	4	4	4	5	5	5	5	4	4	4	4	5	5	5	5	4
411	4	3	4	4	4	4	4	4	4	4	3	3	3	3	3	2	3	3	3	3	3	3	3	3	3	4	4	4	4	4	3	3	4	3	4	4	4	2	2	4	2	2	2	2	3	4	3	3	3
412	5	5	5	5	5	5	5	5	5	5	5	5	4	5	5	5	5	5	5	2	5	5	5	5	5	5	5	5	5	5	5	5	5	5	5	5	5	5	5	5	5	5	5	5	5	5	5	5	4
413	4	4	4	4	4	3	3	3	3	4	4	4	4	4	4	2	3	3	3	3	3	3	3	3	3	4	4	4	4	4	4	4	4	4	4	4	4	4	4	4	4	4	4	4	4	4	4	4	4
414	3	3	3	3	3	5	5	5	5	4	4	4	4	3	3	3	3	3	3	3	3	3	3	3	3	4	4	4	4	4	4	4	4	3	4	5	3	3	3	3	3	3	3	3	3	3	3	3	3
415	4	4	4	4	4	4	4	4	4	4	4	2	2	3	3	2	3	4	2	3	3	2	2	2	2	4	4	3	4	4	3	3	3	4	4	4	4	2	2	4	2	2	3	4	3	4	4	3	3
416	4	4	4	4	3	4	3	4	4	4	4	3	5	3	4	3	3	2	2	2	3	2	2	2	2	4	4	4	4	3	2	2	3	2	2	4	4	4	4	4	4	4	4	5	3	4	4	3	4
417	4	4	4	4	4	4	4	4	4	3	3	3	2	3	2	2	2	2	2	2	4	2	2	2	4	4	4	3	4	2	4	2	3	3	3	3	4	4	2	4	2	2	2	2	1	2	1	1	1
418	3	4	4	3	3	4	4	4	4	4	3	3	3	3	3	2	2	2	2	2	2	2	2	2	3	4	4	3	4	3	2	3	3	4	4	4	4	4	4	4	4	4	4	3	4	4	3	3	4
419	5	5	4	5	4	4	4	4	4	5	5	5	5	5	5	5	5	5	5	5	5	5	5	5	5	4	4	5	4	5	5	5	5	5	5	5	5	5	5	5	5	5	5	5	5	5	5	5	5
420	4	4	4	4	4	4	4	5	4	5	5	4	3	3	3	4	3	3	3	3	3	3	3	4	2	5	5	4	4	4	5	3	3	4	5	5	5	4	4	5	5	4	4	4	4	5	4	4	3
421	5	2	3	4	3	5	4	3	4	5	3	3	3	3	3	3	3	3	3	3	3	3	3	3	3	5	4	2	5	3	2	2	3	3	3	3	5	3	3	3	1	1	1	5	3	3	3	2	3
422	5	4	4	4	4	4	4	4	4	3	3	3	3	3	3	3	3	3	3	2	3	3	2	3	3	4	4	2	4	3	4	3	3	3	4	4	3	4	4	4	3	3	3	3	3	4	4	4	3
423	3	2	3	2	2	4	3	3	4	4	3	2	5	4	3	2	3	2	2	2	2	2	2	4	4	4	4	3	3	2	2	3	4	3	3	4	4	2	2	4	2	1	2	4	2	3	3	3	3
424	4	3	3	4	3	4	2	2	3	4	4	2	3	3	3	2	2	3	2	2	3	2	2	2	2	4	4	3	3	3	3	4	4	3	4	4	3	3	3	3	3	2	3	4	3	3	4	4	4
425	5	5	5	4	4	5	3	3	4	5	5	3	3	3	4	3	3	3	3	2	3	2	2	3	2	5	5	2	4	3	4	4	4	3	3	4	5	3	4	4	5	5	5	5	3	3	2	3	3
426	4	4	4	4	4	5	5	3	4	3	3	3	3	3	3	3	3	3	3	3	3	3	3	3	2	4	4	3	3	3	4	4	4	4	4	4	4	3	3	4	3	3	2	3	4	3	3	2	3
427	5	4	4	4	3	4	4	4	3	5	5	3	3	3	3	2	3	3	3	3	3	3	3	3	3	4	4	4	4	4	4	3	3	4	3	3	3	3	3	3	4	4	4	4	4	4	4	4	4
428	4	4	4	4	4	4	3	3	4	4	4	2	2	2	3	1	2	1	5	1	2	1	1	2	1	5	5	3	4	3	3	3	3	3	3	3	3	3	3	3	4	3	3	4	2	3	1	1	3
429	3	3	3	3	3	3	3	3	2	3	3	3	3	3	3	3	3	3	3	3	3	3	3	3	3	3	3	3	3	3	3	3	3	3	3	3	3	3	3	3	3	3	3	3	3	3	3	3	3
430	5	3	3	5	4	5	5	5	4	5	4	4	4	3	3	3	3	3	3	3	3	3	3	3	3	4	4	2	3	3	3	3	3	3	3	3	4	2	2	4	4	1	1	4	4	4	3	3	1
431	4	4	5	5	4	4	4	4	4	5	5	3	2	3	3	3	2	4	1	3	3	3	2	4	2	5	4	3	4	3	3	3	4	4	5	4	3	2	3	4	4	3	4	5	4	4	3	2	2
432	4	4	4	4	4	5	5	5	5	5	5	5	5	5	5	3	3	3	3	3	3	3	3	3	3	5	5	5	5	5	5	5	5	5	5	5	5	5	5	5	5	5	5	5	4	4	4	4	4
433	3	3	4	3	3	3	3	3	3	4	4	3	3	3	3	3	3	3	3	3	3	3	3	3	3	3	3	3	3	3	3	3	3	3	3	3	4	4	3	3	3	3	3	3	3	3	3	3	3
434	3	3	3	3	3	3	3	3	3	3	3	3	3	3	3	3	3	3	3	3	3	3	3	3	3	4	4	3	3	3	3	3	3	3	3	3	4	3	3	3	3	3	3	3	3	3	3	3	3
435	3	3	3	3	3	4	3	4	4	4	4	3	3	2	2	2	2	2	2	2	2	2	2	2	2	4	4	3	3	3	3	3	3	3	3	3	4	3	3	3	3	3	3	3	3	3	3	3	3
436	3	3	2	3	4	4	2	3	1	2	4	3	2	2	2	4	3	2	1	1	1	1	1	1	1	3	4	2	2	2	2	2	2	3	3	3	3	3	2	3	3	2	3	3	2	3	3	2	3
437	5	5	5	5	5	5	5	4	5	4	5	5	4	4	5	3	4	4	4	4	4	4	4	4	4	5	5	4	5	5	4	4	4	4	5	5	5	5	5	5	3	4	5	4	4	4	5	5	4
438	4	4	4	4	3	3	1	1	1	4	5	5	4	1	3	1	1	1	5	1	1	1	1	1	1	4	4	1	3	3	3	3	3	3	3	3	2	1	1	3	4	4	2	4	4	4	4	2	4
439	3	3	3	3	3	3	3	3	3	4	4	3	3	3	3	3	3	3	3	3	3	3	3	3	3	3	3	3	3	3	3	3	3	3	3	3	3	3	3	3	3	3	3	3	3	3	3	3	3
440	3	3	3	3	3	3	3	3	3	3	3	3	3	3	3	3	3	3	3	3	3	3	3	3	3	4	3	3	3	3	3	3	3	4	3	4	3	3	3	3	3	3	3	3	3	3	3	3	3
441	3	3	3	3	4	4	4	4	4	4	4	4	3	3	2	3	3	3	3	2	3	3	2	3	2	4	4	3	3	2	3	3	4	4	3	4	4	3	3	4	3	3	3	4	2	3	3	3	3
442	4	3	3	4	3	4	3	3	3	4	4	2	3	3	3	3	3	3	2	2	3	2	1	3	3	4	4	3	4	4	4	5	4	4	4	4	4	2	1	3	2	2	2	4	3	3	3	3	3
443	4	4	4	4	4	4	4	4	4	4	4	4	4	4	4	2	2	2	2	2	3	2	2	2	2	3	3	3	3	3	3	3	3	3	3	3	3	3	3	3	3	3	3	3	3	3	3	3	3
444	4	3	3	3	4	4	4	4	4	3	3	3	2	2	2	2	2	2	3	3	3	2	2	2	1	4	4	2	3	3	4	4	4	4	3	4	4	3	3	3	2	2	2	3	3	3	4	4	4
445	4	4	4	4	3	1	5	5	5	5	5	4	3	3	4	2	3	2	2	2	3	2	2	2	2	4	4	3	3	3	3	3	4	4	4	4	5	3	3	5	5	3	3	5	5	5	5	5	5
446	4	4	4	4	4	2	5	5	5	5	5	5	5	5	5	2	2	2	2	2	2	2	2	2	2	4	4	4	4	4	4	4	4	4	4	4	5	5	5	5	4	4	4	4	4	4	4	4	4
447	4	4	2	4	3	4	4	4	4	3	2	2	2	2	2	3	3	2	2	2	2	2	2	2	1	4	4	3	3	3	4	4	4	4	4	4	4	3	4	3	4	2	2	4	4	4	4	4	3
448	4	4	4	5	5	3	4	4	3	3	4	3	4	3	4	3	3	3	2	2	3	3	2	3	1	4	4	3	3	3	4	4	4	4	3	4	5	4	3	3	4	4	4	4	4	5	4	4	4
449	4	4	4	4	4	4	4	4	4	4	4	4	4	4	4	3	3	3	3	3	3	3	3	3	3	4	4	4	4	4	4	4	4	4	4	4	4	4	4	4	4	4	4	4	4	4	4	4	4
450	4	4	4	3	4	1	4	4	4	4	4	4	2	2	1	2	2	3	3	2	2	2	2	3	1	5	5	2	4	2	4	4	1	1	1	4	3	2	2	4	4	2	1	2	2	4	5	5	2
451	5	5	5	5	5	4	3	4	3	5	5	3	5	3	4	3	4	3	3	2	2	2	3	3	1	5	5	5	4	5	4	4	4	4	4	4	4	5	5	4	3	1	1	1	5	5	5	5	5
452	4	3	3	3	4	4	4	3	3	3	3	3	3	3	3	2	2	2	2	2	2	2	2	2	2	4	4	3	3	3	3	3	3	3	3	3	3	3	3	3	3	3	3	3	3	3	3	3	3
453	5	4	4	4	4	5	5	4	4	4	5	4	5	3	4	3	3	2	3	3	3	3	2	4	1	5	5	3	3	4	4	4	4	4	4	4	4	4	4	4	4	2	3	2	4	4	4	4	4
454	4	4	4	4	4	3	3	3	3	4	3	3	3	3	3	3	3	3	3	3	3	3	3	3	3	3	3	3	3	3	3	3	3	3	3	3	3	3	3	3	3	3	3	3	3	3	3	3	3
455	2	3	4	4	3	1	4	4	4	4	4	4	4	4	4	4	2	2	2	2	3	3	3	3	3	4	3	2	3	2	4	4	3	4	3	4	2	2	2	2	2	2	2	2	3	4	2	2	3
456	3	3	4	3	4	4	5	5	4	4	4	3	4	3	4	2	2	2	2	2	2	1	1	1	1	5	5	4	4	4	4	4	4	4	4	4	4	5	4	4	4	4	3	4	3	4	3	3	5
457	5	4	4	4	4	4	4	4	4	4	3	3	3	3	3	3	3	3	3	3	3	3	3	3	3	3	3	3	3	3	3	3	3	3	3	3	3	3	3	3	3	3	3	3	3	3	3	3	3
458	3	3	3	3	3	3	3	2	3	3	3	3	3	3	3	3	3	3	3	3	3	3	3	3	3	3	3	3	3	3	3	3	3	3	3	3	3	3	3	3	3	3	3	3	3	3	3	3	3
459	4	4	3	3	3	4	4	4	4	4	4	3	3	3	3	3	3	3	3	3	3	3	3	3	3	4	4	4	4	4	4	4	4	4	4	4	4	4	4	4	4	4	4	4	4	3	4	3	4
460	4	4	4	3	3	3	3	3	2	4	3	2	2	2	3	2	3	3	3	2	2	2	2	3	2	4	4	3	4	3	5	4	5	5	4	5	5	5	3	4	4	4	4	5	5	5	5	4	5
461	4	3	4	4	4	4	4	4	4	4	4	3	3	3	3	2	2	2	1	5	2	2	2	2	2	4	4	4	3	3	4	3	3	4	3	4	3	3	3	4	4	3	3	3	3	3	4	3	4
462	4	4	4	4	4	4	4	3	4	4	4	3	3	3	3	2	2	2	2	2	2	2	2	2	3	4	4	5	4	4	4	3	3	4	4	4	4	4	4	4	3	3	3	3	2	3	3	3	3
463	3	3	3	3	3	3	3	3	3	3	3	3	3	3	3	3	3	3	3	3	3	3	3	3	3	3	3	3	3	3	3	3	3	3	4	4	3	3	3	3	3	3	3	3	3	3	3	3	3
464	3	3	3	3	3	3	2	3	3	3	3	3	3	3	3	3	3	3	3	3	3	3	3	3	3	3	3	3	3	3	3	3	3	3	3	3	3	3	3	3	3	3	3	3	3	3	3	3	3
465	4	5	4	4	4	4	4	5	5	4	4	5	4	5	5	2	3	4	3	3	4	4	3	3	3	5	5	5	5	5	3	4	3	3	3	2	3	4	3	3	3	3	4	3	3	3	5	4	4
466	3	3	4	4	3	4	4	4	4	4	3	2	3	2	3	2	3	3	3	3	3	3	3	3	3	3	3	3	3	3	2	2	2	2	2	3	4	2	2	3	2	2	2	3	1	3	3	2	3
467	2	2	3	1	4	1	4	2	2	2	4	1	4	1	4	4	4	2	3	2	2	3	3	2	3	3	3	4	2	4	4	4	3	3	4	3	4	2	2	4	3	2	3	2	4	2	2	2	4
468	3	3	3	3	3	2	3	3	3	3	3	3	3	3	3	3	3	3	3	3	3	3	3	3	3	3	3	3	3	3	3	3	3	3	3	3	3	3	3	3	3	3	3	3	3	3	3	3	3
469	5	4	4	4	5	3	4	3	5	4	4	3	4	4	4	3	4	4	4	4	3	3	3	3	3	5	3	4	4	4	3	3	2	2	2	2	4	2	2	4	4	4	3	3	4	4	4	5	3
470	4	4	4	4	4	2	2	1	1	3	2	1	1	2	1	2	2	2	5	1	2	2	1	1	1	5	5	3	3	3	1	1	1	1	1	3	5	3	3	3	5	2	1	5	2	3	2	2	2
471	4	4	4	4	4	4	4	4	4	4	4	4	3	4	3	3	2	3	2	2	2	2	3	3	2	4	4	3	3	3	3	3	3	4	4	3	4	4	4	4	4	4	4	4	4	4	4	5	4
472	4	4	4	3	4	3	3	3	3	3	4	3	3	3	3	3	3	3	3	3	3	3	3	3	3	3	3	3	3	3	3	3	3	3	3	3	3	3	3	3	3	3	3	3	3	3	3	3	3
473	4	4	4	4	4	4	4	4	4	4	4	4	4	4	4	3	3	3	3	3	3	3	3	3	3	4	4	3	3	3	3	3	3	3	3	3	3	3	3	3	3	3	3	3	3	3	3	3	3
474	4	4	4	4	3	3	3	4	4	4	4	3	3	4	4	3	3	2	2	3	4	3	3	4	3	4	4	3	3	4	4	4	2	2	3	4	4	4	3	4	2	4	3	4	4	4	4	3	3
475	3	3	4	3	4	3	4	4	5	2	2	2	3	1	2	2	2	3	3	2	1	1	1	2	3	5	5	3	4	4	5	3	3	4	3	4	5	4	4	4	3	3	4	5	4	5	2	2	4
476	4	2	3	3	3	5	5	4	5	4	5	5	5	2	2	2	2	2	2	2	2	2	3	2	5	5	5	2	4	4	4	2	4	4	4	4	4	2	4	4	5	5	5	4	3	3	3	3	3
477	3	3	3	3	3	3	3	3	3	3	2	2	2	2	2	2	2	3	2	2	2	2	2	2	2	3	3	2	2	2	3	3	3	3	3	3	3	3	3	3	3	2	3	3	3	3	3	3	3
478	3	3	3	3	3	5	4	4	5	5	5	3	3	2	2	2	2	2	2	3	2	2	2	2	2	5	5	3	3	3	4	3	3	3	3	3	4	4	4	4	5	5	5	5	4	5	4	4	3
479	5	3	3	3	3	5	5	5	4	4	4	4	3	2	3	2	2	1	1	5	1	1	1	1	1	5	5	4	4	2	4	4	5	4	4	5	5	4	4	4	5	2	2	3	4	4	2	2	4
480	4	4	4	4	4	5	5	5	5	4	4	4	3	4	5	3	3	3	3	3	3	3	3	3	3	5	5	4	5	4	5	3	3	3	4	5	5	3	3	4	3	3	3	3	5	5	5	5	4
481	3	3	3	3	3	5	5	5	5	4	2	2	2	2	2	1	1	1	1	5	1	1	1	1	1	5	5	5	5	4	4	4	4	4	4	4	5	5	5	5	4	3	2	3	5	5	5	4	4
482	5	4	4	4	5	4	2	3	3	2	2	3	3	2	4	2	3	3	3	3	3	3	3	3	3	4	4	4	4	4	5	4	4	4	4	4	5	3	3	3	3	3	4	4	3	3	3	3	3
483	3	4	4	3	4	4	4	3	3	2	3	4	4	4	4	3	4	3	4	3	4	3	4	3	4	3	4	3	4	3	3	3	3	4	3	4	3	4	4	3	3	3	3	4	4	4	4	3	3
484	5	3	5	5	5	3	4	4	4	5	3	3	3	4	3	2	3	3	3	2	2	3	3	3	4	5	5	3	4	3	5	5	3	4	4	5	3	5	5	5	2	1	1	5	5	5	5	5	4
485	3	3	3	3	3	4	4	4	4	3	3	3	3	3	3	3	3	3	3	3	3	3	3	3	3	3	3	3	3	3	3	3	3	3	3	3	3	3	3	3	3	3	3	3	3	3	3	3	3
486	4	4	4	4	4	4	3	4	4	4	4	4	4	4	4	2	2	2	2	2	3	2	2	3	2	5	4	3	3	3	4	3	2	3	4	5	4	3	3	4	4	4	3	4	3	3	3	4	3
487	5	4	4	4	4	5	5	5	5	5	4	5	3	3	4	3	4	3	3	3	3	4	2	4	4	5	5	3	4	4	3	4	4	2	2	4	5	3	4	4	5	1	1	4	4	5	5	4	2
488	4	3	3	3	3	3	3	3	3	3	3	3	3	3	3	3	3	3	3	3	3	3	3	3	3	4	4	3	3	3	3	3	3	3	3	3	3	3	3	3	4	2	3	3	4	4	4	4	4
489	4	4	4	4	4	4	4	4	3	5	4	4	3	2	3	2	3	2	2	1	3	2	1	2	1	4	4	3	4	4	3	4	3	3	4	5	3	4	4	3	3	3	3	3	3	4	4	3	3
490	4	4	4	4	4	5	5	5	5	4	4	4	4	4	4	2	2	4	3	2	4	2	2	2	4	4	4	4	4	4	4	4	4	4	4	4	4	4	4	4	4	4	4	4	4	4	4	4	4
491	3	3	3	3	3	3	3	3	3	5	4	4	4	4	4	3	3	3	3	3	3	3	3	3	3	3	3	3	3	3	3	3	3	3	3	3	3	3	3	3	3	3	3	3	3	3	3	3	3
492	3	3	3	3	3	5	5	5	5	4	4	3	3	3	4	2	2	4	2	2	2	2	3	3	1	5	4	3	4	3	3	4	4	3	4	5	4	2	2	2	5	1	3	3	3	2	3	3	3
493	5	5	4	4	4	4	4	4	4	4	4	4	4	4	4	3	3	3	3	3	3	3	3	3	3	4	4	4	4	4	4	3	4	4	4	4	4	4	4	4	4	2	2	3	4	4	4	4	4
494	4	4	3	3	4	4	4	3	3	4	4	4	4	4	4	2	3	2	2	2	2	2	2	3	2	4	4	3	3	3	3	3	3	3	3	3	4	4	3	4	4	3	3	3	3	3	4	3	4
495	4	4	4	3	3	4	5	5	5	5	5	4	3	3	3	2	1	4	2	2	3	3	2	2	3	5	5	3	3	4	1	1	1	1	1	3	4	4	3	2	3	1	2	1	1	1	1	3	4
496	4	4	4	4	4	4	4	4	4	4	4	4	4	4	4	4	4	4	4	4	4	4	4	4	4	4	4	4	4	4	4	4	4	4	4	5	4	4	4	4	4	4	4	4	4	4	4	4	4
497	4	4	4	4	4	1	1	1	1	4	4	5	1	1	1	4	1	1	1	2	3	1	1	1	1	4	4	4	2	4	4	4	4	4	4	2	4	2	2	2	4	4	4	4	4	4	1	1	2
498	4	4	3	4	3	4	4	5	4	4	4	3	2	3	3	3	3	4	2	3	2	2	1	3	2	4	5	3	4	3	4	4	2	3	4	3	4	2	2	3	4	3	3	2	2	2	2	2	2
499	5	3	3	3	3	3	3	3	3	4	3	3	3	3	3	3	3	3	3	3	3	3	3	3	3	4	4	4	4	4	4	3	2	2	3	3	3	2	2	2	5	5	3	5	4	3	3	3	3
500	5	5	4	4	4	5	5	4	5	5	5	4	5	4	4	3	3	4	3	3	3	3	3	3	3	5	5	4	5	5	5	5	4	5	4	5	5	5	5	5	4	4	4	4	5	5	5	4	4
501	4	3	4	4	4	4	4	4	4	3	4	3	3	3	4	3	3	4	3	3	3	3	3	3	4	4	3	3	4	4	4	4	3	3	3	4	4	4	4	4	4	4	4	4	3	4	3	4	4
502	4	4	4	4	4	4	4	4	4	4	3	2	3	3	3	3	3	3	3	3	3	3	3	3	1	4	4	3	3	2	3	3	3	3	3	3	3	4	4	4	3	4	4	3	4	4	4	4	3
503	5	5	5	5	5	4	4	4	4	5	5	5	3	3	4	3	3	3	3	3	3	3	3	3	3	5	4	5	3	4	4	2	3	4	5	5	5	4	3	5	3	3	3	5	4	5	5	4	5
504	4	3	3	4	3	4	3	4	3	4	4	2	2	1	2	2	3	3	2	3	2	2	3	2	2	4	4	3	3	3	3	3	3	3	3	3	3	3	3	3	3	3	3	3	3	3	3	3	3
505	4	4	4	4	4	5	5	5	5	5	4	5	5	5	5	2	2	3	2	2	2	2	2	2	2	5	5	3	4	3	5	3	3	5	5	5	5	5	5	4	3	3	3	3	3	3	3	3	3
506	3	3	3	3	3	5	4	4	5	3	2	4	3	3	4	2	3	3	2	2	3	2	1	3	4	5	5	3	4	4	3	3	3	3	3	3	4	3	4	4	3	3	4	5	4	5	4	4	4
507	2	3	3	3	3	1	4	3	4	1	2	1	3	4	4	3	3	3	3	3	2	4	4	4	4	4	4	4	4	4	4	4	4	4	4	4	4	4	4	4	4	4	4	4	4	4	4	4	4
508	3	3	3	3	3	3	3	3	3	3	3	3	3	3	3	3	3	3	3	3	3	3	3	3	3	3	3	3	3	3	3	3	3	3	3	3	3	3	3	3	3	3	3	3	3	3	3	3	3
509	4	4	4	4	4	4	4	4	4	4	4	4	4	4	4	4	4	4	4	4	4	4	4	4	4	4	4	4	4	4	4	4	4	4	5	4	4	4	4	4	4	4	4	4	4	4	4	4	4
510	4	4	4	4	4	4	3	4	3	4	4	4	4	4	4	4	4	4	4	4	4	4	4	4	4	4	4	4	4	4	4	4	4	4	4	4	4	4	3	3	4	4	4	4	4	4	4	4	4
511	4	4	4	4	3	4	3	3	4	4	5	3	3	2	4	2	4	4	2	2	2	2	2	4	4	4	4	4	3	3	4	4	4	4	4	4	4	4	4	4	3	3	3	4	3	4	3	4	4
512	3	3	3	3	3	3	3	3	3	4	4	3	3	3	4	1	1	2	5	1	1	1	1	1	1	4	4	4	4	2	3	3	3	3	3	3	4	4	4	4	4	4	4	4	2	4	4	4	4
513	4	4	4	4	4	4	4	4	4	4	4	4	4	4	4	4	4	4	4	4	4	4	4	4	4	4	4	4	4	4	4	4	4	5	4	4	4	4	4	4	4	4	4	4	4	4	4	4	4
514	2	2	2	2	2	2	2	2	2	2	3	2	2	2	2	3	3	3	3	3	3	3	3	3	3	3	3	3	3	3	4	4	4	5	3	5	2	4	3	2	3	3	2	3	2	3	3	3	2
515	4	4	3	4	4	3	3	3	3	3	3	3	3	3	3	3	3	3	3	2	2	3	3	3	3	4	4	3	3	3	3	3	3	4	3	4	4	4	4	4	4	3	3	4	3	4	3	3	3
516	3	4	5	3	3	3	4	5	4	3	4	3	5	3	4	4	4	3	5	3	4	4	3	5	3	3	4	3	5	3	3	4	3	5	3	4	4	3	4	3	3	5	3	4	3	5	3	3	3
517	4	3	4	4	4	4	3	4	4	4	4	3	3	3	4	2	2	3	3	2	3	2	2	2	3	4	4	3	4	4	4	3	3	4	4	4	4	4	4	3	4	3	3	4	3	4	4	4	3
518	4	4	5	4	5	4	4	4	4	3	4	4	4	3	4	3	3	3	3	2	3	3	3	3	2	4	4	3	4	4	5	3	3	2	4	4	4	3	3	4	3	3	3	4	4	3	3	3	3
519	5	5	5	5	5	3	3	4	4	3	2	2	3	3	3	2	2	2	2	2	2	3	2	2	3	3	4	3	3	3	4	3	3	3	4	4	3	4	3	3	2	2	2	2	3	3	3	3	3
520	3	3	3	5	3	3	3	3	3	3	3	3	3	3	3	3	3	3	3	3	3	3	3	3	3	3	3	3	3	3	3	3	3	3	3	3	3	3	3	3	3	3	3	3	3	3	3	3	3
521	4	3	4	3	1	1	2	3	3	3	3	3	3	3	3	3	2	3	3	4	4	4	4	4	3	3	3	3	4	4	4	3	2	4	4	3	3	2	4	2	4	3	2	3	1	4	2	3	2
522	5	3	4	4	4	5	5	4	4	4	3	2	4	3	3	3	2	2	2	2	3	2	2	3	2	5	4	3	4	3	5	3	3	3	4	4	5	3	3	4	5	3	2	4	4	4	4	4	3
523	4	3	3	4	3	3	3	3	3	5	5	3	3	3	3	2	3	3	3	2	3	3	3	3	3	4	4	3	4	4	3	3	3	3	3	3	3	3	3	3	3	3	3	3	4	4	4	3	3
524	3	3	4	4	4	4	4	4	5	4	3	4	4	3	3	3	4	5	4	4	3	3	3	3	2	4	4	3	4	4	4	3	4	4	5	5	3	3	3	4	3	4	4	3	3	3	2	4	4
525	4	4	4	4	4	2	5	5	5	5	5	3	4	3	3	2	3	2	2	2	2	2	2	3	2	5	5	3	5	5	5	5	5	3	5	5	5	3	3	5	5	5	5	5	5	5	5	5	5
526	3	3	3	3	3	5	5	5	5	5	5	5	5	5	5	3	2	2	2	2	2	2	2	2	2	4	4	4	3	4	3	3	3	3	3	3	3	3	3	3	3	3	3	3	3	3	3	3	3
527	4	4	4	3	3	4	3	4	4	4	4	2	3	2	3	3	3	3	2	2	2	3	1	2	2	5	4	2	3	3	4	3	2	4	3	4	4	3	3	3	4	4	3	4	2	3	3	3	3
528	3	3	5	3	3	3	3	3	3	3	3	3	3	3	3	3	3	3	3	3	3	3	3	3	3	3	3	3	3	3	3	3	3	3	3	3	3	3	3	3	3	3	3	3	3	3	3	3	3
529	4	4	4	4	4	3	3	3	3	4	4	3	3	3	3	3	3	3	3	3	3	3	3	3	3	4	4	4	4	4	3	3	3	3	3	3	3	3	3	3	4	4	3	3	3	3	3	3	3
530	4	5	3	3	4	5	5	3	3	3	4	4	3	4	4	3	4	3	3	4	3	3	3	3	3	4	4	4	4	4	4	3	3	4	3	4	3	3	4	3	3	4	3	3	3	3	3	4	3
531	5	4	4	5	4	4	5	3	5	5	4	5	4	4	5	5	4	5	4	2	2	5	4	4	4	4	4	5	4	3	4	2	3	4	3	4	4	3	3	4	4	5	4	5	4	5	5	4	5
532	4	3	3	4	3	3	3	3	3	5	4	4	4	3	4	2	3	2	2	2	3	3	1	4	1	5	3	3	3	4	4	4	4	4	4	4	3	4	4	4	2	2	2	4	4	4	4	4	3
533	3	4	4	4	4	4	4	4	4	4	4	2	4	2	3	2	3	3	3	2	4	3	2	3	2	4	3	3	4	4	3	3	4	4	4	4	4	4	4	4	4	4	3	5	4	4	4	4	5
534	2	2	2	2	2	2	3	2	2	2	2	2	2	2	2	2	2	2	2	2	2	2	2	2	2	4	4	2	4	4	2	2	2	2	2	2	2	2	2	2	4	4	5	5	2	2	2	2	2
535	4	4	4	4	4	4	5	3	4	3	4	4	5	5	5	2	3	2	2	3	2	3	1	2	3	3	3	3	3	3	3	3	3	3	3	3	3	3	3	3	3	3	3	3	3	3	3	3	3
536	3	3	3	3	3	4	3	4	3	4	3	4	3	4	3	4	3	4	3	4	3	4	3	4	3	4	3	4	3	4	3	4	3	4	3	4	3	4	3	4	3	4	3	4	3	4	3	4	3
537	1	1	1	1	1	5	3	3	3	1	1	5	1	1	1	4	1	1	1	1	1	1	1	1	1	1	1	1	1	1	1	1	1	1	1	1	4	4	4	4	1	1	1	1	1	1	1	1	1
538	3	5	3	3	3	3	3	3	3	3	3	3	3	3	3	3	3	3	3	3	3	3	3	3	3	3	3	3	3	3	3	3	3	3	3	3	3	3	3	3	3	3	3	3	3	3	3	3	3
539	5	5	5	5	5	4	4	3	4	4	5	5	5	4	5	5	5	5	2	5	5	5	5	5	5	5	5	5	5	5	5	5	5	5	5	5	5	5	5	5	5	5	5	5	4	4	4	4	4
540	5	5	5	5	5	4	4	3	3	3	3	4	1	4	2	3	4	2	2	4	3	4	2	2	4	4	4	2	4	4	4	4	2	4	3	4	3	2	4	1	4	2	4	4	2	3	4	1	2
541	3	3	3	3	3	3	3	3	3	3	3	3	3	3	3	3	3	3	3	3	3	3	3	3	3	3	3	3	3	3	3	3	3	3	3	3	3	3	3	3	3	1	3	3	3	3	3	3	3
542	4	4	4	4	4	4	4	4	4	4	4	4	4	4	4	4	4	4	4	4	4	4	4	4	4	4	4	4	4	4	4	4	5	4	4	4	4	4	4	4	4	4	4	4	4	4	4	4	4
543	2	2	2	2	2	3	3	3	3	3	3	3	3	3	3	3	3	3	3	3	3	3	3	3	3	3	3	3	3	3	3	3	3	3	3	3	3	3	3	3	3	3	3	3	3	3	3	3	3
544	5	4	2	1	4	5	3	4	4	5	5	3	3	4	2	5	4	4	4	3	4	3	4	2	5	5	5	5	4	5	3	4	5	4	4	4	4	4	4	5	3	4	5	5	5	4	3	3	3
545	4	3	2	4	3	3	2	3	2	2	3	4	2	3	3	4	3	1	3	1	3	1	3	1	3	1	3	1	3	1	1	3	1	2	1	2	1	1	3	1	4	2	2	3	1	3	2	3	2
546	3	3	3	3	3	3	3	3	3	3	3	3	3	3	3	3	3	3	3	3	3	3	3	3	3	3	3	3	3	3	3	3	3	3	3	3	3	3	3	3	3	3	3	3	3	3	3	3	3
547	5	3	3	3	3	3	3	3	3	3	3	3	3	3	3	3	3	3	3	3	3	3	3	3	3	3	3	3	3	3	3	3	3	3	3	3	3	3	3	3	3	3	3	3	3	3	3	3	3
548	3	2	2	2	2	2	2	2	2	2	2	2	2	2	2	2	2	2	2	2	2	2	2	2	2	3	3	2	3	3	2	2	2	2	2	2	2	2	2	2	5	5	5	5	2	2	2	2	2
549	4	4	4	4	4	4	4	4	4	4	4	4	4	4	4	4	4	4	4	4	4	4	4	4	4	4	4	4	4	4	4	5	4	4	4	4	4	4	4	4	4	4	4	4	4	4	4	4	4
550	3	3	3	3	3	3	3	3	3	4	4	4	3	4	4	3	3	3	3	3	3	3	3	3	3	3	3	3	3	3	3	3	3	3	3	3	3	3	3	3	3	3	3	3	3	3	3	3	3
551	3	3	3	3	3	3	3	3	3	3	3	3	3	3	3	3	3	3	3	3	3	3	3	3	3	3	3	3	3	3	3	3	3	3	3	3	3	3	3	3	3	3	3	3	3	3	3	3	3
552	4	4	4	4	4	4	4	4	4	4	4	4	4	4	4	4	4	4	4	4	4	4	4	4	4	4	4	4	4	4	5	4	4	4	4	4	4	4	4	4	4	4	4	4	4	4	4	4	4
553	4	3	4	3	4	3	4	3	4	4	4	4	3	4	3	4	4	3	3	3	4	4	3	4	3	4	3	4	3	3	3	3	4	4	4	4	4	4	3	4	4	3	4	4	4	4	4	4	4
554	5	5	5	5	5	5	5	5	5	5	5	5	5	5	5	4	4	4	4	4	4	4	4	4	4	4	4	4	4	4	4	4	4	4	4	4	4	4	4	4	4	4	4	4	4	4	4	4	4
555	4	4	4	4	4	4	4	4	4	4	4	4	4	4	4	4	4	4	4	4	4	4	4	4	4	4	4	4	4	5	4	4	4	4	4	4	4	4	4	4	4	4	4	4	4	4	4	4	4
556	4	4	4	4	4	4	4	4	4	3	3	3	3	3	3	3	3	3	3	3	3	3	3	3	3	3	3	3	3	3	3	3	3	3	3	3	3	3	3	3	3	3	3	3	3	3	3	3	3
557	5	3	5	5	4	3	3	2	4	5	5	3	3	3	3	2	2	2	2	2	2	2	2	2	2	4	3	3	5	4	4	3	4	4	4	4	5	3	3	4	5	3	3	5	4	3	4	3	3
558	4	3	3	3	3	3	3	3	3	3	3	3	3	3	3	2	2	3	3	2	2	2	2	2	3	3	3	3	3	3	3	3	3	3	3	3	3	3	3	3	3	3	3	3	2	3	3	3	3
559	5	5	5	5	5	5	5	4	5	5	5	5	5	5	5	2	5	5	5	5	5	5	5	5	5	5	5	5	5	5	5	5	5	5	5	5	5	5	5	5	5	5	5	5	5	5	5	5	5
560	3	3	3	3	3	3	3	3	3	3	3	3	3	3	3	3	3	3	3	3	3	3	3	3	3	3	3	3	3	3	3	3	3	3	3	3	3	3	3	3	3	3	3	3	3	3	3	3	3
561	4	4	4	4	4	4	4	4	4	4	4	4	4	4	4	4	4	4	4	4	4	4	4	4	4	4	4	4	5	4	4	4	4	4	4	4	4	4	4	4	4	4	4	4	4	4	4	4	4
562	3	2	3	2	2	2	3	3	3	3	3	3	3	3	3	3	3	2	3	3	3	3	3	2	3	2	3	3	2	2	3	2	3	2	3	3	3	3	3	3	2	3	3	3	3	3	3	2	3
563	3	3	3	3	3	3	3	3	3	3	3	3	3	3	3	3	3	3	3	3	3	3	3	3	3	3	3	3	3	3	3	3	3	3	3	3	3	3	3	3	3	3	3	3	3	3	3	3	3
564	3	3	3	3	3	3	3	3	3	3	3	3	3	3	3	3	3	3	3	3	3	3	3	3	3	3	3	3	3	3	3	3	3	3	3	3	3	3	4	3	5	5	5	5	4	4	4	4	4
565	3	3	3	3	2	3	3	2	2	3	2	2	2	2	2	3	3	3	3	3	3	3	3	2	2	4	4	3	3	3	4	3	3	3	3	3	3	3	3	3	3	3	3	3	3	3	4	4	4
566	4	4	4	4	4	4	4	4	4	4	4	3	3	4	3	3	3	3	3	3	4	3	3	3	3	4	4	3	4	3	4	4	4	4	3	3	4	3	3	3	4	4	4	4	4	4	4	4	4
567	5	4	5	4	5	3	4	5	4	3	3	5	4	5	4	3	5	5	4	3	4	5	4	4	5	5	4	4	5	4	5	4	4	5	5	4	5	4	3	5	5	4	4	5	4	5	4	4	5
568	3	3	3	3	3	3	3	3	3	3	3	3	3	3	3	3	3	3	3	3	3	3	3	3	3	3	4	3	3	3	3	3	3	3	3	3	3	3	3	3	3	3	3	3	3	3	3	3	3
569	5	5	5	5	5	5	5	5	5	5	5	5	5	5	5	5	5	5	5	2	5	5	5	5	5	5	5	5	5	5	5	5	5	5	5	5	5	5	5	5	5	4	5	4	5	4	5	5	4
570	4	4	4	4	4	5	5	4	4	5	5	4	4	4	4	4	4	4	4	4	4	4	4	4	4	4	4	4	4	4	4	4	4	4	4	4	4	4	4	4	4	4	4	4	4	4	4	4	4
571	3	3	3	3	3	3	3	3	3	3	3	3	3	3	3	3	3	3	3	3	3	3	3	3	3	3	3	3	3	3	3	3	3	3	3	3	3	3	3	3	3	3	3	3	3	3	3	3	3
572	3	3	3	3	3	3	3	3	3	3	3	3	3	3	3	3	3	3	3	3	3	3	3	3	3	3	3	3	3	3	3	3	3	3	3	3	3	3	3	3	3	3	3	3	3	3	3	3	3
573	3	3	3	3	3	1	4	4	4	1	1	5	1	1	1	1	1	1	1	5	1	1	1	1	1	1	1	1	1	1	1	1	1	1	1	1	4	4	4	4	1	1	1	1	1	1	1	1	1
574	3	3	3	3	3	3	3	3	3	3	3	3	3	3	3	3	3	3	3	3	3	3	3	3	3	3	3	3	3	3	3	3	3	3	3	3	3	3	3	3	3	3	3	3	3	3	3	3	3
575	2	3	3	4	4	3	3	3	3	3	3	3	3	3	2	2	2	2	2	2	2	2	2	2	2	3	3	3	3	3	3	3	3	1	3	2	2	1	2	1	5	5	4	4	3	3	3	3	1
576	2	2	2	2	2	1	1	1	1	1	1	4	1	1	1	4	1	1	5	1	1	1	1	3	2	1	3	2	2	2	2	2	2	2	2	2	2	2	2	2	5	5	5	5	2	2	2	2	2
577	4	4	4	4	4	1	1	1	1	1	1	5	1	1	1	1	1	1	1	5	1	1	1	1	1	4	4	1	4	4	4	5	5	5	5	5	1	1	1	1	4	3	3	3	1	1	1	1	1
578	3	3	3	3	3	5	5	5	5	5	1	1	5	1	1	3	3	3	3	3	3	3	3	3	3	3	3	3	3	3	3	3	3	3	3	3	3	3	3	3	3	3	3	3	3	3	3	3	3
579	3	3	3	3	3	3	3	3	3	3	3	3	3	3	3	3	3	3	3	3	3	3	3	3	3	3	3	3	3	3	3	3	3	3	3	3	3	3	3	3	3	3	3	3	3	3	3	3	3
580	4	4	4	4	4	3	4	4	4	4	4	4	4	4	4	2	2	2	2	2	2	2	2	2	2	4	4	4	4	4	5	5	5	5	5	5	5	5	5	5	5	5	5	5	5	5	5	5	5
581	4	3	3	5	4	3	3	3	5	5	3	1	3	3	3	3	2	3	3	3	3	3	3	3	3	3	3	3	3	3	3	3	3	3	3	3	3	3	3	3	3	3	3	3	3	3	3	3	3
582	4	4	4	4	4	4	4	4	4	4	4	4	4	4	4	4	4	4	4	4	4	4	4	4	4	4	4	5	4	4	4	4	4	4	4	4	4	4	4	4	4	4	4	4	4	4	4	4	4
583	4	4	4	4	4	3	3	3	3	4	4	4	4	3	4	2	3	3	1	5	2	2	2	3	2	3	3	3	3	3	3	3	3	3	3	3	3	3	3	3	3	3	3	3	3	3	3	3	3
584	3	3	3	3	3	3	3	3	3	4	4	2	2	2	2	2	2	2	2	2	3	2	2	3	2	4	4	2	2	2	3	3	3	3	3	3	4	2	3	2	2	3	2	3	2	3	2	3	2
585	3	3	3	3	3	2	2	2	2	2	2	2	2	2	2	3	3	3	3	3	3	3	3	3	3	3	3	3	3	3	4	4	4	4	4	4	3	3	3	3	3	3	3	3	3	3	3	3	3
586	3	2	4	4	4	4	3	3	5	3	4	4	5	4	4	4	3	3	3	4	3	3	4	3	3	4	4	3	4	4	4	4	4	4	3	5	4	3	4	3	3	4	4	2	4	3	4	2	3
587	3	3	3	3	3	5	5	5	5	3	3	3	3	3	3	3	3	3	3	3	3	3	3	3	3	4	4	3	4	4	4	3	3	3	3	3	3	3	3	3	3	3	3	3	3	3	3	3	3
588	3	3	3	3	3	3	3	3	3	3	3	3	3	3	3	3	3	3	3	3	3	3	3	3	3	3	3	3	3	3	3	3	3	3	3	3	3	3	3	3	3	3	3	3	3	3	3	3	3
589	3	3	3	3	3	3	3	3	3	3	3	3	3	3	3	3	3	3	3	3	3	3	3	3	3	3	3	3	3	3	3	3	3	3	3	3	3	3	3	3	3	3	3	3	3	3	3	3	3
590	3	3	3	3	3	3	3	3	3	3	3	3	3	3	3	3	3	3	3	3	3	3	3	3	3	3	3	3	3	3	3	3	3	3	3	3	3	3	3	3	3	3	3	3	3	3	3	3	3
591	4	4	4	4	3	4	4	4	4	4	4	4	3	2	3	3	3	4	3	4	3	4	4	3	3	4	3	3	4	4	3	3	4	2	3	3	3	4	4	3	3	3	3	4	3	4	3	3	3
592	3	3	3	3	3	4	4	4	4	4	4	4	4	4	4	3	3	3	3	3	3	3	3	3	3	3	3	3	3	3	3	3	3	3	3	3	3	3	3	3	3	3	3	3	3	3	3	3	3
593	4	4	4	4	4	4	4	5	4	4	4	4	3	4	3	3	4	3	4	3	4	4	3	3	3	4	4	5	5	5	4	4	5	4	5	4	4	5	4	5	5	5	5	4	4	4	4	4	5
594	3	3	3	3	3	3	3	3	3	3	3	3	3	3	3	3	3	3	3	3	3	3	3	3	3	3	3	3	3	3	3	3	3	3	3	3	3	3	3	3	3	3	3	3	3	3	3	3	3
595	4	4	4	3	3	2	2	2	2	3	3	3	3	2	2	3	3	2	2	2	3	2	2	2	2	3	4	2	3	3	3	3	3	4	4	3	3	3	3	3	3	2	3	2	3	3	3	3	3
596	4	4	4	4	4	2	1	2	1	1	1	2	2	1	2	2	1	2	5	2	2	1	1	2	2	5	5	1	5	5	1	2	1	1	1	2	3	2	2	2	5	5	5	5	2	2	2	1	1
597	4	3	4	4	2	3	3	3	3	3	3	3	3	3	3	3	3	3	3	3	3	3	3	3	3	3	3	3	3	3	3	3	3	3	3	3	3	3	3	3	3	3	3	3	3	3	3	3	3
598	3	3	3	3	3	3	3	3	3	3	3	3	3	3	3	4	4	3	3	3	3	3	3	3	3	4	4	5	3	3	4	4	3	3	3	3	3	3	3	3	3	3	3	3	3	3	3	3	3
599	3	3	3	3	3	3	3	3	3	3	3	3	3	3	3	3	3	3	3	3	3	3	3	3	3	3	3	3	3	3	3	3	3	3	3	3	3	3	3	3	3	3	3	3	3	3	3	3	4
600	3	3	3	2	3	4	3	4	5	3	4	3	4	4	4	3	3	2	3	3	3	4	3	3	3	3	4	3	4	3	3	3	3	3	3	3	4	4	4	4	4	3	2	3	3	3	4	3	4
601	3	3	3	3	4	3	3	4	3	4	3	3	3	3	3	3	3	3	3	3	3	3	3	3	3	3	3	3	3	3	3	3	3	3	3	3	3	3	3	3	3	3	3	3	3	3	3	3	3
602	4	3	4	4	3	4	4	4	3	4	4	2	2	2	2	2	2	3	2	3	4	3	3	3	2	4	4	4	3	3	4	3	3	3	3	4	3	3	3	4	4	2	2	4	4	4	3	4	4
603	4	3	3	4	4	4	4	4	4	3	2	2	2	2	2	2	2	2	1	5	3	2	1	4	5	4	4	2	3	4	3	3	5	5	3	3	5	3	3	4	3	1	1	4	4	4	4	4	4
604	3	3	3	3	3	4	3	4	4	4	4	3	3	3	3	3	3	3	3	2	4	3	3	3	4	4	4	3	4	4	4	4	4	3	4	4	4	3	3	3	4	2	2	4	3	3	3	3	2
605	3	3	3	3	3	2	3	2	2	3	3	3	3	3	2	2	2	2	2	2	2	2	2	2	2	3	3	3	3	3	3	3	3	3	3	3	3	3	3	3	3	3	3	3	3	3	2	2	3
606	5	4	3	4	5	4	3	3	4	4	3	3	2	3	3	3	2	3	1	2	2	1	2	2	3	3	3	3	3	3	4	3	2	2	2	2	3	2	2	2	3	2	2	3	3	2	3	3	3
607	3	3	3	3	3	4	4	4	4	4	4	4	4	4	4	2	2	2	2	2	2	2	2	2	2	4	4	3	4	4	4	4	4	4	4	4	4	4	3	4	4	4	4	4	4	4	4	4	4
608	5	5	5	5	5	5	5	5	5	5	5	5	5	5	5	5	5	5	5	5	5	5	5	5	5	5	5	5	5	5	5	5	5	5	5	5	5	5	5	5	5	3	3	3	3	3	3	3	3
609	5	3	4	5	5	5	4	4	4	5	5	4	3	4	3	2	3	5	3	2	2	2	1	3	3	4	4	3	5	5	3	4	5	3	4	5	3	3	3	4	3	2	3	2	2	3	3	3	4
610	4	4	4	4	4	3	3	4	3	3	3	3	3	3	4	3	4	4	3	4	3	4	3	4	4	3	4	4	4	4	4	4	4	3	4	4	4	4	4	3	4	2	4	4	4	3	4	4	4
611	4	4	3	4	3	4	4	3	4	4	4	4	4	3	3	2	2	3	2	2	3	3	3	3	2	4	4	4	4	3	3	3	4	4	4	4	4	3	3	4	4	4	3	4	4	4	4	4	3
612	5	5	4	4	4	4	3	3	3	4	3	3	3	3	3	3	3	3	3	3	3	3	3	4	3	4	5	3	3	3	4	3	3	3	3	4	3	3	3	3	3	3	3	3	3	4	3	3	3
613	2	2	3	2	1	5	2	2	2	1	1	3	3	3	3	3	3	3	3	3	3	3	3	2	3	3	2	2	3	3	2	2	3	3	2	3	3	3	3	3	2	3	3	3	3	2	3	2	2
614	4	4	4	4	4	2	5	5	5	5	2	5	5	5	4	3	3	3	3	3	3	3	3	3	3	5	5	5	5	5	4	4	4	4	4	4	4	4	4	4	4	5	4	4	4	4	4	4	4
615	5	5	5	4	5	4	4	4	4	5	3	3	3	3	4	2	4	3	3	3	3	3	3	3	3	5	5	4	4	5	5	4	4	4	4	5	4	2	3	5	3	3	3	4	3	5	5	5	5
616	4	4	4	3	4	3	3	3	4	5	4	3	3	3	3	2	3	2	2	2	2	2	2	2	2	4	4	3	3	3	3	3	4	4	3	3	3	2	3	4	3	3	3	5	5	5	5	4	4
617	2	2	2	2	2	5	5	5	5	5	5	3	3	3	3	2	2	2	2	2	2	2	2	2	2	4	4	3	3	4	4	3	3	3	4	4	2	4	4	4	4	2	3	4	4	3	5	3	4
618	3	3	4	3	3	3	3	3	3	3	3	3	3	3	3	3	3	3	3	3	3	3	3	3	3	3	3	3	3	3	3	3	3	3	3	3	3	3	3	3	3	3	3	3	3	3	3	3	3
619	5	4	4	4	4	4	3	4	4	5	5	3	4	3	4	3	3	3	2	2	4	3	2	3	2	5	4	3	4	3	4	4	4	4	3	4	4	3	3	4	4	3	4	3	4	4	4	4	3
620	3	3	2	3	3	4	3	3	3	4	4	4	4	3	2	2	3	2	3	3	3	3	2	3	2	2	3	3	3	3	2	2	2	2	3	3	3	2	2	3	3	3	2	3	3	4	3	3	3
621	5	4	4	4	4	4	4	3	3	5	5	5	5	2	3	3	3	3	3	3	3	3	3	3	3	3	3	3	3	3	3	3	3	3	3	3	3	3	3	3	3	3	3	3	3	3	3	3	3
622	3	3	4	4	5	5	4	5	5	3	3	3	4	3	4	3	3	3	3	3	4	3	4	3	2	5	4	4	4	4	4	4	3	3	5	5	4	2	2	4	3	3	2	4	4	4	4	4	3
623	3	4	3	3	3	3	2	3	2	3	3	2	2	3	2	3	2	3	2	3	2	3	2	3	2	3	3	3	2	3	3	3	3	3	3	3	3	3	3	3	1	2	2	3	2	2	2	3	2
624	4	4	4	4	4	4	4	4	4	4	4	3	3	3	3	2	3	4	5	2	3	3	2	3	3	4	4	4	4	3	4	4	4	4	4	4	4	4	5	4	4	4	4	4	4	4	4	4	4
625	2	2	2	2	2	3	2	3	3	3	3	3	3	3	3	3	3	3	3	3	3	3	3	3	3	4	4	3	3	3	3	3	4	4	3	3	4	4	4	3	3	3	3	3	3	3	3	3	4
626	4	3	3	3	3	3	3	3	2	3	3	2	2	2	2	2	2	2	2	2	2	2	2	2	2	4	4	3	4	3	4	4	5	4	4	4	4	4	4	4	4	4	3	3	4	5	5	5	5
627	2	4	2	2	3	3	3	4	3	3	3	3	4	3	3	2	3	2	3	3	2	3	2	3	4	1	3	2	1	3	2	2	4	3	3	3	3	3	3	4	3	4	3	4	2	3	4	2	3
628	4	4	4	4	3	4	4	4	3	4	4	4	3	4	4	3	3	3	3	3	3	3	3	3	3	3	3	3	3	3	3	3	3	3	3	3	3	3	3	3	3	3	3	3	3	3	3	3	3
629	4	3	3	3	3	3	3	3	3	2	2	3	3	3	3	2	2	3	2	2	2	2	2	3	2	3	3	3	3	3	3	3	3	3	3	3	3	3	3	3	3	4	2	3	3	4	4	4	4
630	3	4	3	4	4	3	3	4	3	4	4	3	4	4	4	3	4	4	3	4	3	4	4	4	3	4	4	4	3	4	4	3	4	4	4	3	4	4	4	3	4	3	4	4	3	4	3	4	4
631	3	3	3	2	3	5	2	2	2	2	2	2	2	2	2	2	2	2	2	2	2	2	2	2	2	4	4	2	4	4	2	2	2	2	2	2	2	2	2	2	5	5	5	5	2	2	2	2	2
632	4	4	4	4	3	3	4	4	2	3	3	4	4	3	2	2	2	3	2	2	3	2	2	2	3	3	4	3	3	3	4	4	3	3	2	4	3	2	2	4	3	3	2	3	3	4	3	4	4
633	5	3	4	4	4	4	3	4	4	4	3	3	3	3	3	2	3	2	2	5	3	2	2	3	3	5	5	4	4	3	4	4	3	3	3	4	3	4	3	4	3	3	3	4	4	4	4	3	3
634	1	2	4	2	3	3	3	2	2	3	3	2	3	2	2	3	3	2	3	2	3	3	3	3	2	3	2	3	2	3	4	3	3	2	3	3	3	3	3	2	2	2	4	4	4	4	4	2	4
635	3	3	3	3	3	3	3	3	3	3	3	3	3	3	3	3	3	3	3	3	3	3	3	3	3	3	3	3	3	3	3	3	3	3	3	3	3	3	3	3	3	3	3	3	3	3	3	4	3
636	3	4	3	3	3	3	3	3	3	4	3	3	3	3	3	4	2	3	3	3	3	3	3	3	3	3	3	3	3	3	3	3	3	3	3	3	3	3	3	3	2	3	4	4	4	4	4	3	3
637	4	4	3	3	4	4	4	3	4	4	4	3	4	4	4	4	4	3	4	3	4	4	4	3	4	4	3	4	3	3	4	4	4	3	3	4	4	3	4	3	4	3	4	4	4	5	5	4	5
638	5	5	5	5	5	5	4	4	4	5	5	5	5	5	5	5	5	5	2	5	5	5	5	5	5	5	5	5	5	5	5	5	5	5	5	5	5	5	5	5	5	5	5	5	4	5	4	4	4
639	3	3	3	3	3	5	3	3	3	3	3	3	3	3	3	3	3	3	3	3	3	3	3	3	3	3	3	3	3	3	3	3	3	3	3	3	3	3	3	3	3	3	3	3	3	3	4	3	3
640	4	4	4	3	4	4	4	4	3	4	3	4	4	4	4	3	3	3	3	4	3	3	3	3	3	4	4	4	4	4	4	4	4	4	4	4	4	4	4	4	4	4	4	4	4	4	4	3	4
641	4	4	4	4	4	4	3	4	2	4	3	4	5	4	3	4	3	4	3	4	3	4	3	4	3	4	3	4	3	4	4	3	4	3	4	5	4	3	3	4	4	3	3	4	4	3	4	2	3
642	3	3	3	3	3	5	3	3	3	3	3	3	3	3	4	3	3	3	3	3	3	3	3	3	3	4	4	4	3	3	4	4	4	4	4	4	4	4	4	3	4	4	4	4	3	3	3	3	3
643	3	3	3	3	3	5	3	3	3	3	3	3	3	3	3	3	3	3	3	3	3	3	3	3	3	3	3	3	3	3	3	3	3	3	3	3	3	3	3	3	3	3	3	3	3	4	3	3	3
644	5	4	4	4	5	5	4	5	5	4	4	5	4	5	4	3	4	4	4	3	4	3	5	5	4	4	4	4	4	4	4	4	4	4	4	4	4	4	4	4	4	4	4	4	4	4	4	4	4
645	4	4	4	4	4	4	4	4	4	4	4	4	4	4	4	4	4	4	4	4	4	4	4	4	4	4	4	4	4	4	4	4	4	4	4	4	4	4	5	5	3	3	3	3	4	3	3	3	3
646	4	4	4	4	4	4	4	4	4	4	4	2	4	4	5	2	4	4	2	2	2	2	4	4	2	4	5	2	5	4	5	4	4	4	4	4	4	4	4	4	4	2	2	5	4	4	4	4	4
647	4	3	3	4	4	3	3	3	3	4	2	5	3	3	3	2	3	2	2	2	3	2	2	3	2	4	4	3	3	3	3	4	2	4	4	4	4	3	4	4	2	2	2	3	3	3	4	3	2
648	4	3	4	4	3	3	3	3	3	4	4	3	4	3	3	3	3	3	3	2	3	3	2	3	3	4	4	3	3	3	4	3	4	4	3	4	4	4	4	4	4	4	4	4	4	4	4	4	4
649	5	4	4	3	4	4	5	5	5	5	5	2	3	3	4	3	3	3	3	2	4	2	1	3	4	5	5	3	4	3	5	4	5	3	5	5	3	3	4	4	4	2	3	2	4	5	4	4	4
650	4	4	3	3	3	3	3	4	3	4	3	2	2	2	2	4	1	1	1	1	2	1	1	1	1	4	4	3	3	4	3	3	3	3	4	4	4	3	2	4	3	2	3	5	2	2	2	2	3
651	4	4	3	4	4	4	4	4	4	4	3	3	4	3	3	3	3	3	3	3	3	3	3	3	3	4	4	4	3	3	3	3	4	4	3	4	4	3	3	4	3	3	3	3	3	3	4	3	3
652	3	3	4	4	4	4	3	3	3	4	4	3	4	3	3	3	3	2	2	2	2	2	2	4	2	4	4	2	4	3	3	3	3	3	3	3	4	3	3	4	4	3	2	4	4	4	3	4	4
653	4	3	4	4	4	4	4	4	4	3	4	3	4	3	4	2	2	2	2	2	2	2	2	2	2	3	4	3	3	3	4	3	3	4	4	4	4	3	3	4	4	3	3	4	4	4	4	4	4
654	4	4	4	4	4	5	5	5	5	5	5	5	5	4	5	3	3	3	3	3	4	3	3	5	3	5	5	2	5	3	5	5	5	2	5	5	5	3	3	5	5	4	4	5	4	5	5	5	5
655	4	4	4	4	4	5	5	5	4	4	4	3	3	3	4	3	3	3	3	2	4	2	3	3	2	5	5	3	4	4	5	4	4	3	4	5	5	3	3	4	3	4	2	4	5	5	5	3	3
656	5	5	5	5	5	3	3	3	3	3	3	3	3	3	3	3	3	3	3	3	3	3	3	3	3	4	4	4	4	4	3	3	3	3	3	3	4	4	4	4	4	4	4	4	4	4	4	4	4
657	4	4	3	4	3	4	4	3	3	4	4	2	3	3	3	3	3	2	3	3	4	3	2	3	3	5	4	3	4	4	3	3	4	4	4	4	4	3	4	4	4	4	3	4	4	4	4	4	4
658	4	3	4	4	3	3	3	3	3	4	4	3	3	3	3	2	3	3	3	2	3	3	2	3	2	4	3	3	4	3	3	4	3	3	4	4	4	3	3	4	3	2	3	4	4	4	4	3	3
659	4	4	4	4	4	4	4	4	3	4	4	4	4	3	3	3	3	4	3	3	3	3	3	4	4	4	4	4	4	4	4	4	4	4	4	4	4	3	3	4	5	4	4	4	4	4	4	4	4
660	3	3	3	3	3	5	5	5	5	5	5	3	4	3	4	3	3	2	2	3	3	3	2	4	2	5	5	2	3	3	5	5	4	4	5	5	5	3	2	4	5	4	4	3	5	5	4	4	4
661	3	3	3	3	4	4	4	4	3	4	3	3	4	3	4	3	2	3	2	3	3	2	3	3	2	4	4	3	3	3	4	4	3	3	4	3	4	4	3	4	3	3	4	4	4	4	3	4	3
662	4	3	4	4	3	4	4	4	3	4	4	2	3	3	4	4	3	3	3	3	4	3	2	3	2	5	5	4	4	4	3	4	4	4	3	3	5	3	3	3	4	4	4	4	4	4	5	4	4
663	4	4	4	4	4	4	4	3	4	4	4	4	3	4	3	2	2	3	2	2	2	2	2	2	2	3	3	3	3	2	3	2	4	4	4	4	4	4	3	3	3	3	3	4	3	3	4	4	4
664	3	4	3	4	3	4	3	4	3	4	3	4	4	4	3	4	4	3	3	4	3	4	3	4	3	4	3	4	3	4	3	4	4	3	4	3	3	4	3	4	4	3	4	3	3	4	4	3	4
665	4	4	4	4	3	4	4	4	4	5	3	3	3	3	3	3	3	3	3	3	3	3	3	3	1	4	4	4	4	3	4	4	4	4	4	4	4	4	4	4	3	4	3	4	5	5	4	3	3
666	3	3	4	3	3	3	3	4	3	3	3	4	3	4	3	3	3	3	3	3	3	2	2	2	3	3	3	3	3	3	3	2	2	3	3	3	3	3	3	3	3	3	3	3	3	3	3	3	3
667	3	3	3	4	3	3	3	2	2	3	3	3	3	3	3	3	3	3	3	3	3	3	3	3	3	3	3	3	3	3	3	3	3	3	3	3	3	3	3	3	3	3	3	3	3	3	3	3	3
668	4	4	4	3	4	3	3	3	3	4	4	3	3	3	4	3	3	4	3	3	3	3	3	3	3	4	4	3	4	4	4	3	4	3	3	4	4	4	4	4	3	3	3	3	4	4	4	4	4
669	1	1	1	1	1	5	4	4	4	1	1	3	3	3	3	3	3	3	3	3	3	3	3	3	3	1	1	3	1	1	3	3	3	3	3	3	1	1	1	1	1	3	3	1	4	4	4	4	4
670	5	5	5	5	3	3	4	4	4	5	4	4	3	2	2	3	3	3	3	3	3	3	3	3	3	5	4	3	4	4	3	4	3	5	5	5	4	3	4	4	4	3	3	5	5	5	5	5	5
671	4	4	4	4	4	4	4	4	4	4	4	4	4	4	4	3	3	3	3	2	2	2	2	2	4	5	5	3	5	5	3	4	4	4	4	4	5	5	5	5	5	5	5	5	5	5	5	5	5
672	4	4	2	4	3	5	2	3	2	4	4	2	2	2	2	3	3	2	3	2	3	3	2	3	3	4	4	2	3	3	3	2	2	3	4	3	3	2	1	3	4	4	3	4	3	4	3	3	3
673	4	3	2	3	2	5	2	3	2	3	3	3	3	3	3	3	2	2	3	2	2	4	2	3	3	4	3	2	3	2	4	2	3	2	2	3	3	3	2	3	3	3	2	2	3	3	3	2	2
674	3	4	4	4	4	4	4	4	3	3	3	3	3	3	3	3	3	3	3	3	3	3	3	3	3	3	3	3	3	3	3	3	3	3	3	3	3	3	3	3	3	3	3	3	3	3	3	3	3
675	4	4	4	5	3	4	3	2	2	5	5	2	3	2	3	2	4	2	5	2	3	3	1	3	1	4	5	3	4	4	4	3	4	5	3	4	5	4	3	4	5	5	5	5	5	5	5	5	5
676	1	1	1	1	1	4	4	4	4	5	3	4	2	2	4	1	1	1	5	1	1	1	1	1	1	3	3	4	2	3	3	2	3	3	3	3	4	3	3	3	3	3	2	3	3	3	2	2	2
677	3	4	4	4	4	4	4	4	4	4	4	4	4	4	4	4	4	3	4	3	3	3	3	3	3	3	3	3	3	3	4	4	4	4	4	4	4	4	4	4	4	4	4	4	4	4	4	4	4
678	3	2	2	3	3	2	2	3	2	2	2	2	2	2	2	2	2	2	2	2	2	2	2	2	2	5	5	2	5	5	2	2	2	2	2	2	2	2	2	2	4	4	4	4	2	2	2	2	2
679	4	4	4	4	4	3	3	3	3	3	4	3	3	3	3	2	3	3	3	2	3	2	3	3	2	4	4	3	3	4	4	4	3	3	4	4	4	3	3	4	4	4	4	4	4	4	4	4	4
680	5	4	4	4	4	3	4	3	2	5	3	3	4	3	4	2	1	4	2	3	3	3	1	3	4	4	4	2	4	4	2	5	2	2	4	5	4	3	1	3	3	2	2	4	3	4	4	2	2
681	4	4	4	3	3	4	4	5	5	4	5	3	3	3	3	2	2	2	5	1	2	2	2	2	2	5	4	3	3	3	3	3	3	4	3	3	3	3	3	3	2	3	2	4	4	5	5	5	4
682	3	3	3	3	3	3	3	3	3	3	3	3	3	3	3	3	3	3	3	3	3	3	3	3	3	3	3	3	3	3	3	3	3	3	3	3	3	3	3	3	3	3	3	3	4	3	3	3	3
683	4	4	4	4	4	3	4	3	3	4	4	3	3	3	3	3	3	3	3	3	4	3	3	3	3	4	4	4	3	3	4	4	3	4	4	4	4	3	3	4	4	3	4	4	4	4	4	3	3
684	4	3	4	3	4	4	4	4	4	4	4	4	4	4	4	4	4	4	4	4	4	4	4	4	4	4	4	4	4	4	4	3	4	3	4	3	4	3	4	3	4	3	4	3	4	3	4	3	4
685	4	4	5	3	5	1	4	3	4	4	5	4	3	4	5	4	3	4	4	3	3	4	3	4	3	4	3	4	5	4	4	3	4	3	4	3	4	5	4	4	3	4	4	3	4	4	5	4	5
686	3	3	4	4	4	4	3	3	3	4	3	3	3	4	3	2	3	3	3	2	3	2	3	3	3	4	3	4	4	3	3	4	3	4	4	3	4	4	4	4	4	3	4	4	4	5	4	4	4
687	3	3	3	3	3	3	3	4	3	4	3	3	4	3	3	3	3	3	2	3	2	2	3	3	3	3	2	2	2	2	2	3	2	4	2	2	2	3	2	3	3	3	3	3	3	4	3	3	4
688	4	3	2	4	3	3	3	2	5	4	4	2	2	1	3	1	2	1	1	5	2	1	1	1	1	4	4	1	2	1	4	2	3	2	2	2	3	2	1	4	3	1	1	3	2	3	4	2	4
689	2	2	2	2	2	2	5	5	5	5	5	3	4	3	4	3	3	2	1	5	1	1	1	1	1	5	5	3	4	3	4	4	3	3	4	4	4	4	4	4	4	3	5	5	3	5	4	4	4
690	4	3	4	4	4	4	3	4	4	4	4	3	3	3	3	3	3	3	3	3	4	3	2	2	2	4	4	2	3	3	4	4	4	4	3	3	4	3	3	3	4	3	3	4	2	3	3	3	3
691	4	3	4	5	5	3	5	3	4	4	5	3	5	5	3	3	5	5	3	5	3	5	4	4	3	3	5	2	5	5	2	5	5	5	3	5	4	4	3	3	1	4	5	3	1	5	5	3	3
692	3	3	3	3	3	3	3	3	3	3	3	3	3	3	3	3	3	3	3	3	3	3	3	3	3	3	3	3	3	3	2	4	2	4	4	2	3	4	4	4	3	3	4	4	3	3	3	3	3
693	5	5	5	5	5	4	4	4	4	4	4	4	4	4	4	4	4	4	4	3	4	4	3	4	3	4	4	4	4	4	4	4	4	4	4	4	4	4	1	3	3	3	4	3	3	4	3	4	3
694	3	3	3	3	3	3	3	3	3	3	3	3	3	3	3	3	3	3	3	3	3	3	3	3	3	3	3	3	3	3	3	3	3	3	3	3	3	3	3	3	3	3	3	4	3	3	3	3	3
695	3	3	3	3	3	3	3	3	4	3	3	3	3	3	3	3	3	3	3	3	3	2	2	2	2	4	3	3	3	3	3	3	3	3	3	3	3	3	3	3	3	3	3	3	3	3	3	3	3
696	3	3	3	3	3	4	4	4	4	4	4	4	4	4	4	3	3	3	3	3	3	3	3	3	3	4	4	4	4	4	3	3	3	4	3	4	3	3	3	3	4	3	4	4	4	4	4	4	4
697	3	3	4	3	4	3	3	3	4	4	3	3	3	3	4	3	3	3	3	3	3	4	4	4	4	4	3	3	4	3	3	4	3	4	4	3	3	3	3	3	3	4	3	3	3	4	3	4	3
698	4	4	4	4	4	3	4	4	3	3	4	4	3	3	3	4	4	3	3	4	4	3	3	3	4	4	4	3	3	4	4	4	4	4	3	3	4	4	4	3	3	3	3	3	4	4	3	3	3
699	4	4	4	4	4	2	5	5	5	4	4	4	4	4	5	4	4	4	4	4	4	4	4	4	4	4	4	4	4	4	4	4	4	4	4	4	4	4	4	4	4	4	4	4	4	4	4	4	4
700	3	3	3	3	4	3	3	3	3	4	3	2	3	3	3	3	4	3	3	3	3	2	3	3	2	3	2	3	3	2	3	2	3	2	3	3	3	2	2	3	2	4	2	4	3	3	2	3	2
701	3	3	3	3	3	3	4	3	3	4	4	3	3	3	3	2	2	2	2	2	2	2	2	2	2	4	4	3	3	3	4	4	4	4	4	4	4	4	3	4	4	4	3	4	3	4	4	3	4
702	4	4	4	4	4	1	4	4	4	4	4	4	4	4	4	2	4	1	2	5	2	2	3	2	3	4	4	2	4	3	4	4	4	4	2	3	4	4	4	4	3	4	4	3	4	4	4	4	4
703	4	4	3	4	3	4	3	4	3	4	4	3	3	3	4	4	4	3	4	4	3	4	4	3	3	4	3	4	3	4	4	3	3	4	4	3	4	4	3	4	4	4	4	3	3	4	3	4	3
704	3	3	3	3	3	3	3	3	3	3	3	3	3	3	3	3	3	3	3	3	3	3	3	3	3	4	4	3	4	3	4	3	4	3	4	4	4	3	3	3	4	4	4	4	4	3	2	3	4
705	4	4	4	4	4	5	5	5	5	4	5	5	5	5	5	2	5	5	5	2	5	5	5	5	5	3	3	3	3	3	3	3	3	3	3	3	3	3	3	3	3	3	3	3	3	3	3	3	3
706	4	3	4	3	3	4	3	3	4	3	4	3	4	3	3	3	3	4	3	4	3	3	3	4	2	3	3	2	3	2	3	3	4	3	3	3	3	4	3	4	3	4	3	4	3	4	3	3	4
707	5	5	5	5	5	2	5	5	5	5	5	5	5	5	5	5	5	5	5	2	5	5	5	5	5	4	4	5	4	4	4	4	4	4	4	4	4	4	4	4	4	4	4	4	4	4	4	4	4
708	3	3	3	2	3	2	4	4	4	4	4	4	4	4	4	4	4	4	4	4	4	4	4	4	4	4	4	4	4	4	4	3	4	3	3	3	3	3	3	3	4	3	3	4	4	3	3	3	4
709	4	3	3	4	3	3	3	4	3	3	3	3	4	3	3	3	3	3	4	4	3	3	3	3	3	3	3	3	3	3	3	3	3	3	3	3	3	3	3	3	3	3	3	3	3	3	3	3	3
710	2	3	3	3	2	3	3	3	3	3	3	4	3	2	3	3	2	3	3	3	2	2	3	3	3	3	2	3	3	3	3	2	3	3	3	2	3	2	3	3	3	3	2	3	2	3	2	3	3
711	4	2	4	4	4	3	3	3	3	3	3	3	3	3	3	2	2	2	3	3	3	3	3	3	3	4	4	3	3	3	3	3	3	3	3	3	4	3	3	3	3	3	3	3	3	3	3	3	3
712	4	4	4	4	3	4	4	4	3	4	4	3	3	3	3	2	3	2	2	3	2	2	2	2	2	4	4	3	3	3	4	4	3	4	3	3	4	3	3	3	3	3	3	3	3	3	3	3	3
713	3	3	3	3	3	3	3	3	3	3	3	3	3	3	3	3	3	3	3	3	3	3	3	3	3	3	3	3	3	3	3	3	3	3	3	3	3	3	3	3	3	3	4	3	3	3	3	3	3
714	2	3	2	4	3	3	5	3	4	4	5	4	5	4	3	5	5	4	4	5	4	4	3	2	3	4	2	3	3	2	4	3	3	4	3	4	2	4	2	3	3	2	4	2	4	2	3	2	4
715	3	3	3	3	3	3	3	3	3	3	3	3	3	3	3	3	3	3	3	3	3	3	3	3	3	3	3	3	3	3	3	3	3	3	3	3	3	3	3	3	3	4	3	3	3	3	3	3	3
716	4	4	4	4	3	3	3	3	3	3	3	3	3	3	3	3	3	3	3	3	3	3	3	3	3	4	3	3	3	3	3	3	3	3	3	3	4	4	3	3	3	3	3	3	3	3	3	3	3
717	2	3	3	4	2	3	2	4	1	3	3	2	3	4	2	2	3	4	2	2	2	2	3	3	3	2	3	4	2	3	3	3	3	2	3	3	4	2	2	5	4	5	4	4	5	5	4	4	4
718	3	3	3	3	3	3	3	3	3	3	3	3	3	3	3	3	3	3	3	3	3	3	3	3	3	3	3	3	3	3	3	3	3	3	3	3	3	3	3	3	4	3	3	3	3	3	3	3	3
719	4	4	4	4	4	3	3	3	3	3	3	2	2	2	3	2	3	2	2	2	3	2	2	3	2	4	3	3	4	4	3	3	3	3	3	3	3	3	3	3	3	3	3	3	3	3	3	3	3
720	4	4	4	4	4	3	4	4	4	4	4	4	3	3	3	3	3	3	3	3	3	3	3	3	3	4	4	4	4	4	4	4	4	4	4	4	4	4	4	4	4	4	2	4	4	4	4	4	4
721	3	2	3	2	3	2	3	2	2	2	2	3	2	2	3	2	3	1	3	2	2	1	2	1	2	2	3	3	3	3	2	2	2	3	2	2	2	3	2	3	3	3	2	2	3	2	2	3	1
722	4	4	3	4	3	4	4	4	4	4	4	4	4	4	4	2	3	2	2	2	2	2	2	2	3	3	3	3	3	3	2	3	3	3	3	3	3	3	3	4	3	3	3	3	4	3	4	3	4
723	4	4	4	4	4	4	4	4	4	4	4	3	3	3	3	3	3	2	2	2	2	2	2	3	2	4	4	4	4	3	4	4	3	3	4	4	4	3	3	4	4	4	4	4	4	4	4	3	3
724	5	5	5	5	4	3	3	3	4	5	5	3	4	4	5	3	3	3	3	3	3	3	3	3	3	5	5	3	4	4	4	3	5	5	5	4	4	3	5	4	5	4	5	5	4	5	5	4	4
725	3	3	2	3	4	3	3	3	2	3	2	3	2	3	2	2	3	2	3	3	3	2	2	3	2	2	3	2	3	2	3	2	3	1	3	2	3	2	3	2	3	2	3	2	3	2	3	2	3
726	4	5	3	4	4	5	4	4	5	4	3	3	4	3	3	3	3	4	2	3	4	4	4	3	3	3	3	3	5	4	4	3	4	3	4	5	4	3	4	4	3	4	4	4	3	3	3	4	3
727	4	3	4	4	4	3	3	3	3	3	4	3	2	2	2	3	3	3	2	2	2	2	3	3	2	4	4	3	3	3	3	4	4	3	4	3	4	4	3	4	4	3	3	3	3	4	3	3	3
728	3	3	3	3	3	3	3	3	3	3	3	3	3	3	3	3	3	3	3	3	3	3	3	3	3	3	3	3	3	3	3	3	3	3	3	3	3	3	3	4	3	3	3	3	3	3	3	3	3
729	4	4	4	4	4	3	3	3	3	3	3	3	3	3	3	3	3	3	3	3	3	3	3	3	3	3	3	3	3	3	3	3	3	3	3	3	3	3	3	3	3	3	3	3	3	3	3	5	3
730	3	3	3	4	3	3	3	4	3	3	3	4	3	3	3	2	3	3	4	4	3	4	3	3	3	3	3	3	4	3	3	3	4	3	3	4	3	4	3	3	4	4	3	3	3	3	4	3	3
731	4	4	4	4	4	4	4	4	4	4	4	4	4	4	4	4	4	4	4	4	4	4	4	4	4	4	4	4	4	4	3	3	3	3	3	4	3	3	4	3	4	3	4	4	4	3	3	3	4
732	4	4	4	4	3	4	3	3	1	3	4	3	4	4	3	2	2	2	5	3	3	3	3	2	1	4	4	3	3	3	3	3	3	4	4	4	4	3	4	3	4	3	3	4	3	4	4	4	4
733	5	5	5	5	4	3	3	3	3	5	4	2	2	2	2	3	3	3	3	3	3	2	2	4	1	5	5	3	3	3	5	5	5	5	5	5	5	3	3	3	5	2	2	4	5	5	5	3	4
734	4	4	4	5	4	4	4	3	5	4	5	3	3	2	3	2	2	2	1	5	2	2	3	3	1	4	4	2	3	3	4	3	3	3	3	4	4	4	4	4	2	4	1	3	3	4	3	3	4
735	3	3	3	3	3	3	3	3	3	3	3	2	3	2	2	2	2	1	5	1	2	1	1	1	1	4	4	2	4	4	3	1	1	2	2	2	3	2	2	3	3	2	2	2	2	3	2	2	2
736	4	3	3	3	3	5	3	3	3	4	4	3	3	3	3	2	2	2	2	2	2	2	2	2	2	4	4	3	3	4	4	3	3	3	4	4	4	3	3	4	4	3	3	3	3	4	3	3	3
737	3	3	3	3	3	5	3	3	3	4	4	4	4	4	4	3	3	2	2	2	4	2	2	2	2	4	4	4	4	4	4	4	4	4	4	4	4	4	4	4	4	3	4	4	3	4	4	3	4
738	3	3	4	3	3	4	3	3	3	3	4	2	2	1	1	3	3	3	2	2	3	2	1	3	1	4	3	3	4	4	4	3	3	3	3	3	3	3	3	4	4	2	1	3	5	5	4	3	2
739	5	4	4	3	3	4	5	5	3	5	5	4	4	4	5	2	2	2	2	5	4	3	2	1	1	5	5	2	4	4	4	4	4	3	4	4	4	3	4	4	4	4	3	4	4	4	4	4	4
740	4	4	4	4	4	4	4	4	4	4	4	4	3	3	3	2	2	3	2	3	2	2	2	3	2	4	3	3	4	3	4	3	4	4	3	4	4	3	4	4	4	4	4	4	4	4	4	3	3
741	4	4	4	4	4	3	3	3	3	3	3	3	3	3	3	3	4	2	3	4	2	3	3	4	3	4	4	4	4	3	4	3	3	4	4	3	3	4	4	3	4	3	3	4	3	4	3	3	4
742	4	3	3	3	3	5	3	3	3	4	4	4	3	3	3	2	2	4	2	2	2	2	2	2	2	4	4	3	3	3	3	3	3	3	3	3	3	3	3	3	3	3	3	3	3	3	3	3	3
743	5	5	4	3	3	3	3	3	3	3	3	3	3	3	3	3	3	3	3	3	3	3	3	3	3	3	3	3	3	3	3	3	3	3	3	3	3	3	3	3	3	3	3	3	3	3	3	3	3
744	5	5	3	5	5	4	4	4	4	4	4	4	4	4	4	4	4	4	4	4	4	4	4	4	4	4	4	4	4	4	4	4	4	4	4	4	4	4	4	4	4	4	4	4	4	4	4	4	4
745	3	3	3	3	3	5	3	3	3	3	3	3	3	3	3	3	3	3	3	3	3	3	3	3	3	3	3	3	3	3	3	3	3	3	3	3	3	3	4	3	3	3	3	3	3	3	3	3	3
746	3	3	3	3	3	5	3	3	3	3	3	3	3	3	3	3	3	3	3	3	3	3	3	3	3	3	3	3	3	3	2	3	3	3	3	3	3	4	3	3	3	3	3	3	3	3	3	3	3
747	3	3	3	3	3	5	3	3	3	4	4	2	3	2	2	2	2	2	2	2	2	2	2	2	2	4	4	3	3	3	3	3	3	3	3	3	4	3	3	4	4	4	4	4	3	4	3	3	1
748	5	4	4	4	5	5	3	4	4	5	5	5	5	3	5	2	3	3	2	5	1	2	1	3	3	5	5	4	5	5	5	5	5	3	5	5	5	5	4	5	5	4	4	5	4	4	3	3	3
749	2	2	2	2	2	4	4	4	4	4	5	1	1	1	3	5	1	1	1	1	1	1	1	1	1	5	5	3	3	4	2	4	4	1	3	4	3	3	2	3	3	2	3	2	3	3	3	3	3
750	3	4	4	4	3	4	4	4	3	3	3	3	2	3	3	3	3	3	3	3	3	3	3	4	3	4	4	3	4	3	4	3	2	2	3	4	4	4	4	4	4	3	3	4	3	4	4	4	3
751	4	4	3	4	3	4	3	3	4	5	4	3	3	3	3	3	3	2	2	2	3	2	1	2	2	5	4	3	3	3	3	4	3	1	4	4	4	2	1	2	3	4	2	3	3	4	3	3	4
752	3	2	3	3	3	2	3	3	2	3	2	3	3	3	2	3	3	2	2	3	2	2	3	2	3	3	4	4	4	3	4	3	4	3	3	4	4	3	4	3	4	4	3	3	3	4	3	3	3
753	4	4	4	4	4	3	3	4	3	4	4	4	4	4	4	3	3	3	3	3	3	3	3	3	2	4	4	3	4	4	4	4	3	4	4	4	4	4	3	4	4	4	4	4	4	4	4	3	3
754	4	4	4	4	4	4	4	4	4	5	5	2	3	2	3	2	2	3	2	2	2	2	2	2	2	4	4	2	3	3	4	4	4	4	4	4	4	4	4	4	2	3	4	3	3	4	4	4	4
755	4	3	5	4	3	4	3	3	4	3	3	3	3	3	3	4	3	4	2	3	3	4	2	3	3	1	3	2	4	4	2	4	3	3	4	4	4	4	4	4	3	4	3	3	3	3	3	3	3
756	4	3	3	3	3	3	3	3	3	3	3	3	3	3	3	3	3	3	3	3	3	3	3	3	3	3	3	3	3	3	3	3	3	3	3	3	3	3	3	3	3	3	3	3	3	3	3	3	3
757	3	3	3	3	3	3	3	3	3	3	3	3	3	3	3	3	3	3	3	3	3	3	3	3	3	3	3	3	3	3	3	3	3	3	3	3	4	3	3	3	3	3	3	3	3	3	3	3	3
758	3	3	4	4	3	4	4	4	4	4	4	4	3	3	2	3	2	3	2	4	4	3	3	4	3	5	5	3	4	3	4	3	4	4	4	4	4	3	3	4	4	4	4	3	4	4	4	3	4
759	2	2	3	2	3	2	3	2	3	3	3	2	2	3	2	2	3	2	3	3	2	3	2	3	2	2	3	2	3	2	2	3	3	3	3	3	3	3	2	3	3	2	3	2	2	3	3	3	3
760	3	3	3	3	3	3	3	3	3	3	3	3	3	3	3	3	3	3	3	3	3	3	3	3	3	3	3	3	3	3	3	3	3	3	3	3	3	3	3	3	3	3	3	3	3	3	3	3	4
761	4	4	3	3	4	3	3	3	4	4	4	3	5	4	4	3	4	4	4	4	3	4	4	4	4	3	3	3	3	3	3	3	3	3	3	3	3	3	3	3	4	4	4	4	4	3	4	3	4
762	4	3	4	4	4	4	4	4	4	3	3	3	3	3	3	3	3	3	3	3	4	1	3	5	2	2	5	2	5	2	2	4	2	4	3	4	3	4	2	4	2	5	3	3	2	4	2	3	2
763	4	3	5	1	2	2	4	3	4	3	2	3	1	4	5	4	3	5	2	1	3	4	5	4	5	2	3	2	1	3	3	1	2	3	1	1	4	4	4	4	2	3	2	1	2	5	4	3	4
764	3	3	3	3	3	3	3	3	3	3	3	3	3	3	3	3	3	3	3	3	3	3	3	3	3	3	3	3	3	3	3	3	3	3	3	4	3	3	3	3	3	3	3	3	3	3	3	3	3
765	4	5	5	4	5	4	5	4	5	4	4	5	5	4	5	5	4	5	3	4	3	4	5	4	3	4	5	5	4	5	4	5	4	5	5	4	4	5	5	3	3	4	5	4	4	5	5	4	5
766	3	3	3	3	3	3	3	3	3	3	3	3	3	3	3	3	3	3	3	3	3	3	3	3	3	3	3	3	3	3	3	3	3	3	4	3	3	3	3	3	3	3	3	3	3	3	3	3	3
767	3	3	3	3	3	3	3	3	3	3	3	3	3	3	3	3	3	3	3	3	3	3	3	3	3	3	3	3	3	3	3	3	3	4	3	3	3	3	3	3	3	3	3	3	3	3	3	3	3
768	2	2	3	2	3	3	3	3	3	3	3	3	3	3	3	3	3	2	3	2	3	3	2	3	3	3	2	3	3	3	3	3	3	3	3	3	3	2	2	2	3	3	3	3	3	2	2	2	2
769	4	2	3	3	3	3	3	2	3	3	4	2	3	4	3	3	3	3	2	3	3	2	3	3	4	3	3	3	3	3	3	3	3	3	3	3	3	4	3	3	3	2	3	4	3	3	2	3	4
770	4	4	4	4	3	4	4	4	3	4	4	4	4	4	3	2	2	2	2	2	2	2	2	2	2	4	3	3	4	3	3	4	4	3	3	4	4	4	4	4	3	3	3	3	3	3	4	3	5
771	4	4	4	4	4	3	3	3	4	4	4	4	4	4	4	3	3	3	3	3	3	3	3	3	3	5	4	3	3	3	4	3	3	3	3	3	4	4	3	3	4	4	4	4	3	5	3	3	3
772	4	3	3	4	3	3	3	3	4	4	4	4	3	3	3	2	2	2	2	2	2	2	2	2	1	4	4	3	3	3	4	3	4	4	4	3	4	3	3	4	4	4	4	4	4	4	4	3	4
773	5	4	5	5	5	4	4	3	5	5	5	4	5	4	5	5	4	5	4	5	4	5	5	5	5	5	5	5	5	5	4	5	5	5	5	4	5	5	5	4	5	4	5	4	5	5	5	5	5
774	4	4	4	4	3	3	3	3	3	5	5	3	3	4	4	2	2	2	2	2	2	2	2	3	2	5	5	3	4	3	3	3	4	4	4	4	4	4	4	4	4	4	4	4	4	4	4	4	4
775	3	3	3	3	3	3	3	3	3	3	3	3	3	3	3	3	3	3	3	3	3	3	3	3	3	3	3	3	3	3	3	3	4	3	3	3	2	3	3	3	3	3	3	3	3	3	3	3	3
776	3	3	3	2	3	3	3	2	3	3	3	3	3	3	3	3	3	3	3	3	3	2	2	3	2	3	3	3	3	3	3	3	3	3	3	3	3	3	3	3	3	3	3	3	3	3	3	3	3
777	3	4	3	4	4	3	3	3	3	4	4	2	3	2	2	3	3	2	2	2	3	3	3	2	3	3	2	3	3	3	3	3	3	2	3	2	3	2	3	4	3	3	4	4	3	3	3	4	3
778	4	4	4	4	4	4	4	4	4	4	4	4	4	4	4	4	4	4	4	4	4	4	4	4	4	4	5	5	5	5	4	4	4	4	4	4	4	5	5	5	4	5	4	5	4	4	4	4	4
779	4	4	4	4	3	4	3	3	3	4	4	4	3	3	4	4	3	3	4	3	4	3	4	3	3	4	4	4	4	4	4	3	3	4	3	4	4	3	3	4	4	3	4	3	4	3	3	3	4
780	3	3	3	3	2	3	3	3	3	3	2	3	3	3	3	3	3	3	3	3	3	3	3	3	3	3	3	3	3	3	3	3	3	3	3	3	3	3	3	3	3	3	3	3	3	3	3	3	3
781	4	4	4	4	4	3	3	3	3	4	4	3	4	4	4	3	3	3	3	3	3	3	3	3	3	4	4	4	4	4	4	3	4	5	4	5	5	5	5	5	5	4	3	4	5	5	5	3	5
782	3	3	3	3	3	3	3	3	3	3	3	3	3	3	2	3	3	1	3	3	3	3	3	3	3	3	3	3	3	3	3	3	3	3	3	3	3	3	3	3	3	3	3	3	3	3	3	3	3
783	5	5	5	5	5	5	5	5	5	5	5	5	5	5	5	5	5	5	5	5	5	5	5	5	5	5	5	5	5	5	5	5	5	5	5	5	5	5	5	5	5	5	5	5	5	5	5	5	5
784	3	3	3	3	3	4	4	3	3	5	4	3	3	3	4	3	3	3	3	2	2	2	2	1	1	3	4	2	1	1	4	4	3	3	2	3	4	4	4	4	4	4	3	3	4	4	3	4	4
785	5	5	4	4	4	4	3	4	3	4	4	3	3	3	3	3	4	3	3	3	3	3	3	3	3	3	4	3	3	3	4	3	3	3	3	3	3	3	3	3	3	3	3	3	3	3	3	3	3
786	3	3	3	4	4	5	2	3	4	3	3	4	4	4	4	2	3	3	2	1	2	2	3	3	1	4	4	3	3	3	4	4	4	4	4	4	4	3	3	3	4	4	4	4	4	4	4	4	4
787	4	3	3	3	2	3	3	2	3	2	3	4	3	2	2	3	3	2	2	2	2	2	2	3	1	4	4	3	3	3	3	3	3	3	3	3	3	3	3	3	3	4	4	4	1	4	3	4	3
788	4	3	3	4	3	5	2	2	2	3	3	2	3	3	3	2	2	2	2	2	2	2	2	2	3	4	4	3	3	3	3	3	1	2	3	4	4	3	3	3	4	3	4	4	3	3	3	4	2
789	3	3	3	3	3	3	3	4	3	3	4	3	4	4	3	3	3	3	3	4	3	2	3	3	2	3	3	4	3	3	3	3	3	4	3	3	3	3	2	3	3	3	4	4	3	3	4	3	3
790	4	4	4	4	4	4	4	4	4	4	4	3	4	3	4	2	2	2	2	3	4	3	2	3	2	4	4	3	4	4	4	4	4	4	4	4	4	4	4	4	3	2	4	4	4	4	4	4	4
791	3	3	3	3	3	3	3	3	2	3	3	3	3	3	3	3	3	3	3	3	3	3	3	3	3	3	3	3	3	3	3	3	3	3	3	3	3	3	3	3	3	3	3	3	3	3	3	3	3
792	5	3	3	4	3	5	3	4	5	5	5	2	3	1	3	3	3	4	3	3	3	3	3	3	3	4	5	3	4	3	3	3	3	3	3	3	5	4	3	5	4	3	3	4	3	3	3	3	3
793	5	5	5	5	4	3	3	3	3	5	5	4	4	4	4	3	3	4	3	3	3	3	3	3	4	4	4	4	4	4	5	4	4	4	4	4	4	4	4	3	4	2	2	3	5	4	5	5	5
794	4	4	4	4	4	3	4	3	3	4	4	2	4	4	4	2	2	2	2	2	3	2	1	3	2	4	3	3	4	4	3	3	3	3	3	3	4	4	2	4	4	4	4	4	5	4	4	4	4
795	3	3	3	3	3	4	4	4	5	3	4	4	4	3	3	2	3	3	3	2	3	3	3	3	2	3	4	3	3	3	4	4	4	4	5	5	5	5	4	5	4	4	3	4	4	5	5	3	4
796	4	2	3	2	3	3	2	3	2	4	3	2	2	3	3	3	2	3	3	3	2	2	3	3	3	3	2	3	2	3	3	2	3	2	3	2	3	2	3	2	3	2	2	3	3	2	3	3	3
797	3	2	4	2	4	2	4	2	2	2	4	3	2	3	2	4	3	1	4	2	4	3	5	4	4	4	2	3	3	4	4	2	3	3	2	4	4	2	3	4	3	4	2	3	4	4	3	3	5
798	4	4	4	4	4	4	4	4	5	4	4	4	4	4	4	4	4	4	4	4	4	4	4	4	4	4	4	4	4	4	4	4	4	4	4	4	4	4	4	4	4	4	4	4	4	4	4	4	4
799	3	4	4	3	4	3	4	4	3	4	3	3	4	4	4	4	4	4	4	3	4	4	3	4	4	4	3	4	3	4	3	4	3	4	4	3	4	4	4	3	4	3	3	4	4	3	4	4	3
800	4	4	4	3	3	3	4	3	3	3	3	3	3	4	3	3	3	3	3	3	3	3	3	3	3	3	3	3	3	3	3	3	3	3	3	3	3	3	3	3	3	3	3	3	3	3	3	3	3
801	3	3	3	3	4	4	4	4	4	3	3	3	3	3	3	3	3	4	3	3	4	3	3	3	3	4	4	4	4	4	3	3	3	3	3	3	3	3	3	3	4	4	3	4	3	3	3	3	3
802	3	3	3	3	3	3	3	3	3	3	3	3	3	3	3	3	3	3	3	3	3	3	3	3	3	3	3	3	3	3	3	4	3	3	3	3	3	3	3	3	3	3	3	3	3	3	3	3	3
803	4	4	4	3	3	3	3	3	3	3	3	3	3	3	3	2	2	2	3	2	2	3	3	3	3	3	3	3	3	3	2	3	3	3	3	4	4	3	3	3	4	3	3	3	4	4	3	3	3
804	4	4	4	4	4	3	4	4	3	3	3	3	3	3	3	3	3	3	3	3	3	3	3	3	3	4	4	4	4	3	4	3	3	3	4	4	3	3	3	3	3	3	3	4	3	3	3	3	3
805	3	3	2	5	5	4	4	1	4	3	3	1	4	3	3	3	1	3	3	1	4	4	4	1	4	1	5	5	5	4	3	3	2	4	3	2	4	1	4	5	5	3	2	3	2	4	2	4	2
806	3	3	3	3	3	4	4	3	4	4	3	3	3	3	3	3	3	4	3	3	3	3	3	3	4	5	5	3	3	3	4	3	4	4	3	4	4	4	5	5	3	4	3	5	4	3	4	3	4
807	3	2	2	2	2	3	3	3	3	3	3	3	3	3	3	1	1	4	5	1	1	1	1	1	1	3	3	2	3	1	3	3	3	4	3	4	4	1	1	3	3	3	3	3	2	3	3	1	2
808	5	4	4	3	3	4	3	3	4	4	4	3	2	2	3	1	1	1	1	5	1	2	2	2	2	5	4	2	3	3	4	3	4	5	4	3	5	3	3	4	4	2	2	4	5	5	4	3	4
809	4	4	4	3	4	4	3	4	3	3	3	4	3	4	3	4	4	4	4	3	4	3	4	3	3	4	4	5	4	4	5	4	4	2	4	4	4	3	3	3	4	4	4	4	4	4	3	5	4
810	3	3	3	3	3	3	3	3	3	3	3	3	3	3	3	3	3	3	3	3	3	3	3	3	3	3	3	3	3	3	4	3	3	3	3	3	3	3	3	3	3	3	3	3	3	3	3	3	3
811	4	3	3	4	3	3	3	3	3	4	4	3	3	3	3	2	2	2	2	1	1	1	1	1	2	4	4	3	3	3	3	4	3	4	4	3	4	2	2	3	4	3	3	4	3	4	4	3	3
812	3	3	3	3	3	3	3	3	3	3	3	3	3	3	3	3	3	3	3	3	3	3	3	3	3	3	3	3	3	4	3	3	3	3	3	3	3	3	3	3	3	3	3	3	3	3	3	3	3
813	3	4	4	3	3	3	3	3	3	3	3	3	3	3	3	4	4	4	4	4	4	4	4	4	4	4	4	4	4	4	3	3	4	3	3	3	3	4	3	3	3	3	3	3	3	3	3	3	3
814	4	2	4	2	3	4	4	4	5	4	2	4	3	3	5	2	2	3	2	2	2	2	3	3	3	5	5	4	5	5	4	4	4	4	4	4	5	3	4	5	5	5	5	5	5	5	5	5	5
815	4	3	3	4	4	4	4	3	5	4	3	2	2	2	3	2	3	4	3	2	2	3	2	3	2	3	3	3	4	3	3	3	3	2	3	3	3	2	3	3	4	2	2	3	2	3	3	3	4
816	4	4	4	4	4	4	4	4	4	4	4	4	4	4	4	3	4	3	3	3	3	3	3	3	3	3	3	3	3	3	3	3	3	3	3	4	3	3	3	3	4	3	4	4	4	4	4	4	4
817	4	4	4	4	2	3	2	3	3	3	3	2	2	2	2	2	2	2	2	2	4	2	2	2	2	4	4	2	3	3	3	3	2	2	2	3	3	2	2	4	3	3	3	3	3	3	3	3	4
818	4	4	4	4	4	4	4	4	4	4	4	4	4	4	4	4	4	4	4	4	4	4	4	4	4	4	5	4	4	4	4	4	4	4	4	4	4	4	4	4	4	4	4	4	4	4	4	4	4
819	4	3	4	4	4	4	4	4	4	3	3	4	4	5	5	4	5	5	5	4	3	3	4	4	5	4	5	5	5	5	4	3	4	4	4	4	4	4	5	4	4	4	4	4	3	4	4	4	4
820	5	5	4	3	3	4	4	4	4	5	3	2	2	3	3	3	4	3	3	3	3	3	3	3	3	5	4	3	4	3	4	4	3	4	4	4	5	4	4	4	4	3	3	4	5	5	5	5	5
821	5	4	4	5	3	5	5	5	4	3	3	2	5	5	4	2	3	2	2	1	4	2	1	4	4	4	4	2	4	4	5	5	5	5	3	4	1	3	2	5	5	5	1	5	5	4	5	4	3
822	4	4	4	3	4	3	4	3	4	2	3	2	4	3	4	2	3	4	3	4	4	2	3	4	3	3	4	3	4	3	3	4	2	4	3	3	3	4	4	3	3	4	3	4	3	4	3	3	4
823	4	4	4	4	3	3	3	3	3	4	4	3	3	3	4	2	3	4	3	3	3	3	3	3	2	4	4	3	4	4	4	3	3	3	3	3	4	4	4	4	3	3	3	3	5	4	4	4	4
824	3	3	4	3	2	4	3	3	4	3	2	1	2	1	3	3	2	1	5	1	1	1	1	1	1	3	4	2	4	3	3	3	3	3	3	3	4	3	3	4	3	3	3	4	5	5	5	4	4
825	3	3	3	3	3	3	2	3	2	3	3	2	2	2	2	2	2	2	2	2	2	2	2	2	3	4	4	2	3	2	3	3	3	3	3	3	4	2	2	3	2	2	2	3	2	3	3	2	3
826	4	4	4	4	4	3	3	3	3	4	4	3	3	3	3	3	3	3	3	3	3	3	3	3	3	4	4	4	3	3	4	3	4	4	3	3	4	3	3	3	4	3	3	4	4	4	4	4	4
827	5	5	5	5	5	3	3	3	3	4	4	3	3	3	3	3	3	3	3	3	3	3	2	2	2	4	3	3	4	4	4	3	4	3	4	4	4	4	4	4	4	4	4	4	4	4	4	4	4
828	4	4	4	4	4	1	1	1	1	1	1	5	1	1	1	5	1	1	1	1	1	1	1	1	1	5	5	1	5	5	4	4	4	4	4	4	1	1	1	1	3	3	3	3	1	1	1	1	1
829	4	3	3	4	3	4	4	4	4	3	4	4	3	3	3	3	3	3	3	3	3	3	3	3	3	3	4	3	4	3	4	3	4	4	4	4	4	3	3	4	4	4	3	3	3	4	4	3	3
830	4	4	4	4	4	4	3	3	3	1	3	3	3	3	3	3	3	3	3	3	3	3	3	3	3	4	4	3	4	3	3	3	3	3	3	3	3	3	3	3	3	3	3	3	3	3	3	3	3
831	3	3	3	3	3	5	4	4	5	5	5	5	4	3	4	3	3	4	3	2	3	3	2	3	3	4	5	3	3	3	4	4	3	3	5	5	5	3	3	5	5	3	4	5	3	3	3	3	4
832	5	4	4	4	4	4	4	4	4	4	3	4	3	3	4	3	4	4	3	4	4	4	3	4	3	4	4	4	4	4	4	4	3	4	4	4	4	4	4	4	5	4	4	4	4	4	4	4	4
833	4	4	4	4	4	3	3	3	3	3	3	3	3	3	3	3	3	3	3	3	3	3	3	3	3	4	5	3	3	3	3	3	3	3	3	3	3	3	3	3	3	3	3	3	3	3	3	3	3
834	5	5	4	4	5	3	3	3	4	4	4	3	3	3	4	2	3	3	3	2	3	3	3	3	3	4	4	3	4	3	4	3	4	4	4	4	4	4	4	4	4	3	4	4	4	4	4	4	4
835	3	3	3	3	2	3	3	3	3	4	3	3	3	3	3	3	3	3	3	3	3	3	3	3	3	3	3	3	3	3	3	3	3	3	3	3	3	3	3	3	3	3	3	3	3	3	3	3	3
836	5	5	4	4	3	4	4	4	3	3	3	2	3	3	3	3	3	3	2	2	3	3	2	4	3	5	4	4	4	3	3	3	3	3	3	3	4	3	3	4	2	2	3	4	3	4	4	3	4
837	4	4	4	4	4	4	4	4	4	4	4	4	4	4	4	3	5	5	5	5	5	5	5	5	5	4	4	4	4	4	4	4	4	4	4	4	4	4	5	5	4	4	4	4	4	4	4	4	4
838	4	3	3	3	4	3	4	3	4	4	3	3	3	2	3	1	2	3	3	3	4	3	2	3	2	4	3	4	3	2	3	4	5	4	3	3	5	3	3	3	4	4	3	4	4	5	4	4	4
839	3	3	3	3	3	3	3	3	3	3	3	3	3	3	3	3	3	3	3	3	3	3	3	3	3	3	3	3	4	3	3	3	3	3	3	3	3	3	3	3	3	3	3	3	3	3	3	3	3
840	3	4	4	4	3	4	4	3	3	3	3	4	4	3	3	3	4	4	4	3	3	4	4	4	4	3	3	3	3	3	3	4	4	4	4	4	4	4	4	4	3	3	3	3	3	3	3	3	3
841	2	3	2	2	3	3	2	3	3	3	2	3	3	2	3	2	4	3	2	3	3	3	2	3	2	5	4	4	3	3	3	2	3	3	3	3	3	1	4	4	4	4	1	3	3	1	3	3	1
842	4	4	4	4	4	5	5	5	5	5	5	5	5	5	5	3	3	3	3	3	3	3	3	3	3	4	4	4	4	3	5	4	4	4	5	5	5	4	4	4	5	5	5	5	4	4	4	4	4
843	4	4	4	4	4	4	4	4	3	5	5	3	5	4	5	3	2	2	2	2	3	2	2	3	2	4	4	4	4	3	5	3	4	4	4	4	3	3	3	3	4	4	4	4	3	4	3	4	4
844	4	4	4	4	4	4	4	4	4	4	4	3	4	3	3	2	2	2	2	2	1	1	2	1	1	4	4	4	4	4	4	2	4	3	4	4	2	2	2	3	3	4	3	4	3	4	4	4	4
845	4	3	3	3	3	3	3	3	3	3	3	3	3	3	3	3	3	3	3	3	3	3	3	3	3	3	3	3	3	3	3	3	3	3	3	3	3	3	3	3	3	3	3	3	3	3	3	3	3
846	5	5	5	4	4	3	4	4	3	4	3	3	3	3	4	3	3	3	3	3	3	3	3	3	3	5	4	4	4	4	3	3	3	4	3	4	4	3	3	3	4	5	3	4	4	4	4	4	4
847	3	4	4	4	4	4	4	4	4	4	4	4	4	4	4	3	4	4	4	4	4	4	4	4	4	4	4	4	4	4	4	4	4	4	4	4	4	4	4	4	4	4	4	4	4	4	4	4	4
848	3	3	3	3	3	3	3	3	3	3	3	3	3	3	3	3	3	3	3	3	3	3	3	3	3	3	3	4	3	3	3	3	3	3	3	3	3	3	3	3	3	3	3	3	3	3	3	3	3
849	4	4	5	3	3	3	3	3	4	4	5	4	4	3	4	2	3	3	5	2	3	2	3	2	3	4	4	4	4	3	4	3	4	5	5	5	5	4	5	4	5	4	4	5	4	5	4	4	5
850	3	3	3	3	3	4	4	4	4	3	4	3	3	3	3	2	2	3	2	2	2	2	2	2	2	3	3	2	2	3	2	3	3	2	2	3	3	3	3	3	3	3	3	3	4	4	4	4	4
851	4	3	4	4	4	4	4	4	4	3	3	3	4	3	4	3	3	3	2	3	2	2	2	3	1	4	4	3	4	3	4	2	3	4	4	4	4	3	3	3	3	4	2	3	3	4	4	4	4
852	3	3	3	3	3	3	3	3	3	3	3	3	3	3	3	3	3	3	3	3	3	3	3	3	3	3	4	3	3	3	3	3	3	3	3	3	3	3	3	3	3	3	2	3	3	3	3	3	3
853	4	4	4	4	4	3	4	4	3	4	4	4	4	4	4	3	3	3	3	3	3	3	3	3	3	4	4	4	4	4	4	4	4	4	4	4	4	3	4	4	4	4	4	4	3	3	3	3	3
854	4	4	4	4	3	3	3	3	3	3	4	2	2	3	3	3	3	4	3	3	3	3	2	3	2	4	4	3	4	3	3	3	3	4	4	4	3	4	3	3	3	2	2	4	3	4	4	3	4
855	3	4	3	4	2	4	3	4	3	4	3	3	3	4	2	2	3	2	2	2	2	3	3	4	5	3	2	4	4	3	3	4	3	4	3	4	4	3	4	3	3	4	3	4	3	4	3	4	3
856	4	4	4	4	4	3	3	3	3	3	3	3	3	3	3	2	2	2	2	2	2	2	2	2	2	2	2	3	4	3	4	4	2	2	4	2	5	4	5	4	2	3	2	2	3	2	3	3	3
857	4	4	4	4	4	4	3	3	2	3	3	3	3	3	2	3	2	3	2	3	2	2	3	2	2	3	3	3	3	3	3	3	3	3	3	3	3	3	3	2	3	3	3	3	3	3	3	3	3
858	3	3	3	3	3	1	1	1	1	1	1	5	1	1	1	5	1	1	1	1	1	1	1	1	1	4	4	2	4	4	2	2	2	2	2	2	2	2	2	2	5	5	5	5	2	2	2	2	2
859	4	4	4	4	4	5	5	5	5	5	5	5	5	5	5	4	4	4	4	4	4	4	4	3	3	4	5	5	5	5	5	5	5	5	5	5	4	4	4	4	4	4	4	4	4	4	4	4	4
860	3	3	3	3	3	3	3	3	3	3	3	3	3	3	3	3	3	3	3	3	3	3	3	3	3	3	3	3	3	3	3	3	3	3	3	3	3	3	3	3	3	3	3	3	3	3	3	3	3
861	5	5	5	5	5	4	4	4	4	4	4	4	4	4	4	3	3	3	3	3	3	3	3	3	3	3	3	3	3	3	3	3	3	3	3	3	3	3	3	3	3	3	3	3	3	3	3	3	3
862	5	5	5	5	5	3	3	3	3	3	3	3	3	3	3	3	3	3	3	3	3	3	3	3	3	3	3	3	3	3	3	3	3	3	3	3	3	3	3	3	3	3	3	3	3	3	3	3	3
863	4	4	4	4	3	3	3	3	3	3	3	3	3	3	4	3	3	3	2	3	3	3	3	3	3	4	4	3	4	4	4	4	4	4	4	4	4	4	4	4	4	4	4	4	4	4	4	4	4
864	3	4	4	4	4	1	3	3	3	1	1	4	1	1	1	1	1	1	5	1	1	1	1	1	1	1	1	1	1	1	4	4	4	4	4	4	5	5	5	5	3	3	3	3	1	1	1	1	1
865	4	4	4	4	3	4	4	4	3	4	4	3	3	3	3	3	3	3	3	3	3	3	3	4	4	3	4	4	3	3	3	4	3	3	4	4	4	4	4	4	4	4	4	4	4	4	4	4	4
866	4	3	3	3	3	3	3	3	3	3	3	2	2	3	3	2	2	2	2	2	2	2	2	2	3	3	3	3	4	3	3	3	2	2	2	3	4	3	3	3	3	3	3	3	4	3	3	3	2
867	4	3	3	4	3	2	3	2	2	3	3	2	2	3	3	2	3	3	2	5	2	3	2	3	2	4	4	3	3	3	3	4	4	4	4	4	4	4	3	4	2	2	2	4	4	4	4	4	4
868	4	4	3	3	3	3	3	3	3	3	2	3	3	2	3	1	2	2	5	2	2	2	2	2	2	4	3	3	3	3	3	3	3	3	3	3	4	3	3	3	3	3	3	3	3	3	3	3	3
869	3	3	4	3	4	3	3	3	2	2	2	2	4	3	3	3	2	3	2	3	3	3	3	3	3	5	5	3	5	5	2	3	2	2	3	2	3	2	2	3	2	3	2	3	4	3	2	2	2
870	3	3	3	3	3	3	4	4	3	4	4	3	3	3	3	3	3	3	3	3	3	3	3	4	3	4	4	3	3	3	3	3	3	3	3	3	4	3	3	3	4	3	4	4	3	4	3	3	3
871	4	3	4	3	3	3	3	5	5	4	2	5	3	3	4	2	2	3	3	3	3	3	3	3	3	4	4	3	4	4	3	3	4	3	3	4	4	3	3	3	3	3	3	3	3	3	3	3	3
872	3	3	3	3	3	3	3	3	3	3	3	3	4	3	2	3	2	2	2	2	2	2	3	2	2	4	4	3	3	2	3	2	3	4	4	3	3	3	3	4	3	3	3	3	3	3	3	3	3
873	2	2	2	2	2	2	2	3	2	2	2	2	2	2	2	2	2	2	2	2	2	2	2	2	2	4	4	2	4	4	2	2	2	2	2	2	2	2	2	2	4	4	4	4	2	2	2	2	2
874	4	4	4	4	4	4	4	4	5	5	5	5	5	5	5	5	5	5	2	5	5	5	5	5	5	5	5	5	5	5	4	4	4	4	4	4	4	5	5	5	4	4	4	4	4	4	4	4	4
875	5	4	4	4	4	4	4	4	5	5	5	3	3	3	4	2	2	3	1	5	3	1	1	1	3	5	5	3	5	4	4	4	4	4	4	4	5	5	4	4	5	5	5	5	5	5	5	4	3
876	4	3	4	4	2	3	4	3	3	4	3	4	3	4	3	3	2	4	2	3	3	3	3	3	3	3	4	3	2	4	4	4	4	4	4	4	4	3	3	3	3	3	4	3	4	4	3	3	4
877	3	3	3	3	3	3	3	3	3	3	3	3	3	3	3	3	3	3	3	3	3	3	3	3	3	4	3	3	3	3	3	3	3	3	3	3	3	3	3	3	3	3	3	3	2	3	3	3	3
878	3	3	3	3	3	3	3	3	3	3	3	3	3	3	3	3	3	3	3	3	3	3	3	3	3	3	3	3	3	3	3	3	3	3	3	3	3	3	3	3	3	3	3	3	3	3	3	3	4
879	4	3	3	3	3	3	3	3	3	3	3	3	3	3	3	3	3	3	3	3	3	3	3	3	3	3	3	3	3	3	3	3	3	3	3	3	3	3	3	3	3	3	3	3	3	3	3	3	3
880	1	2	3	4	5	1	2	3	1	1	2	2	5	5	1	2	3	1	5	4	2	5	1	5	1	1	3	1	1	5	4	4	4	4	4	5	1	2	4	1	4	4	4	4	1	2	4	1	3
881	4	4	4	4	4	3	3	3	3	4	4	4	4	4	4	4	4	4	4	4	4	4	4	4	4	3	3	3	3	3	4	4	4	4	4	4	4	4	4	4	4	4	4	4	4	4	4	4	4
882	4	4	4	4	4	4	4	4	4	4	4	4	4	4	4	3	3	3	3	3	3	3	3	3	3	4	4	4	4	4	4	4	4	4	4	4	4	4	4	4	4	4	4	4	4	4	4	4	4
883	4	3	4	3	2	3	3	3	5	4	4	2	2	1	3	1	2	3	1	5	1	1	1	1	1	4	4	2	3	3	4	2	4	4	4	4	4	3	3	4	3	3	3	2	3	1	3	4	3
884	4	4	3	3	4	4	4	4	4	4	3	3	3	3	4	3	3	2	3	2	2	2	2	2	2	3	3	3	3	3	3	3	2	3	3	3	3	3	3	3	3	3	3	3	3	3	3	3	3
885	3	3	3	3	3	3	3	3	3	3	3	3	3	3	3	3	3	3	3	3	3	3	3	3	4	3	3	3	3	3	3	3	3	3	3	3	3	3	3	3	3	3	3	3	3	3	3	3	3
886	3	2	3	3	3	2	3	3	3	3	3	3	3	3	3	4	3	3	4	3	3	4	4	3	3	4	3	3	2	3	2	1	4	1	1	3	4	3	3	4	3	3	3	3	4	4	4	4	4
887	4	3	4	4	3	2	3	4	3	5	5	5	5	3	3	2	3	4	2	2	2	2	1	3	1	4	4	3	2	3	4	3	3	2	3	4	5	4	4	4	1	4	3	3	3	4	3	3	2
888	4	4	4	4	4	4	4	4	4	4	4	4	3	3	3	3	3	3	3	3	3	3	3	3	3	4	4	4	4	4	4	4	4	4	4	4	4	4	4	4	4	4	4	4	4	4	4	4	4
889	4	3	4	4	4	3	3	4	2	3	3	3	3	3	3	3	3	3	3	3	3	3	3	3	3	3	3	3	3	3	3	3	3	3	3	3	3	3	3	3	3	3	3	3	3	3	3	3	3
890	2	2	2	2	2	2	2	2	2	2	2	2	2	2	2	2	2	2	2	2	2	2	2	2	2	2	2	2	2	2	2	3	3	2	1	1	1	2	1	4	1	2	2	2	1	1	4	2	2
891	3	2	2	2	3	3	2	2	2	2	2	2	2	2	2	3	3	3	3	3	3	3	3	3	3	3	3	2	2	2	3	3	3	3	3	3	3	3	3	3	3	3	3	3	3	3	3	3	3
892	4	4	4	4	4	3	3	3	3	1	1	4	1	3	3	2	2	3	2	5	2	2	2	2	2	1	1	2	4	1	4	4	4	4	4	4	3	3	3	3	3	4	4	4	2	4	4	4	5
893	4	4	3	4	2	4	4	3	3	4	4	3	3	3	3	3	3	3	3	3	3	3	3	3	3	4	3	3	3	3	4	3	3	4	3	4	4	3	3	3	4	3	3	3	3	3	3	3	3
894	3	3	3	3	3	4	3	3	3	4	5	4	2	2	2	3	5	2	2	3	3	2	3	4	2	5	5	3	2	3	5	3	3	3	3	4	4	2	3	5	3	3	3	3	4	4	4	4	3
895	4	4	4	4	4	4	4	5	4	4	4	4	4	4	4	3	3	3	3	3	3	3	3	3	3	3	3	3	3	3	3	3	3	3	3	3	3	3	3	3	3	3	3	3	3	3	3	3	3
896	4	2	2	4	4	4	4	4	4	4	4	4	4	4	4	2	2	4	2	2	2	2	2	2	2	4	4	4	4	4	2	4	2	2	2	2	4	2	2	2	4	2	2	2	4	2	2	2	2
897	3	4	4	3	4	3	3	3	4	4	2	3	1	2	3	2	3	3	2	2	3	3	3	4	5	4	4	3	4	4	3	3	3	4	4	5	4	4	4	3	4	3	3	3	3	4	4	3	4
898	1	1	1	2	1	1	4	4	4	1	1	5	1	1	1	1	1	1	5	1	1	1	1	1	1	1	1	1	1	1	2	2	2	2	2	2	1	1	1	1	3	3	3	3	1	1	1	1	1
899	4	4	4	4	4	4	4	4	4	4	4	4	4	4	4	3	3	3	3	3	3	3	3	3	3	4	4	4	3	3	3	3	4	4	4	4	3	3	3	3	4	4	4	4	4	4	4	4	4
900	2	2	2	2	2	2	2	2	2	2	2	2	2	2	2	2	2	2	5	2	2	2	2	2	2	3	3	2	3	3	2	2	2	2	2	2	2	2	2	2	4	3	2	3	2	3	2	4	2
901	4	4	4	2	2	4	1	2	3	4	4	4	4	4	4	3	2	2	2	2	3	2	2	2	2	4	2	2	2	2	2	2	3	2	1	3	3	2	3	3	2	2	2	3	2	2	3	4	4
902	5	4	4	4	5	3	3	4	3	4	4	4	4	4	4	2	2	3	2	3	3	3	2	2	2	4	4	4	4	4	4	4	4	4	4	4	4	4	4	4	4	2	4	4	4	4	4	4	4
903	4	4	4	4	3	4	3	3	3	3	3	2	3	3	2	2	3	3	2	5	2	3	2	2	2	5	4	4	3	3	3	3	3	4	3	4	4	4	4	3	2	2	3	3	4	4	4	3	4
904	1	2	1	2	1	3	4	4	4	2	1	5	2	2	2	5	3	4	3	3	2	2	2	4	4	2	4	3	4	1	3	2	2	3	2	3	2	3	3	2	1	3	1	3	2	2	3	2	1
905	3	4	3	3	4	3	4	4	3	4	4	3	4	4	3	4	4	4	3	3	5	4	2	4	4	4	4	3	3	3	3	4	4	3	3	3	3	4	3	3	3	4	3	3	3	4	3	3	4
906	2	2	2	2	2	1	2	2	1	3	3	2	2	2	2	2	2	2	2	2	2	2	2	2	3	4	4	3	4	3	4	3	3	4	4	4	4	3	3	3	3	3	3	3	3	3	3	2	3
907	5	4	4	4	4	4	4	4	4	3	3	3	3	3	3	3	3	3	3	3	3	3	3	3	3	3	3	3	3	3	4	4	4	3	4	4	4	4	4	4	4	4	4	4	4	4	4	4	4
908	4	4	4	4	4	4	4	4	4	5	4	4	3	3	4	3	3	3	2	3	3	3	3	3	3	4	4	4	4	4	4	4	4	4	3	4	5	5	5	5	5	5	5	5	5	5	5	5	3
909	4	3	3	4	3	4	3	4	4	5	4	1	3	3	3	2	2	4	3	2	3	3	4	3	2	4	4	4	4	3	4	3	4	4	4	4	5	4	3	4	4	3	4	4	3	4	4	3	2
910	3	3	3	3	3	3	3	3	3	3	3	3	3	3	3	3	3	3	3	3	3	3	3	4	3	3	3	3	3	3	3	3	3	3	3	3	3	3	3	3	3	3	3	3	3	3	3	3	3
911	5	5	5	5	5	5	4	4	4	3	5	5	5	5	5	2	5	5	5	5	5	5	5	5	5	4	4	4	4	4	4	4	4	4	4	4	4	4	4	4	4	4	4	4	4	4	4	4	4
912	4	4	4	4	4	4	4	4	4	4	3	4	3	3	4	4	3	4	4	2	2	3	2	2	3	3	3	3	4	4	3	4	3	4	4	3	4	3	4	4	4	3	3	4	4	4	4	3	4
913	3	3	3	3	3	3	3	3	3	3	3	3	3	3	3	3	3	3	3	3	3	3	4	3	3	3	3	3	3	3	3	3	3	3	3	3	3	3	3	3	3	3	3	3	3	3	3	3	3
914	4	3	4	3	3	3	3	3	3	4	4	3	3	3	4	3	3	4	3	3	3	3	3	3	3	3	4	3	3	3	3	3	3	3	3	3	4	3	3	3	3	3	3	3	3	3	3	3	3
915	4	4	4	4	4	3	5	3	4	5	5	2	2	3	3	1	3	3	3	1	3	1	1	1	1	5	5	3	5	3	5	5	3	3	3	3	5	3	3	3	3	3	3	3	3	3	3	3	3
916	3	3	3	3	3	3	3	3	3	3	3	3	3	3	3	3	3	3	3	3	3	4	3	3	3	3	3	3	3	3	3	3	3	3	3	3	3	3	3	3	3	3	3	3	3	3	3	3	3
917	3	4	3	3	3	3	3	3	3	2	3	3	3	3	3	3	3	3	3	3	3	3	3	3	3	3	4	4	3	3	4	3	4	3	4	3	3	4	4	4	3	4	3	3	3	4	3	3	3
918	5	4	4	3	4	4	4	5	4	5	5	5	4	3	4	3	3	3	4	3	3	3	2	2	2	4	5	3	4	4	3	4	4	3	4	4	4	4	4	4	5	3	2	3	4	4	5	4	3
919	3	3	3	3	3	3	3	3	3	3	3	3	3	3	3	3	3	3	3	3	4	3	3	3	3	3	3	3	3	3	3	3	3	3	3	3	3	3	3	3	3	3	3	3	3	3	3	3	3
920	4	3	4	4	4	3	4	4	4	4	4	4	4	4	3	3	3	4	4	3	3	3	4	4	4	4	3	4	4	3	3	3	3	3	3	3	3	3	3	3	3	3	3	3	3	3	3	3	3
921	4	3	4	4	3	3	2	3	2	3	3	4	2	3	2	1	1	3	2	5	2	2	3	3	3	4	4	3	3	4	3	3	3	3	3	3	3	3	3	3	4	1	3	3	3	4	4	4	4
922	1	2	3	4	5	5	4	3	2	2	4	2	3	1	5	5	2	3	4	1	2	3	2	5	4	4	4	3	4	3	2	4	3	3	2	4	2	3	3	4	4	4	3	4	3	4	5	3	4
923	5	5	4	5	4	5	4	3	5	4	2	3	3	4	4	3	5	4	1	5	4	2	3	3	4	5	5	4	4	5	3	3	5	3	3	5	3	1	2	4	2	2	4	4	5	5	5	4	5
924	3	3	3	3	3	3	3	3	3	3	3	3	3	3	3	3	3	3	3	4	3	3	3	3	3	3	3	3	3	3	3	3	3	3	3	3	3	3	3	3	3	3	3	3	3	3	3	3	3
925	4	3	3	3	3	4	3	3	4	4	4	2	3	3	2	2	2	4	2	2	3	2	2	2	2	4	4	4	4	3	4	4	4	4	4	4	4	3	3	3	4	4	4	4	3	4	3	3	3
926	2	2	2	2	2	2	2	2	2	5	5	5	5	5	5	2	2	2	2	2	2	2	2	2	2	2	2	2	2	2	2	2	2	2	2	2	2	2	2	2	2	2	2	2	2	3	3	3	3
927	4	4	4	4	4	2	2	2	2	5	5	2	5	5	5	2	2	2	2	2	2	2	2	2	2	4	4	2	4	4	2	2	2	2	2	2	2	2	2	2	2	2	2	2	2	2	2	2	2
928	3	3	3	3	3	3	3	3	3	3	3	3	3	3	3	3	3	3	4	3	3	3	3	3	3	3	3	3	3	3	3	3	3	3	3	3	3	3	3	3	3	3	3	3	3	3	3	3	3
929	4	4	4	4	4	4	4	4	3	3	3	3	3	3	3	3	3	3	3	3	3	3	3	3	3	4	4	4	3	3	3	4	4	4	3	4	4	4	3	3	3	3	3	3	3	4	3	4	4
930	4	3	4	4	4	3	3	4	3	4	2	2	1	3	3	2	2	3	3	2	2	2	2	3	2	4	4	3	3	3	4	2	2	3	4	4	3	3	3	3	3	1	2	3	2	2	3	2	3
931	3	4	3	4	3	3	3	3	3	3	3	3	3	3	3	3	3	3	3	3	3	3	3	3	3	3	3	3	3	3	3	3	3	3	3	3	3	3	3	3	3	3	3	3	3	3	3	3	3
932	2	2	2	2	2	2	2	2	3	4	5	2	5	5	5	2	2	2	2	2	2	2	2	2	2	4	4	2	4	5	2	2	2	2	2	2	2	2	2	2	2	2	2	2	2	2	2	2	2
933	4	4	4	3	3	3	3	3	3	3	3	3	3	3	3	3	3	3	3	3	3	3	3	3	3	3	3	3	3	3	3	3	3	2	3	3	3	3	3	3	3	3	3	3	4	4	4	4	4
934	3	3	3	3	3	3	4	3	3	4	4	2	2	2	3	2	2	2	2	2	2	2	2	2	2	3	3	3	3	3	3	3	3	3	3	3	3	3	3	3	3	2	2	3	3	3	3	3	3
935	1	1	4	4	4	4	4	4	3	4	4	3	3	3	4	2	2	3	2	2	4	2	3	3	2	4	4	4	4	4	4	2	4	4	4	4	4	4	4	4	4	3	2	3	3	4	4	3	4
936	5	4	4	4	3	3	3	4	4	4	3	2	3	3	3	3	3	3	3	2	2	3	2	3	2	4	3	3	3	3	3	3	3	3	3	3	3	3	3	3	4	3	3	4	3	3	3	3	3
937	3	3	3	3	3	3	3	3	3	3	3	3	3	3	3	2	2	2	2	2	2	2	2	2	2	3	3	3	3	3	4	3	3	3	3	3	4	4	3	3	3	3	3	3	4	3	3	3	3
938	3	3	3	3	3	3	3	3	3	3	3	3	3	3	3	2	3	3	3	3	3	3	3	3	3	3	3	3	3	3	3	3	3	3	3	3	3	3	3	3	3	3	3	3	3	3	3	3	3
939	3	3	3	3	3	4	4	4	4	4	5	3	3	3	3	3	3	3	2	2	2	3	1	3	2	4	4	3	3	4	3	3	3	3	3	4	4	3	3	4	3	3	3	4	3	3	3	3	3
940	4	4	4	4	4	4	4	4	4	4	4	4	4	4	4	4	4	4	4	4	4	4	4	4	4	5	4	4	4	4	4	4	4	4	4	4	4	4	4	4	4	4	4	4	4	4	4	4	4
941	3	3	3	3	3	3	3	2	2	3	4	2	2	2	3	2	3	3	2	3	3	3	3	3	3	4	4	3	3	3	3	3	3	3	3	3	4	4	3	3	3	3	3	3	4	3	3	3	4
942	4	4	4	4	4	4	4	4	4	4	4	4	4	4	4	4	4	4	4	4	4	4	4	4	5	4	4	4	4	4	4	4	4	4	4	4	4	4	4	4	4	4	4	4	4	4	4	4	4
943	4	3	3	4	3	3	2	3	4	3	3	3	2	3	3	2	2	2	5	2	2	2	2	2	2	3	3	3	3	3	3	3	3	4	3	3	3	3	3	3	3	3	3	3	3	4	3	3	4
944	3	3	3	3	3	3	3	3	3	3	3	3	3	3	3	3	3	4	3	3	3	3	3	3	3	3	3	3	3	3	3	3	3	3	3	3	3	3	3	3	3	3	3	3	3	3	3	3	3
945	4	4	4	4	4	3	4	3	4	4	5	5	5	5	5	4	4	4	4	4	4	4	4	4	4	4	4	4	4	4	4	1	4	4	4	4	4	4	4	4	4	4	4	4	4	4	4	4	4
946	3	2	3	3	3	3	2	3	2	3	2	3	2	3	2	2	2	3	3	3	2	3	2	3	2	3	3	3	2	3	3	2	3	2	3	3	2	3	2	3	2	3	2	3	2	3	3	2	3
947	3	3	3	3	3	3	3	3	3	3	3	3	3	3	3	3	4	3	3	3	3	3	3	3	3	3	3	3	3	3	3	3	3	3	3	3	3	3	3	3	3	3	3	3	3	3	3	3	3
948	1	1	1	1	1	1	4	4	4	1	1	4	1	1	1	1	1	1	1	5	1	1	1	1	1	1	1	1	1	1	1	1	1	1	1	1	4	4	4	4	1	1	1	1	1	1	1	1	1
949	4	4	4	4	3	4	3	3	3	3	3	3	3	3	3	3	3	3	3	3	3	3	3	3	3	3	3	3	3	3	3	3	3	3	3	3	3	3	4	3	3	3	3	3	3	3	3	3	3
950	5	5	5	4	4	4	4	4	4	4	4	4	4	4	4	2	3	3	3	3	3	3	3	3	3	4	5	5	4	4	4	4	4	4	4	4	5	5	4	4	4	4	4	4	3	4	4	4	4
951	4	4	4	4	4	2	3	3	3	4	4	4	5	4	5	2	2	3	1	5	3	2	2	2	1	4	4	3	4	4	4	4	4	4	4	4	4	4	4	4	4	4	4	4	4	4	4	4	4
952	5	5	5	5	3	3	3	3	3	3	3	3	3	3	3	3	3	3	3	3	3	3	3	3	3	3	3	3	3	3	3	3	3	3	3	3	3	3	3	3	3	3	3	3	3	3	3	3	3
953	4	4	4	4	5	4	4	4	4	4	4	4	4	4	4	4	4	4	4	4	4	4	4	4	4	4	4	4	4	4	4	4	4	4	4	4	4	4	4	4	4	4	4	4	4	4	4	4	4
954	1	3	3	2	4	1	2	3	3	3	2	3	3	3	3	3	3	3	3	3	2	3	3	3	1	2	2	4	3	3	4	3	2	3	3	3	3	2	3	3	3	3	3	2	3	3	3	3	4
955	1	1	2	4	1	4	1	2	4	3	2	4	1	4	2	3	3	3	3	3	3	3	3	3	3	3	3	3	3	3	3	3	3	3	3	3	3	3	3	3	3	3	3	3	3	3	3	3	3
956	3	3	3	3	3	3	3	3	3	3	3	3	3	3	3	3	3	3	3	3	3	3	3	3	3	2	2	2	2	2	2	2	2	2	2	2	2	2	2	2	2	3	3	3	3	3	3	3	3
957	3	3	3	3	3	3	3	3	3	3	3	3	3	3	3	4	3	3	3	3	3	3	3	3	3	3	3	3	3	3	3	3	3	3	3	3	3	3	3	3	3	3	3	3	3	3	3	3	3
958	3	3	3	3	3	4	4	4	4	3	4	3	3	4	3	3	4	3	4	3	3	4	3	4	3	3	3	4	3	4	3	4	3	4	3	4	4	3	3	4	4	4	3	3	3	3	4	4	3
959	3	3	3	3	3	3	3	3	3	3	3	3	3	3	4	3	3	3	3	3	3	3	3	3	3	3	3	3	3	3	3	3	3	3	3	3	3	3	3	3	3	3	3	3	3	3	3	3	3
960	3	3	3	3	3	2	3	3	3	3	3	3	3	3	3	3	3	3	3	3	3	3	3	3	3	3	3	3	3	3	3	3	3	3	3	3	3	3	3	3	3	3	3	3	3	3	3	3	3
961	4	4	4	4	4	4	4	4	4	4	4	4	4	4	4	4	4	4	4	4	4	4	4	5	4	4	4	4	4	4	4	4	4	4	4	4	4	4	4	4	4	4	4	4	4	4	4	4	4
962	3	3	4	4	3	3	3	3	4	3	4	3	4	3	3	3	4	4	4	3	4	4	3	4	4	3	3	3	4	4	4	4	3	4	4	4	4	4	4	3	3	4	3	4	3	4	4	3	4
963	3	3	3	3	3	3	3	3	3	4	4	3	3	3	3	3	3	3	3	3	3	3	3	3	3	4	4	3	3	3	3	3	3	4	3	3	4	3	3	3	4	2	2	3	3	3	3	3	3
964	3	3	3	3	3	3	4	4	4	4	3	3	3	2	2	1	3	3	3	3	3	3	3	3	3	4	4	4	4	3	4	3	3	4	3	3	4	4	4	3	4	3	3	4	2	3	3	3	3
965	3	4	4	4	5	2	2	2	1	4	4	3	4	2	3	3	3	3	2	2	2	2	2	3	3	4	4	3	4	4	4	4	4	4	4	4	3	3	3	3	3	3	3	4	3	4	4	4	3
966	3	3	3	4	3	2	3	2	3	2	3	2	3	1	1	1	1	1	5	1	1	1	1	1	1	4	2	2	1	1	4	4	3	2	2	1	5	5	5	5	2	3	3	3	4	4	1	1	4
967	4	4	4	4	4	5	5	5	5	5	5	5	5	5	5	4	3	4	3	3	3	3	3	3	3	5	5	5	5	5	5	5	5	5	5	5	5	5	5	5	5	5	5	5	4	5	5	5	5
968	4	4	4	4	4	4	4	4	4	4	4	4	4	4	4	4	4	4	4	4	4	4	5	4	4	4	4	4	4	4	4	4	4	4	4	4	4	4	4	4	4	4	4	4	4	4	4	4	4
969	2	2	2	2	2	2	2	2	2	4	4	2	4	4	4	2	2	2	2	2	2	2	2	2	2	4	4	2	5	5	2	2	2	2	2	2	2	2	2	2	2	2	2	2	2	2	2	2	2
970	4	4	4	4	4	4	4	4	4	4	4	4	4	4	4	2	2	2	2	2	2	2	2	2	2	4	4	4	4	4	4	4	4	4	4	4	4	3	3	3	2	3	2	3	3	3	3	3	3
971	3	3	3	3	3	3	3	3	3	3	3	3	3	4	3	3	3	3	3	3	3	3	3	3	3	3	3	3	3	3	3	3	3	3	3	3	3	3	3	3	3	3	3	3	3	3	3	3	3
972	3	2	3	3	3	2	3	3	3	5	5	5	5	5	5	2	2	3	2	2	2	2	2	2	2	3	3	2	3	3	3	3	3	3	3	3	3	2	2	2	2	2	2	2	2	3	3	3	2
973	3	3	3	3	3	3	3	3	3	3	3	3	4	3	3	3	3	3	3	3	3	3	3	3	3	3	3	3	3	3	3	3	3	3	3	3	3	3	3	3	3	3	3	3	3	3	3	3	3
974	5	5	4	5	4	5	5	4	4	4	5	5	5	4	5	4	4	4	4	4	4	4	4	4	4	4	4	4	4	4	4	4	4	4	4	4	4	4	4	4	4	4	4	4	5	4	4	4	4
975	4	4	4	4	4	4	4	4	4	4	4	4	4	4	4	3	3	4	3	3	3	3	3	3	3	4	4	4	4	4	4	4	4	4	4	4	4	4	4	4	4	4	4	4	4	4	3	4	4
976	3	3	3	3	3	3	3	3	3	3	3	4	3	3	3	3	3	3	3	3	3	3	3	3	3	3	3	3	3	3	3	3	3	3	3	3	3	3	3	3	3	3	3	3	3	3	3	3	3
977	4	4	4	4	5	5	4	3	2	5	4	3	2	4	4	4	4	4	4	4	4	4	4	4	4	4	4	4	4	4	4	4	4	4	4	4	4	4	4	4	4	4	4	4	4	4	4	4	4
978	4	4	4	4	4	4	4	4	4	4	4	4	4	4	4	4	4	4	4	4	4	4	4	4	4	4	4	4	4	4	4	4	4	4	4	4	4	4	4	4	4	4	4	4	4	4	3	3	3
979	4	5	4	3	3	3	3	3	3	4	4	3	3	2	3	1	3	3	5	3	3	3	3	3	3	4	4	3	3	3	3	4	4	4	4	4	4	3	3	4	4	2	3	4	3	4	3	3	3
980	5	3	4	3	3	4	2	4	4	4	3	2	3	3	3	2	3	3	2	2	3	3	3	4	1	4	4	3	3	4	2	2	4	2	3	4	5	3	4	4	3	3	3	3	4	4	3	3	4
981	3	4	4	4	2	4	4	4	4	5	2	1	1	1	3	4	3	4	3	3	3	3	4	2	5	4	4	4	2	5	4	4	4	4	4	4	4	4	3	3	4	5	1	3	3	3	2	4	2
982	3	3	3	3	3	3	3	3	3	2	2	5	3	2	2	2	2	3	2	2	3	2	3	3	1	3	3	2	2	3	3	3	3	3	3	3	3	3	3	3	3	3	3	3	3	3	3	3	3
983	3	3	3	3	3	3	3	3	3	3	3	4	3	3	3	3	3	3	3	3	2	2	2	3	2	4	4	4	4	4	4	3	4	3	3	3	3	3	3	3	3	3	3	3	3	3	3	3	2
984	4	4	4	4	4	3	4	5	4	3	4	4	3	4	4	4	4	4	3	3	4	4	4	5	3	2	3	3	4	5	3	4	4	4	4	3	4	4	4	3	4	4	3	3	4	3	3	4	4
985	4	3	3	2	1	1	2	1	2	3	3	5	2	1	2	5	1	2	2	2	3	2	2	1	2	1	2	1	2	1	2	2	2	2	2	1	4	4	4	4	2	2	2	2	2	2	2	2	2
986	4	4	4	4	3	4	4	4	4	4	2	3	3	3	3	2	2	3	2	2	3	3	3	3	2	4	4	4	4	5	3	3	3	3	3	3	4	3	3	3	3	3	3	3	3	4	3	3	4
987	4	4	3	4	4	3	4	4	4	3	2	2	3	3	3	2	3	4	3	1	2	2	2	3	3	5	4	3	4	3	4	4	3	3	4	4	5	4	3	4	4	3	2	3	2	4	4	4	4
988	5	5	4	4	3	3	3	3	3	4	3	3	2	3	3	3	3	3	3	2	3	3	1	3	2	5	5	3	4	3	3	3	4	4	4	4	4	4	4	4	5	3	2	3	4	4	3	3	3
989	3	3	3	3	3	3	3	3	3	3	4	3	3	3	3	3	3	3	3	3	3	3	3	3	3	3	3	3	3	3	3	3	3	3	3	3	3	3	3	3	3	3	3	3	3	3	3	3	3
990	3	2	3	3	2	4	1	2	4	3	2	4	2	4	3	3	2	4	4	4	3	4	3	4	2	4	5	3	4	5	5	3	5	3	4	3	3	4	3	3	4	3	2	3	3	4	2	4	3
991	2	2	2	2	2	4	3	3	3	4	4	3	3	3	3	2	2	3	2	2	3	4	2	2	2	4	4	4	3	3	3	3	4	4	4	4	4	4	4	3	3	3	3	3	3	3	3	3	3
992	3	3	3	3	3	3	4	4	4	4	3	3	2	2	3	2	2	3	2	1	2	2	1	1	3	4	4	3	4	3	4	3	2	3	3	4	4	3	3	4	4	4	3	3	4	4	4	4	4
993	4	4	4	4	4	3	3	3	3	3	3	3	3	3	3	3	3	3	3	3	3	3	3	3	3	3	3	3	3	3	3	3	3	3	3	3	3	3	3	3	3	3	3	3	3	3	5	3	3
994	4	4	4	4	4	4	4	4	4	4	3	4	4	4	4	2	2	2	2	2	2	2	2	2	2	4	4	4	4	4	4	4	4	4	4	4	4	4	4	4	4	4	4	4	4	4	4	4	4
995	3	3	3	3	3	3	2	3	4	5	4	2	3	3	4	2	2	2	5	2	2	2	2	2	2	5	4	4	3	2	3	3	3	3	4	4	3	1	2	2	5	3	3	2	3	3	3	3	3
996	4	4	4	4	4	4	4	4	3	4	4	4	4	3	3	3	3	2	2	2	3	3	2	3	3	4	4	4	4	4	4	3	3	3	3	3	4	4	4	4	4	3	4	4	4	4	4	3	3
997	4	4	4	4	4	4	4	4	4	4	4	4	4	4	4	4	4	4	4	4	4	5	4	4	4	4	4	4	4	4	4	4	4	4	4	4	4	4	4	4	4	4	4	4	4	4	4	4	4
998	4	4	4	4	4	4	4	4	4	4	2	4	3	3	3	4	4	4	4	4	4	4	4	4	4	3	3	3	3	3	3	3	3	3	3	3	3	3	3	3	3	3	3	3	3	3	3	3	3
999	3	3	3	3	3	3	3	3	3	4	3	3	3	3	3	3	3	3	3	3	3	3	3	3	3	3	3	3	3	3	3	3	3	3	3	3	3	3	3	3	3	3	3	3	3	3	3	3	3
1000	3	3	3	3	3	3	2	3	3	3	3	3	3	3	3	3	3	3	3	3	3	3	3	3	3	3	3	3	3	3	3	3	3	3	3	3	3	3	3	3	3	3	3	3	3	3	3	3	3
1001	3	3	3	3	3	3	3	2	3	3	3	3	3	3	3	4	3	3	3	3	3	3	3	3	3	3	3	3	3	3	3	3	3	3	3	3	2	3	3	3	3	3	4	2	4	3	2	4	3
1002	4	4	3	3	3	4	2	3	2	3	3	2	2	2	2	2	2	2	2	2	3	2	2	2	2	4	4	3	3	3	4	2	3	3	3	4	4	2	2	4	3	2	2	2	4	3	3	3	3
1003	4	4	4	4	2	4	2	2	2	4	4	2	4	3	3	3	3	3	2	2	3	3	3	3	2	4	4	2	3	3	4	4	4	4	4	4	4	3	3	4	4	4	4	4	3	4	4	4	4
1004	3	3	3	3	3	3	3	3	4	3	3	3	3	3	3	3	3	3	3	3	3	3	3	3	3	3	3	3	3	3	3	3	3	3	3	3	3	3	3	3	3	3	3	3	3	3	3	3	3
1005	1	1	1	1	1	1	3	3	3	3	2	3	3	4	4	3	3	3	3	3	3	3	3	3	3	4	3	3	3	3	3	3	3	3	3	3	3	3	3	3	3	3	3	3	3	3	3	3	3
1006	4	4	4	4	4	4	4	4	3	3	4	4	3	4	4	4	4	4	3	3	4	4	4	3	3	4	4	4	4	4	4	3	4	4	4	3	4	4	4	4	4	4	4	4	4	3	4	4	4
1007	3	3	3	3	3	3	3	4	3	3	3	3	3	3	3	3	3	3	3	3	3	3	3	3	3	3	3	3	3	3	3	3	3	3	3	3	3	3	3	3	3	3	3	3	3	3	3	3	3
1008	3	3	3	3	3	3	3	3	3	3	3	2	2	2	2	2	3	3	2	2	2	2	3	3	3	4	4	3	4	3	4	3	3	3	4	3	4	3	3	4	4	4	3	3	3	4	3	3	4
1009	3	3	3	3	3	3	4	3	3	3	3	3	3	3	3	3	3	3	3	3	3	3	3	3	3	3	3	3	3	3	3	3	3	3	3	3	3	3	3	3	3	3	3	3	3	3	3	3	3
1010	4	4	4	4	4	4	4	4	4	4	4	4	4	4	4	4	4	4	4	4	4	4	4	4	4	4	4	2	4	4	3	4	4	4	4	4	4	4	4	4	4	4	4	4	4	4	4	4	4
1011	4	3	2	3	3	3	3	2	2	3	3	2	3	3	2	2	2	3	2	2	2	2	3	3	2	4	3	3	3	4	4	3	3	2	3	3	3	3	3	3	2	3	2	3	3	4	3	2	3
1012	3	3	3	4	3	4	3	3	4	4	4	3	3	2	3	3	3	3	3	2	3	3	2	3	2	4	4	3	4	4	4	3	4	4	4	4	4	3	3	3	4	3	3	4	3	4	3	3	3
1013	3	3	3	3	3	3	3	3	2	4	4	4	4	4	4	3	3	3	3	3	3	3	3	3	3	4	4	4	4	4	4	4	4	4	4	4	4	4	4	4	4	4	4	4	4	3	3	2	2
1014	4	4	4	5	3	3	2	3	3	5	4	3	3	3	5	2	2	2	2	2	2	2	4	2	2	4	4	3	3	2	4	4	3	3	4	4	4	3	4	3	3	4	4	3	4	5	5	4	5
1015	4	4	4	4	4	4	4	4	4	4	4	4	4	4	4	3	3	3	3	3	3	3	3	3	3	4	4	4	4	4	3	3	3	3	3	3	3	3	3	3	3	3	3	3	3	3	3	3	3
1016	4	4	4	4	4	4	4	4	4	4	4	4	4	4	4	4	4	4	4	4	4	4	4	4	4	4	4	5	4	4	4	4	5	5	5	4	4	4	5	4	4	5	4	5	4	5	4	5	4
1017	4	4	4	4	4	4	4	4	4	3	3	3	3	3	3	3	3	3	3	3	3	3	3	3	3	3	3	3	3	3	3	3	3	3	3	3	3	3	3	3	4	4	4	4	3	3	3	3	3
1018	5	4	4	4	4	4	4	4	4	4	4	4	4	4	4	4	4	4	4	4	4	4	4	4	4	4	4	4	4	4	4	4	4	4	4	4	4	4	4	4	4	4	4	4	4	4	4	4	4
1019	3	3	3	4	3	4	3	4	4	4	4	3	2	3	3	3	3	3	3	3	3	3	2	2	3	4	4	3	3	3	3	4	4	3	3	3	3	3	3	3	3	2	3	3	2	3	3	2	3
1020	3	4	4	4	3	4	4	4	4	4	3	4	3	3	4	3	3	3	3	3	3	3	3	3	3	4	4	3	4	3	4	4	3	4	4	4	4	3	4	3	4	4	3	3	4	4	4	4	4
1021	3	3	3	3	3	4	3	3	3	3	3	3	3	3	3	3	3	3	3	3	3	3	3	3	3	3	3	3	3	3	3	3	3	3	3	3	3	3	3	3	3	3	3	3	3	3	3	3	3
1022	5	4	3	3	4	3	4	3	4	3	3	3	2	3	3	2	3	3	3	2	3	3	3	3	2	3	3	3	3	3	3	3	3	3	3	3	3	3	3	3	3	4	3	4	3	4	3	3	3
1023	4	3	3	3	3	4	4	4	4	4	4	4	4	4	4	3	3	3	3	3	3	3	3	3	3	4	4	4	4	4	4	4	4	4	4	4	4	4	4	3	3	3	3	3	3	3	3	3	3
1024	3	3	3	3	4	3	3	3	3	3	3	3	3	3	3	3	3	3	3	3	3	3	3	3	3	3	3	3	3	3	3	3	3	3	3	3	3	3	3	3	3	3	3	3	3	3	3	3	3
1025	4	4	3	3	3	4	4	4	4	3	3	3	3	3	4	3	3	3	3	3	3	3	3	3	3	4	4	4	4	4	4	4	4	3	4	4	4	4	4	4	3	3	3	3	3	4	4	4	4
1026	4	4	4	4	4	4	4	4	4	4	4	4	4	4	4	2	2	4	2	2	2	2	2	2	2	4	4	4	4	4	4	4	4	4	4	4	4	4	4	4	4	4	4	4	4	4	4	4	4
1027	3	3	3	3	3	3	2	2	3	2	3	2	3	2	4	2	3	4	3	4	3	2	3	3	4	2	3	2	4	2	3	3	2	4	3	2	3	3	3	3	3	3	3	4	2	3	4	2	3
1028	4	3	4	5	5	3	3	4	5	5	4	4	5	3	3	4	4	3	3	4	5	3	3	3	5	3	3	5	3	3	3	4	3	3	3	5	3	4	3	3	2	3	4	2	4	4	4	4	4
1029	4	4	4	4	4	4	4	4	4	4	4	4	3	3	3	3	3	3	3	3	3	3	3	3	3	3	3	3	3	3	3	3	3	3	3	3	3	3	3	3	3	3	3	3	3	3	3	3	3
1030	3	3	3	3	3	3	4	4	3	3	3	3	3	3	3	3	3	3	3	3	3	3	3	3	3	3	3	3	3	3	3	3	3	3	3	3	3	3	3	3	3	3	3	3	3	3	3	3	3
1031	4	4	4	4	4	4	4	4	4	3	4	3	3	3	3	2	4	4	2	5	3	3	4	4	4	4	4	4	4	4	4	4	4	4	4	4	4	3	3	4	4	4	4	4	4	4	3	4	4
1032	3	4	2	4	3	2	5	4	5	2	4	3	3	3	5	2	2	3	3	4	3	4	3	4	3	3	3	4	1	1	1	1	3	3	4	3	3	2	2	4	2	5	5	5	5	1	3	3	1
1033	4	3	4	3	2	3	3	4	5	5	4	2	1	1	3	3	3	3	3	3	3	3	3	4	3	4	4	4	3	2	4	3	4	4	3	4	4	3	2	3	3	3	3	3	3	3	3	3	3
1034	4	4	3	4	4	3	3	3	3	4	4	4	2	2	2	2	2	2	2	2	2	2	2	2	2	3	3	3	3	3	3	3	3	3	3	3	3	3	3	3	4	4	4	4	2	3	2	2	2
1035	5	5	4	4	3	4	3	2	4	5	4	2	3	2	1	3	2	2	2	2	3	2	2	2	2	4	4	2	2	4	3	3	3	3	3	3	3	2	2	3	4	4	3	3	4	4	4	4	4
1036	4	3	3	3	3	3	3	3	3	3	3	3	3	3	3	3	3	3	3	3	3	3	3	3	3	4	4	3	3	3	4	3	3	3	3	3	4	2	3	3	3	3	3	3	4	4	4	4	4
1037	5	5	5	5	5	5	5	5	5	5	5	5	5	5	5	2	5	5	5	5	5	5	5	5	5	5	5	5	5	5	5	5	5	5	5	5	5	5	5	5	5	5	5	5	5	5	5	5	5
1038	3	3	3	3	3	4	4	4	4	4	4	4	4	4	4	1	2	3	5	2	2	2	2	2	2	4	4	3	4	3	4	3	4	4	4	4	3	4	4	4	4	2	3	3	3	4	4	4	4
1039	4	4	4	4	3	4	3	3	4	4	3	3	3	3	3	2	3	3	2	2	3	3	2	3	2	4	4	4	4	3	4	2	4	4	4	4	4	3	3	4	4	2	3	4	4	4	4	4	4
1040	5	4	4	5	4	5	4	4	4	4	5	4	3	2	3	3	3	4	3	3	3	2	2	3	2	4	4	3	4	3	4	3	4	4	4	4	4	4	3	4	4	2	3	4	3	4	3	4	3
1041	4	3	3	2	3	2	3	2	3	4	4	3	1	2	3	1	1	1	2	5	1	1	1	1	1	3	3	3	3	3	3	3	3	3	3	3	3	3	3	3	3	3	3	3	3	3	3	3	3
1042	4	4	4	4	4	3	3	3	3	4	4	4	4	4	4	4	4	4	4	4	4	4	4	4	4	4	4	4	4	4	2	3	3	3	3	3	4	3	3	3	3	3	3	3	3	3	3	3	3
1043	4	4	4	4	4	4	4	4	2	4	4	4	4	4	4	3	3	4	3	3	3	2	2	2	2	4	4	4	4	4	4	4	4	4	4	4	4	4	4	4	2	3	2	4	4	4	4	4	4
1044	2	2	3	3	3	3	3	3	3	3	3	2	3	3	3	2	3	2	3	2	3	3	2	2	2	3	3	3	3	2	3	3	3	3	3	3	3	3	3	3	3	3	3	3	3	3	3	3	3
1045	4	4	3	4	3	2	2	2	3	4	5	4	3	2	3	2	3	4	3	3	3	2	3	3	3	3	3	3	3	3	2	2	2	2	3	2	3	2	2	3	2	2	2	2	2	2	2	2	2
1046	4	3	3	3	3	3	3	3	3	3	3	3	3	3	3	3	3	3	3	3	3	3	3	3	3	3	3	3	3	3	3	3	3	3	3	3	3	3	3	3	3	3	3	3	3	3	3	3	3
1047	4	4	4	4	4	3	3	3	3	3	3	3	3	3	3	3	3	3	3	3	3	3	3	3	3	3	3	3	3	3	3	3	3	3	3	3	3	3	3	3	3	3	3	3	3	3	3	3	3
1048	4	4	3	3	4	3	4	3	3	4	4	2	2	3	3	2	3	2	3	3	2	3	2	4	2	4	4	3	4	3	4	3	3	4	3	3	4	3	3	3	3	4	3	4	4	4	4	4	4
1049	3	2	2	2	2	2	2	3	2	2	2	5	3	2	1	1	2	2	5	1	2	2	2	2	2	3	3	3	2	2	2	2	3	2	2	3	2	1	2	3	2	2	2	3	3	2	2	3	2
1050	4	3	2	1	4	4	3	2	1	1	2	3	4	1	2	3	4	1	2	3	4	1	2	3	4	4	1	2	4	2	4	4	4	4	4	4	1	2	4	4	5	5	5	5	4	1	1	4	4
1051	5	4	4	3	3	4	4	4	4	3	3	4	4	3	3	3	4	3	2	2	3	3	3	3	3	3	3	3	3	3	4	4	4	4	4	4	4	3	3	3	3	3	3	3	3	3	3	3	3
1052	4	3	3	3	3	4	4	4	4	3	3	3	3	3	1	2	2	2	5	2	3	2	2	3	2	4	4	4	3	2	3	3	3	3	3	4	4	3	3	3	4	4	3	4	2	3	3	3	3
1053	2	3	3	3	3	2	3	2	3	3	4	2	3	3	1	1	2	3	2	5	3	2	1	3	1	5	5	3	3	3	2	2	2	2	2	2	3	2	2	2	2	3	2	3	3	2	3	4	3
1054	4	4	3	3	3	4	3	5	5	3	3	3	3	3	3	3	3	3	3	3	3	3	3	3	3	5	4	3	5	5	3	3	3	3	3	3	5	3	3	3	4	3	4	3	3	3	3	3	3
1055	4	4	3	4	4	4	4	3	4	3	4	2	3	2	3	1	2	3	1	5	2	1	2	2	1	3	3	2	3	3	3	3	3	3	2	3	3	3	3	3	3	3	3	3	3	4	3	3	3
1056	3	3	3	3	3	4	4	5	5	4	4	4	4	2	4	2	2	3	2	2	3	2	2	3	3	4	4	4	4	4	3	3	3	3	3	3	3	3	3	3	3	3	3	3	3	3	3	3	3
1057	4	4	4	4	3	4	4	4	3	4	4	3	3	3	3	3	3	4	3	3	3	3	3	3	2	4	4	3	3	3	4	3	4	4	3	4	4	3	3	4	4	4	4	4	3	3	3	3	3
1058	4	4	4	4	3	4	4	4	4	4	3	3	3	3	3	2	2	3	2	3	3	3	3	3	3	4	4	3	4	4	4	3	4	4	4	4	4	3	3	3	4	3	2	3	3	4	3	4	4
1059	4	4	5	4	5	3	3	3	3	5	4	3	3	2	2	3	3	3	3	3	3	3	3	3	3	4	4	4	3	3	3	3	3	3	3	3	3	3	3	4	3	3	3	3	2	3	3	3	3
1060	5	4	4	4	4	3	3	3	3	3	3	4	4	4	3	3	3	4	3	3	3	3	3	3	3	4	3	4	3	3	4	3	3	3	3	2	4	3	3	3	3	3	3	4	3	3	3	3	3
1061	5	4	5	4	3	3	3	3	3	3	3	3	3	3	3	3	3	3	3	3	3	3	3	3	3	4	4	3	4	3	4	3	3	3	3	3	3	3	3	4	3	3	3	3	5	5	4	3	3
1062	3	3	3	3	3	4	4	3	2	1	2	2	2	2	3	3	3	3	3	3	3	3	3	3	3	3	3	3	3	3	4	4	4	4	4	4	3	3	3	3	3	2	3	2	4	3	4	3	3
1063	1	1	1	1	1	1	3	3	3	1	1	4	1	1	1	1	1	1	5	1	1	1	1	1	1	1	1	1	1	1	1	1	1	1	1	3	4	4	4	4	1	1	1	1	1	1	1	1	1
1064	4	4	4	4	4	4	4	4	4	4	4	4	4	3	3	3	2	4	3	3	2	2	3	3	3	4	4	4	4	3	4	4	4	4	4	4	4	4	4	4	4	4	4	4	4	4	4	4	4
1065	4	4	4	4	4	4	4	4	4	3	2	3	3	3	3	3	3	3	3	2	3	3	3	3	3	4	4	4	4	3	4	4	4	4	4	4	4	4	3	3	3	3	3	3	4	4	3	3	3
1066	5	3	4	3	4	5	4	4	2	4	5	2	4	3	4	1	1	1	1	5	1	1	1	1	2	4	4	2	3	4	3	3	3	3	3	3	3	3	3	3	3	3	4	3	4	4	3	3	3
1067	5	3	3	4	4	2	3	3	3	4	4	2	3	3	3	3	3	3	3	3	3	3	3	5	3	4	4	4	3	3	3	3	3	3	3	4	3	3	3	4	4	3	4	3	4	4	4	4	4
1068	5	4	4	4	4	3	3	3	3	4	4	4	4	4	3	3	3	2	5	2	4	2	1	3	1	4	4	3	4	3	4	3	3	3	3	3	3	3	3	3	3	3	3	3	3	3	3	3	3
1069	3	3	3	3	3	3	3	3	3	3	3	3	3	3	3	2	2	3	2	2	3	2	2	2	2	3	3	3	3	3	3	3	3	3	3	3	3	3	3	3	3	3	3	3	3	3	3	3	3
1070	3	3	3	3	2	2	3	3	2	2	2	3	2	3	2	3	3	2	3	1	2	3	3	2	3	2	2	2	3	2	2	3	2	2	3	2	3	2	3	2	2	3	2	3	2	3	2	2	2
1071	4	3	3	3	3	4	3	4	4	3	2	2	3	3	3	2	2	3	2	2	2	2	2	2	2	4	4	4	4	4	4	3	4	4	4	4	4	4	4	4	4	3	3	4	3	4	3	3	4
1072	4	4	4	4	4	4	4	4	4	4	4	4	4	4	4	3	3	3	3	3	3	3	3	4	4	3	3	3	3	4	3	3	3	3	4	3	3	3	4	4	3	3	3	3	4	3	3	3	4
1073	4	4	4	4	3	4	4	3	3	3	3	4	3	3	3	3	3	3	3	3	3	3	3	3	3	4	4	4	3	3	3	3	4	4	3	3	4	3	3	3	3	3	3	3	3	4	3	3	3
1074	4	4	4	3	3	3	3	3	3	3	3	3	3	3	3	3	3	3	3	3	3	3	3	3	3	3	3	3	3	3	3	3	3	3	3	3	3	3	3	3	3	3	3	3	3	3	3	3	3
1075	3	3	3	3	4	4	4	4	4	5	5	4	3	3	3	3	3	3	2	3	3	3	3	2	2	4	3	3	4	3	4	3	4	4	4	4	5	3	3	4	4	2	2	4	3	4	3	3	2
1076	5	5	5	5	5	5	5	5	3	4	2	4	2	3	5	5	5	5	5	2	5	5	5	5	5	5	5	5	5	5	5	5	5	5	5	5	5	5	5	5	5	3	4	5	5	3	5	4	4
1077	2	2	3	2	2	1	2	2	1	2	2	2	2	2	2	2	2	2	2	2	2	2	2	2	2	1	2	3	3	3	2	2	2	3	3	3	3	3	3	3	2	2	2	2	2	3	3	3	3
1078	2	1	1	2	2	3	1	4	1	1	1	3	1	2	1	5	3	1	3	1	3	1	5	1	5	1	3	1	3	3	4	4	4	4	4	4	1	1	1	3	1	5	2	4	1	4	1	2	2
1079	3	3	3	4	3	3	3	3	3	3	3	3	3	3	3	3	3	3	3	3	3	3	3	3	3	3	3	3	3	3	3	3	3	3	3	3	3	3	3	3	3	3	3	3	3	3	3	3	3
1080	4	3	3	3	3	3	3	3	3	4	3	3	3	3	3	3	3	3	3	3	3	3	3	3	3	4	3	3	3	3	3	3	3	3	2	3	3	3	3	3	3	3	4	4	3	3	3	3	3
1081	4	4	4	4	4	5	5	5	5	4	4	4	4	4	4	3	3	3	3	3	3	3	3	3	3	5	5	5	5	5	5	5	5	5	5	5	5	5	4	4	4	4	4	4	4	4	4	4	4
1082	1	1	1	1	1	2	2	2	2	5	5	5	5	5	5	2	2	2	2	2	2	2	2	2	2	2	2	2	2	2	2	2	2	2	2	2	2	2	2	2	2	2	2	2	3	3	3	3	3
1083	4	4	4	4	4	4	4	4	4	4	4	3	3	3	3	3	3	3	3	3	3	3	3	3	3	3	3	3	4	4	4	4	3	4	4	4	4	3	3	3	3	3	4	4	4	3	3	4	4
1084	4	4	4	4	4	4	4	4	4	4	4	4	3	3	4	3	3	3	3	3	3	3	3	3	3	3	3	3	3	3	3	3	3	3	3	3	3	3	3	4	4	3	3	3	3	3	3	3	3
1085	3	3	3	4	4	3	3	3	3	3	3	3	3	3	3	2	2	3	2	2	2	2	2	2	2	3	3	2	3	3	3	2	3	3	3	3	3	2	2	2	3	3	3	3	3	3	2	2	2
1086	4	4	3	3	3	4	3	3	4	5	4	3	3	3	3	3	3	3	3	2	3	2	2	2	2	4	4	4	3	3	4	4	5	4	4	3	5	4	4	4	3	3	3	3	3	3	3	3	3
1087	4	4	4	4	4	4	4	4	4	4	4	4	4	4	4	3	4	4	4	4	4	4	4	4	4	4	4	4	4	4	4	4	4	4	4	4	4	4	5	5	4	4	4	4	4	4	4	4	4
1088	4	4	4	3	3	3	4	4	4	4	4	4	4	3	4	3	3	3	2	2	2	2	2	3	3	3	3	3	3	3	4	3	3	4	4	4	4	4	4	4	4	3	3	3	3	4	4	4	4
1089	4	4	4	4	4	4	4	4	4	4	4	4	4	4	4	4	4	4	4	4	5	4	4	4	4	4	4	4	4	4	4	4	4	4	4	4	4	4	4	4	4	4	4	4	4	4	4	4	4
1090	3	3	3	1	3	3	3	1	1	3	3	4	4	1	1	3	3	2	2	3	3	2	3	2	3	3	1	2	2	3	3	2	3	2	2	3	3	2	3	2	3	2	3	3	3	2	3	2	3
1091	4	4	3	4	3	4	4	3	2	3	3	3	3	3	3	2	2	2	2	1	1	1	1	1	1	5	5	2	3	4	4	2	4	4	3	4	3	2	2	4	3	3	3	4	3	4	2	3	3
1092	3	3	3	4	4	4	3	4	4	4	4	3	3	2	3	3	3	3	3	3	3	3	3	4	2	5	5	3	3	3	4	4	3	3	3	4	4	3	3	4	3	3	3	3	3	4	4	4	4
1093	5	3	3	3	3	3	3	3	3	3	3	3	3	3	3	3	3	3	3	3	3	3	3	3	3	3	3	3	3	3	3	3	3	3	3	3	3	3	3	3	3	3	3	3	3	3	3	3	3
1094	4	4	4	4	4	3	3	3	3	4	4	3	3	3	3	2	2	3	2	2	2	2	2	2	2	4	4	3	3	3	4	3	3	2	3	4	4	3	3	4	4	4	4	3	3	3	3	3	4
1095	3	3	3	3	3	2	2	2	2	5	5	5	5	5	5	2	2	2	2	2	2	2	2	2	2	2	2	2	2	2	2	2	2	2	2	2	2	2	2	2	2	2	2	2	2	2	2	2	2
1096	3	3	4	3	3	3	3	3	3	3	3	3	3	3	3	3	3	3	3	3	3	3	3	3	3	3	3	3	3	3	3	3	3	3	3	3	3	3	3	3	3	3	3	3	3	3	3	3	3
1097	3	3	3	3	3	5	5	5	5	5	5	4	5	5	5	2	2	2	2	1	1	2	4	3	5	5	5	2	5	5	4	3	4	4	4	4	5	3	4	4	5	1	5	5	4	4	4	4	4
1098	3	4	2	4	3	4	3	2	4	3	4	2	4	5	4	3	2	3	4	3	2	3	4	3	2	4	4	2	3	3	2	2	3	3	2	3	3	2	3	2	4	3	2	4	4	5	3	4	3
1099	3	3	3	3	3	3	3	3	3	3	3	3	3	3	3	3	3	3	3	3	3	3	3	3	3	3	3	3	3	3	3	3	3	3	3	3	3	3	3	3	3	3	3	3	4	3	2	2	3
1100	4	4	4	4	4	4	4	4	4	4	4	4	4	4	4	4	4	4	4	5	4	4	4	4	4	4	4	4	4	4	4	4	4	4	4	4	4	4	4	4	4	4	4	4	4	4	4	4	4
1101	5	4	4	4	4	4	4	4	4	4	4	3	3	3	3	2	3	4	3	2	3	3	2	3	3	4	4	4	4	4	4	3	4	4	3	3	4	3	3	3	4	4	3	4	4	4	4	4	4
1102	3	3	3	3	3	4	4	4	4	4	4	3	3	2	2	3	3	3	3	3	3	3	3	3	3	4	4	3	3	3	4	4	4	4	4	4	4	3	3	3	3	3	3	3	4	4	4	3	3
1103	4	4	3	3	4	4	4	4	4	5	5	3	3	3	4	3	3	2	2	3	3	3	2	3	2	5	5	3	4	3	4	2	4	4	4	4	4	4	4	4	4	4	4	4	4	4	3	4	4
1104	5	3	5	5	3	4	4	4	4	4	4	3	3	3	3	3	3	3	3	3	3	3	3	3	3	3	3	3	3	3	3	3	3	4	4	4	3	3	4	4	4	3	3	3	3	3	3	3	3
1105	4	3	4	4	3	3	3	3	3	3	4	3	3	3	2	2	2	2	2	2	3	2	2	2	2	4	4	3	3	3	4	4	4	4	4	3	3	3	3	3	3	3	3	4	3	3	3	3	3
1106	3	4	3	3	3	3	3	3	3	3	3	3	3	3	3	3	3	3	3	3	3	3	3	3	3	3	3	3	3	3	3	3	3	3	3	3	3	3	3	3	3	3	3	3	3	3	3	3	3
1107	4	4	4	3	4	4	3	4	4	3	4	3	4	3	3	2	3	3	2	2	4	3	3	3	2	4	4	3	4	3	4	3	3	3	3	4	4	3	3	4	4	3	3	4	4	4	3	3	3
1108	5	4	4	4	3	4	5	5	5	2	3	2	2	4	4	3	3	3	4	2	2	1	1	1	4	3	3	3	2	3	2	3	2	3	2	2	4	4	4	4	3	3	3	3	1	2	2	2	2
1109	3	4	4	4	3	2	2	2	2	3	3	3	3	3	3	3	3	3	3	3	3	3	3	3	3	3	3	3	3	3	3	3	3	3	3	3	3	3	3	3	3	3	3	3	3	3	3	3	3
1110	4	3	3	3	3	3	3	3	3	3	3	3	3	3	3	3	3	3	3	3	3	3	3	3	3	3	3	3	3	3	3	3	3	3	3	3	3	3	3	3	3	3	3	3	3	3	3	3	3
1111	4	3	2	4	2	3	3	2	4	3	4	4	2	3	3	4	3	2	3	3	4	2	3	3	4	4	4	2	3	4	3	2	4	4	3	4	3	4	3	4	3	4	3	4	3	4	4	3	4
1112	3	3	4	3	3	3	3	3	3	3	4	3	3	3	3	3	3	3	3	2	3	3	3	3	3	3	3	3	3	3	4	3	4	4	4	4	4	3	3	3	3	3	3	3	3	3	3	3	3
1113	5	4	3	3	3	3	3	3	3	3	3	3	3	3	3	3	3	3	3	3	3	3	3	3	3	3	3	3	3	3	3	3	3	3	3	3	3	3	3	3	3	3	3	3	3	3	3	3	3
1114	5	5	5	5	5	4	4	4	4	4	4	4	4	4	4	4	4	4	4	4	4	4	4	4	4	4	4	4	4	4	4	4	4	4	4	4	4	4	4	4	4	4	4	4	4	4	4	4	4
1115	3	3	3	3	3	3	3	3	3	3	3	3	2	2	2	3	3	3	3	3	3	3	3	3	3	3	3	3	3	3	3	3	2	3	3	2	4	4	4	4	4	4	4	4	4	4	4	4	4
1116	4	4	4	4	4	4	4	4	4	4	4	4	4	4	4	4	4	4	5	4	4	4	4	4	4	4	4	4	4	4	4	4	4	4	4	4	4	4	4	4	4	4	4	4	4	4	4	4	4
1117	3	3	3	3	3	4	4	4	4	3	2	2	2	2	2	2	2	3	3	3	3	3	4	4	4	3	3	4	4	4	3	3	3	3	4	4	3	3	3	3	4	4	4	4	4	4	4	4	4
1118	4	4	4	3	3	4	4	4	4	3	3	4	3	3	3	2	3	3	2	3	3	3	3	3	3	4	4	3	4	4	3	3	4	4	4	4	4	4	3	4	4	4	4	4	4	4	4	4	4
1119	3	3	2	3	3	2	3	2	3	3	3	3	3	3	2	3	2	3	3	2	3	3	2	3	3	3	3	2	3	3	3	2	3	2	3	2	3	2	3	3	3	2	3	3	3	2	3	3	3
1120	3	3	2	3	3	3	3	2	2	2	3	3	2	2	3	2	3	3	2	2	3	2	3	1	3	3	3	1	3	1	2	3	2	3	2	3	3	3	2	3	5	5	5	5	2	4	2	4	2
1121	2	2	2	2	2	2	2	2	2	4	4	4	4	4	4	2	2	2	2	2	2	2	2	2	2	2	2	2	2	2	2	2	2	2	2	2	2	2	2	2	2	2	2	2	2	2	2	2	2
1122	1	1	1	1	2	1	3	3	3	1	1	4	1	1	1	1	1	1	5	1	1	1	1	1	1	1	1	1	1	1	1	1	1	1	1	1	5	5	5	5	1	1	1	1	1	1	1	1	1
1123	4	3	4	2	3	3	3	4	4	4	4	2	2	3	3	2	2	2	3	3	3	5	3	3	4	4	4	4	2	4	4	3	2	4	3	4	5	5	5	5	3	3	2	3	3	4	4	3	4
1124	1	1	1	1	1	1	4	4	4	1	1	5	1	1	1	2	2	2	2	2	2	2	2	2	2	1	1	1	1	1	4	4	4	4	4	4	4	4	4	4	1	1	1	1	1	1	1	1	1
1125	2	2	2	2	2	3	3	2	3	2	3	2	3	2	4	2	3	2	4	2	4	4	2	4	2	2	3	4	2	4	3	2	3	2	3	5	2	2	3	3	2	2	4	3	3	4	2	4	2
1126	3	2	5	3	1	2	3	1	5	2	4	2	1	5	3	1	3	2	5	1	5	3	2	4	2	4	2	4	1	5	1	3	3	1	4	1	4	4	4	4	1	3	2	4	1	2	4	1	2
1127	4	4	4	4	4	4	4	4	4	4	4	3	3	3	3	2	2	4	2	2	3	2	2	2	2	4	4	4	4	3	3	2	2	2	3	3	3	3	3	3	2	2	2	4	4	4	4	4	4
1128	3	3	4	4	3	2	2	3	3	4	4	3	2	2	3	2	3	3	2	2	4	3	2	3	2	4	3	2	3	3	4	3	3	4	3	4	3	3	4	3	2	1	2	3	2	3	2	2	2
1129	4	4	5	4	5	5	5	5	5	5	5	5	5	5	5	5	4	4	4	5	5	4	5	5	4	4	5	4	5	4	4	4	5	5	5	4	4	4	4	5	5	4	5	4	5	4	4	4	4
1130	3	3	3	3	3	3	3	3	3	3	3	3	3	3	3	3	3	3	3	3	3	3	3	3	3	3	3	3	3	3	3	3	3	3	3	3	3	3	3	3	3	3	3	3	3	3	3	3	3
1131	5	4	4	4	4	4	4	4	4	3	3	3	3	3	3	3	3	3	3	3	3	3	3	3	3	3	3	3	3	3	3	3	3	3	3	3	3	3	3	3	3	3	3	3	4	4	4	4	4
1132	3	2	3	3	3	3	3	3	3	3	3	3	3	3	3	3	3	3	3	3	3	3	3	3	3	3	3	3	3	3	3	3	3	3	3	3	3	3	3	3	3	3	3	3	3	3	3	3	3
1133	4	4	4	4	4	4	4	4	4	4	4	4	4	4	4	3	3	3	3	3	3	3	3	3	3	4	4	4	4	4	3	4	4	4	4	4	4	4	4	4	4	4	4	4	3	3	3	3	3
1134	4	4	4	4	4	4	4	4	4	4	4	4	4	4	4	2	2	4	2	2	2	2	2	2	4	4	4	4	4	4	4	4	4	4	4	4	4	4	4	4	4	4	4	4	4	4	4	4	4
1135	5	3	3	4	5	5	4	4	4	3	2	3	2	3	3	2	3	3	3	3	3	3	3	3	3	4	4	3	3	3	3	3	3	3	3	3	3	3	3	3	3	3	3	3	3	3	3	3	3
1136	4	4	4	4	4	4	4	4	4	4	4	4	4	4	4	4	4	4	4	4	4	4	4	4	4	4	4	4	4	4	4	4	4	4	4	4	4	4	4	4	4	4	4	4	4	4	4	4	4
1137	3	3	2	4	2	3	2	4	5	3	2	4	1	3	4	4	4	2	5	1	3	3	2	4	4	5	4	3	4	5	3	3	4	2	4	2	4	3	3	4	2	2	4	2	2	5	4	4	4
1138	3	3	3	3	4	4	3	4	4	4	3	3	3	3	3	3	3	3	3	3	3	3	3	3	3	4	4	3	4	3	4	4	4	4	4	4	4	4	4	4	4	3	3	3	3	4	4	3	4
1139	1	1	2	2	3	4	3	3	4	3	3	3	3	3	3	3	3	2	3	3	3	3	3	3	3	3	3	3	3	3	2	3	2	3	3	3	3	3	3	3	3	3	3	3	3	3	3	3	3
1140	1	1	1	1	1	1	3	3	3	1	1	4	1	1	1	1	1	1	1	5	1	1	1	1	1	1	1	1	1	1	4	4	4	4	4	4	1	1	1	1	3	3	3	3	1	1	1	1	1
1141	3	3	2	3	3	3	3	3	3	3	3	3	3	3	3	3	3	3	3	3	3	3	3	3	3	3	3	3	3	3	3	3	3	3	3	3	3	3	3	3	3	3	3	3	3	3	3	3	3
1142	3	3	3	2	3	3	3	3	3	3	3	3	3	3	3	3	3	3	3	3	3	3	3	3	3	3	3	3	3	3	3	3	3	3	3	3	3	3	3	3	3	3	3	3	3	3	3	3	3
1143	3	5	3	3	2	3	3	3	3	3	3	3	3	3	3	3	3	3	3	3	3	3	3	3	3	3	3	3	3	3	3	3	3	3	3	3	3	3	3	3	3	3	3	3	3	3	3	3	3
1144	3	3	3	3	3	1	1	2	3	2	5	5	2	2	4	2	3	2	2	2	4	2	4	2	1	1	2	3	2	2	2	2	1	1	3	4	4	4	2	4	2	4	2	3	2	3	2	3	2
1145	4	4	3	4	3	3	4	3	4	4	4	3	3	3	4	4	4	3	4	4	4	4	4	4	3	4	3	4	4	4	4	4	4	4	4	4	3	3	4	4	4	4	4	3	4	3	4	4	4
1146	3	3	4	3	3	3	3	3	3	3	3	3	4	4	3	4	4	3	4	3	4	3	4	3	3	4	4	4	3	3	4	4	3	3	3	4	4	4	4	3	4	4	4	3	4	4	3	4	3
1147	2	3	4	3	1	2	4	1	4	1	2	3	1	3	1	3	2	2	3	2	4	1	5	5	2	4	1	4	2	2	2	2	2	2	3	3	1	4	1	4	4	4	4	4	2	4	1	4	1
1148	4	3	3	4	4	4	3	3	3	4	4	4	2	4	3	3	5	2	3	4	3	3	2	2	3	4	3	3	3	4	4	3	3	3	3	4	4	4	3	3	3	3	2	3	3	4	3	3	3
1149	3	3	3	3	3	4	3	3	3	3	3	3	3	3	3	3	3	3	3	3	3	3	3	3	3	3	3	3	3	3	3	3	3	3	3	3	3	3	3	3	3	3	3	3	3	3	3	3	3
1150	3	3	3	3	3	3	4	3	3	3	3	3	3	3	3	3	3	3	3	3	3	3	3	3	3	3	3	3	3	3	3	4	3	4	4	4	3	3	3	3	3	3	3	3	3	4	3	4	3
1151	4	4	4	4	4	4	4	5	4	4	3	3	3	3	3	3	3	3	3	3	3	3	3	3	3	4	4	3	3	3	3	3	3	3	3	4	4	4	4	4	4	4	4	4	4	4	4	4	4
1152	4	3	4	4	4	4	4	5	4	4	3	4	4	2	3	3	3	3	3	3	3	3	3	3	3	5	4	4	4	4	2	2	2	3	3	4	4	4	4	3	4	4	3	5	3	5	4	4	4
1153	4	4	4	4	4	4	4	4	4	3	4	4	4	4	4	4	4	4	4	4	4	4	4	4	4	4	4	4	4	4	4	4	4	4	4	4	4	4	4	4	4	4	4	4	4	4	4	4	4
1154	4	3	3	3	4	5	5	5	5	5	4	3	3	3	4	3	3	3	3	3	3	3	3	3	3	4	4	3	4	3	4	3	4	4	4	4	5	4	4	4	4	4	3	4	4	4	4	4	4
1155	3	3	3	3	3	3	3	3	3	3	3	4	3	3	3	3	3	3	3	3	3	3	3	3	3	3	3	3	3	3	3	3	3	3	3	3	3	3	3	3	3	3	3	3	3	3	3	3	3
1156	4	4	4	4	4	4	4	4	4	3	3	3	4	3	3	3	3	3	3	3	3	3	3	3	3	3	3	3	3	3	3	3	3	3	3	3	4	4	4	4	2	2	3	3	3	3	4	3	3
1157	4	4	4	4	4	3	3	3	3	4	4	3	3	4	3	2	3	3	3	2	4	3	3	4	2	4	4	4	4	4	4	4	4	4	4	4	5	4	3	4	5	4	4	4	5	5	5	4	5
1158	3	3	3	3	3	5	4	5	5	4	4	5	5	4	4	5	2	1	5	2	2	1	1	1	1	5	4	4	4	4	5	5	4	5	3	4	4	4	4	5	4	4	2	3	5	5	5	5	5
1159	4	4	3	3	3	3	3	3	4	5	4	2	3	2	2	4	3	2	2	2	2	2	2	2	1	4	4	2	4	3	4	3	3	3	4	4	4	3	3	4	3	3	4	4	4	4	4	4	4
1160	3	3	3	3	3	5	5	5	5	1	2	5	1	2	3	2	4	2	2	2	3	2	2	4	4	5	5	3	4	5	5	3	4	4	5	5	5	3	3	4	4	3	4	5	5	5	4	4	3
1161	3	4	4	4	5	3	4	4	3	3	3	3	3	3	3	3	3	4	3	3	3	3	3	3	3	3	3	3	3	3	3	3	3	3	3	3	3	3	3	3	3	3	3	3	3	3	3	3	3
1162	3	3	4	4	4	4	4	4	4	2	2	5	1	1	3	2	3	3	4	3	2	3	2	3	2	4	4	3	4	3	4	3	3	4	5	5	3	4	4	5	3	3	3	4	4	5	5	5	5
1163	2	3	3	3	4	4	3	4	4	3	4	4	3	2	2	1	3	3	3	3	2	2	3	4	3	4	5	3	3	4	5	4	3	4	4	4	4	3	3	4	3	4	4	4	3	5	4	3	4
1164	5	4	4	4	4	4	4	4	4	4	4	3	4	4	4	3	3	4	3	3	5	3	2	3	2	4	4	4	5	4	4	3	5	4	3	4	4	3	3	3	5	4	5	5	4	5	4	4	4
1165	3	3	4	4	4	5	5	5	5	5	4	3	2	3	3	3	3	3	3	3	3	4	3	3	3	5	5	3	3	3	4	5	3	4	3	2	5	3	4	5	3	3	3	3	5	5	5	5	5
1166	4	3	4	4	4	4	4	4	4	3	4	3	3	3	4	3	3	3	3	3	3	3	4	3	3	5	5	3	4	4	4	2	4	4	3	4	4	4	4	4	4	4	2	4	4	4	4	4	4
1167	5	4	4	5	4	4	4	3	3	4	4	2	2	2	3	3	3	2	2	3	3	3	2	3	4	5	5	4	3	3	5	3	3	3	4	5	4	3	3	4	5	3	3	4	4	5	4	5	3
1168	4	4	3	3	4	4	5	3	4	3	4	5	5	5	4	4	5	4	4	3	4	5	5	5	4	4	4	4	4	3	5	4	5	3	3	4	4	4	4	4	4	4	5	5	3	4	3	5	4
1169	4	3	3	4	3	5	3	3	3	3	4	3	3	3	2	2	2	3	3	2	3	3	2	3	1	3	5	3	3	3	3	3	4	4	3	3	4	3	3	4	4	2	3	4	4	4	4	4	4
1170	3	4	5	4	3	2	2	3	3	3	4	3	3	2	3	2	2	3	2	2	2	2	3	3	2	4	4	3	4	3	4	4	3	3	4	5	4	3	3	3	4	2	4	4	4	4	5	3	4
1171	5	3	4	4	3	4	4	3	3	4	4	3	4	4	3	3	4	4	3	3	3	4	4	4	3	5	5	4	3	3	5	3	4	4	3	5	5	4	4	4	5	4	4	4	5	5	5	3	3
1172	4	5	4	4	5	3	4	4	4	5	5	4	3	3	4	2	3	3	2	2	3	3	3	3	3	4	4	3	4	3	4	3	3	3	4	4	4	3	4	4	4	3	3	3	3	3	4	4	4
1173	4	5	5	3	3	4	5	3	3	2	5	5	3	4	5	2	5	5	3	2	4	2	4	3	3	5	5	4	4	4	5	4	5	4	5	5	4	5	4	5	5	4	5	2	4	5	5	4	3
1174	4	3	3	4	5	4	4	3	4	5	4	4	3	4	5	4	5	4	4	5	4	4	4	5	4	5	5	4	5	5	4	4	4	5	4	5	5	4	3	4	5	4	5	3	4	3	5	4	4
1175	3	3	3	3	3	4	4	3	3	4	4	3	3	4	3	3	3	1	1	5	3	2	1	1	1	4	4	3	4	3	3	4	3	4	4	4	4	4	4	4	3	3	3	4	4	4	3	4	4
1176	3	3	3	3	3	3	3	3	3	3	3	3	3	3	3	3	3	3	3	3	3	3	3	3	3	3	3	3	3	3	3	3	4	3	3	3	3	3	3	3	3	3	3	3	3	3	3	3	3
1177	3	3	4	4	3	3	3	3	3	3	4	3	4	3	3	3	3	3	3	4	3	2	2	2	3	2	2	2	2	3	3	3	3	3	2	3	3	3	3	2	3	2	3	2	3	3	2	3	2
1178	4	3	4	4	4	4	3	4	4	5	5	3	4	3	3	2	3	3	2	2	3	3	3	2	2	4	4	3	3	3	3	3	2	3	4	3	4	3	4	3	3	3	3	3	2	3	3	3	3
1179	5	5	4	5	5	5	4	3	4	3	3	2	1	1	4	3	4	4	2	3	3	3	4	3	3	5	5	3	3	3	5	2	1	3	4	4	3	4	3	5	3	3	1	3	4	5	3	3	4
1180	4	4	4	4	3	4	3	3	3	3	4	3	4	3	4	3	4	4	4	4	4	4	4	4	4	4	4	4	4	4	4	4	4	4	4	4	3	4	4	4	4	4	4	4	4	4	4	4	4
1181	3	3	3	3	3	3	3	3	3	3	3	3	3	3	3	3	3	3	3	3	3	3	3	3	3	3	3	3	3	3	3	3	3	3	3	3	3	4	3	3	3	3	3	3	3	3	3	3	3
1182	4	4	4	4	4	4	4	4	4	4	4	4	4	4	4	4	4	4	4	4	4	4	4	4	4	4	4	4	4	4	4	4	4	4	4	4	4	4	3	4	4	4	4	4	4	4	4	4	4
1183	4	3	3	3	3	3	2	2	3	4	4	3	3	2	3	3	3	3	3	2	2	2	2	3	2	4	4	4	3	3	4	3	2	3	3	3	4	4	3	4	5	3	4	4	4	4	4	3	2
1184	5	5	5	5	5	4	4	4	4	4	3	3	3	3	4	3	3	3	3	3	3	3	3	3	3	4	4	4	4	4	5	5	5	4	4	5	5	4	5	5	4	4	3	5	5	5	5	5	5
1185	4	5	4	5	4	4	4	4	3	4	4	3	3	3	3	3	3	4	2	2	3	3	3	3	4	4	4	3	3	4	4	4	4	4	3	4	3	3	3	4	4	3	4	4	4	3	4	4	4
1186	4	4	4	4	4	4	3	3	2	4	4	4	3	3	4	3	2	4	2	2	3	2	1	2	1	5	4	3	4	3	4	2	3	3	4	4	4	4	4	4	3	3	3	3	5	5	4	4	3
1187	5	5	5	5	5	2	3	2	2	4	4	4	4	4	4	2	2	3	2	2	3	2	2	3	2	4	4	4	4	4	3	2	3	3	2	3	3	2	3	3	3	3	3	2	4	2	3	3	4
1188	4	4	4	4	4	3	3	4	3	4	4	4	4	3	4	2	3	4	2	2	3	2	3	3	2	4	4	4	4	4	3	4	4	4	4	4	4	4	4	4	4	4	3	3	4	4	4	4	4
1189	1	1	1	1	1	1	3	3	3	1	1	5	1	1	1	1	1	1	1	5	1	1	1	1	1	1	1	1	1	1	1	1	1	1	1	1	5	5	5	4	1	1	1	1	1	1	2	1	1
1190	4	4	4	4	4	5	5	5	5	5	5	5	5	5	5	3	3	3	3	3	4	3	3	3	3	5	5	4	5	4	5	5	5	5	5	5	5	4	4	4	5	5	5	5	5	5	5	4	5
1191	3	3	3	3	3	3	3	3	3	3	3	3	3	3	3	3	3	3	3	3	3	3	3	3	4	4	4	3	3	4	3	3	2	3	3	3	3	3	3	2	3	3	3	3	3	3	3	3	4
1192	4	4	4	4	4	4	4	4	4	3	4	3	3	3	3	4	4	3	3	3	4	3	3	3	2	5	4	3	3	3	4	2	2	2	3	4	4	4	3	5	2	2	2	4	2	3	4	2	3
1193	4	4	3	4	3	3	4	4	3	5	4	3	3	3	3	3	3	3	4	3	3	3	3	3	3	4	4	3	3	3	4	3	3	3	3	3	4	4	3	3	4	4	4	4	3	3	4	4	3
1194	5	2	3	4	3	3	3	4	3	3	4	2	3	3	3	3	3	3	3	3	3	3	3	3	3	4	4	2	3	3	4	3	3	4	4	5	4	4	4	3	4	3	3	3	2	4	3	3	3
1195	3	3	4	4	4	3	3	3	3	4	4	4	4	4	4	2	3	3	2	3	3	3	2	2	3	4	4	3	4	4	4	3	3	3	3	3	4	4	4	4	4	4	4	4	4	4	4	4	4
1196	3	3	3	3	3	5	5	4	4	5	3	3	2	2	3	3	3	3	3	2	3	3	3	3	2	4	5	2	3	4	4	3	2	3	3	4	4	3	3	3	3	3	3	4	5	5	5	5	5
1197	3	3	3	3	3	5	5	5	5	4	4	2	3	1	3	3	3	1	2	2	3	3	2	4	3	5	4	2	3	4	5	4	3	4	4	4	5	3	3	3	5	3	4	5	4	4	4	4	3
1198	5	5	5	5	3	5	3	3	4	5	5	3	3	4	4	3	3	2	2	3	5	3	3	3	3	5	5	2	4	4	5	2	3	3	3	3	5	2	2	5	5	1	3	5	5	5	5	3	5
1199	4	4	3	4	4	4	4	3	4	4	3	3	3	3	3	3	3	3	3	3	3	3	3	3	2	4	4	3	4	3	3	3	3	3	3	4	5	3	3	3	4	4	4	5	5	5	4	4	4
1200	4	4	4	4	3	3	3	3	3	4	4	2	3	3	3	2	3	3	3	2	3	3	2	3	3	4	4	3	3	3	4	3	3	3	3	4	4	3	3	3	4	3	3	4	3	4	3	3	3
1201	4	4	4	4	4	4	4	4	4	4	4	3	4	4	4	3	3	3	3	3	3	3	3	3	3	4	4	4	4	4	4	4	4	4	4	4	4	4	4	4	4	4	4	4	4	4	4	4	4
1202	5	5	5	5	5	5	4	4	4	3	4	4	3	4	4	3	3	3	3	3	3	3	3	3	3	4	4	4	4	4	4	4	4	4	4	4	3	3	3	3	4	3	3	2	3	3	3	3	3
1203	3	4	4	4	4	1	1	1	2	3	1	2	1	1	3	3	3	4	3	2	2	1	1	1	1	3	3	3	3	2	3	3	3	3	3	3	3	3	3	3	3	3	3	3	3	3	3	3	3
1204	3	3	3	3	3	5	5	4	5	5	5	4	5	5	5	3	3	3	2	2	4	3	3	3	2	4	4	3	4	5	5	4	3	5	5	5	5	5	4	5	4	4	5	5	5	4	3	4	4
1205	4	3	3	3	3	4	4	4	3	4	4	3	3	3	3	3	3	3	3	3	3	3	2	3	3	4	4	3	3	3	4	3	3	3	3	3	4	3	3	4	4	3	3	4	3	3	3	3	3
1206	3	3	3	5	3	4	4	5	4	5	5	5	4	3	4	2	2	3	3	2	2	2	1	3	2	5	5	5	5	5	5	5	5	5	5	5	4	3	3	4	5	5	5	5	5	5	5	5	5
1207	4	4	5	4	5	3	4	5	4	4	3	3	2	3	4	3	3	4	3	3	4	3	4	3	2	4	4	5	5	3	4	5	5	5	4	4	4	4	5	3	3	2	3	4	4	4	4	5	5
1208	4	4	4	4	4	3	3	4	3	4	4	3	3	3	4	2	3	4	2	3	3	3	3	3	3	4	4	4	4	3	3	3	3	3	3	3	4	4	4	4	4	4	4	4	4	4	4	4	4
1209	4	3	2	2	3	3	3	3	3	4	4	2	2	3	3	3	3	3	3	2	2	2	2	3	3	4	4	3	3	3	4	3	4	4	3	4	3	3	3	3	4	3	3	4	3	4	3	4	3
1210	4	2	2	3	3	4	3	4	4	4	4	2	3	3	3	3	3	2	2	3	4	3	2	4	2	5	5	3	3	3	4	3	3	4	3	3	4	4	4	4	4	3	3	3	4	4	4	4	4
1211	4	4	4	4	4	4	4	4	4	4	4	2	3	3	3	3	3	3	2	3	4	3	2	4	3	4	5	3	4	4	4	3	2	2	3	4	4	3	3	3	2	2	2	4	3	3	3	3	1
1212	3	3	3	4	3	4	4	4	4	4	4	4	4	4	4	4	4	4	2	2	2	2	2	2	2	4	4	4	4	4	4	4	4	4	4	4	4	4	4	4	4	4	4	4	2	4	4	4	4
1213	5	4	4	4	4	4	4	4	4	5	5	4	4	3	4	3	3	3	2	3	3	3	2	3	2	4	4	3	4	4	4	3	3	3	4	4	4	4	3	4	5	3	3	4	4	4	4	3	3
1214	4	4	4	4	4	5	4	5	4	2	4	2	4	3	3	2	3	3	2	2	2	4	3	2	1	4	4	4	4	4	4	4	4	4	4	4	5	4	4	5	2	2	2	4	4	4	4	4	3
1215	5	5	5	5	5	5	4	4	4	4	4	4	4	3	4	2	3	3	3	2	2	2	3	3	3	5	5	4	4	4	5	3	4	4	4	4	4	4	4	4	3	3	3	3	5	5	5	5	5
1216	4	4	4	4	4	5	5	5	4	5	5	5	4	5	4	3	4	4	3	3	2	3	3	4	2	4	3	4	4	4	4	3	3	4	4	4	5	3	3	4	4	4	4	4	4	4	4	4	4
1217	4	4	4	5	4	4	4	5	4	4	5	3	4	3	4	3	4	3	3	3	4	3	2	4	2	5	4	4	5	5	5	4	4	5	4	4	4	3	3	4	4	4	3	5	5	5	4	4	4
1218	4	3	3	4	3	3	3	3	4	4	3	3	3	2	3	2	3	3	3	3	4	3	2	4	3	4	5	3	4	4	5	3	3	4	4	4	5	3	3	4	4	3	3	4	4	4	3	3	3
1219	4	3	2	3	3	3	3	4	4	4	5	3	3	3	3	2	2	3	2	2	3	2	2	3	3	4	4	3	4	3	4	4	3	4	4	4	4	2	2	3	4	3	3	3	3	3	3	3	3
1220	5	4	4	5	4	3	3	3	2	4	4	3	3	2	3	3	4	3	3	2	3	2	2	2	3	4	4	3	3	3	5	4	3	3	3	4	4	4	4	4	4	4	3	4	5	5	4	3	4
1221	5	5	3	3	3	5	4	3	4	5	5	4	2	3	3	2	3	5	5	3	2	2	1	4	4	5	5	3	4	3	4	3	4	4	4	3	4	4	4	3	5	1	3	4	4	4	4	3	3
1222	3	3	3	3	5	3	3	3	3	3	3	3	3	3	3	3	3	3	3	3	3	3	3	3	3	3	3	3	3	3	3	3	3	3	3	3	3	3	3	3	3	3	3	3	3	3	3	3	3
1223	5	4	3	4	3	4	3	3	4	4	5	3	3	3	3	2	3	3	3	3	3	2	2	2	1	4	5	3	4	3	4	4	4	3	3	3	4	4	4	4	4	3	4	4	3	4	3	4	3
1224	4	3	4	4	4	4	4	4	4	5	4	3	3	3	3	3	4	3	3	3	3	2	2	4	3	5	5	4	4	4	4	3	2	2	3	4	3	3	3	4	4	4	4	4	4	3	3	3	3
[truncated: 89 more columns]
